# Supplementary material for: CTNND1 variants cause familial exudative vitreoretinopathy through the Wnt/cadherin axis
Source: JCI Insight. 2022 Jul 22;7(14):e158428. doi: 10.1172/jci.insight.158428 (PMC9431724; doi:10.1172/jci.insight.158428)
Supplement: Supplemental table 1 [file jciinsight-7-158428-s044.xlsx]

## Sheet: Total
Protein accession	Protein description	Gene name	Mol. weight [kDa]	Sequence coverage [%]	MS/MS Counts	Peptides	Unique peptides	MS/MS Count P120_CTRL1	MS/MS Count P120_CTRL2	MS/MS Count P120_CTRL3	MS/MS Count P120_KD1	MS/MS Count P120_KD2	MS/MS Count P120_KD3	Peptides P120_CTRL1	Peptides P120_CTRL2	Peptides P120_CTRL3	Peptides P120_KD1	Peptides P120_KD2	Peptides P120_KD3	Unique peptides P120_CTRL1	Unique peptides P120_CTRL2	Unique peptides P120_CTRL3	Unique peptides P120_KD1	Unique peptides P120_KD2	Unique peptides P120_KD3	LFQ intensity P120_CTRL1	LFQ intensity P120_CTRL2	LFQ intensity P120_CTRL3	LFQ intensity P120_KD1	LFQ intensity P120_KD2	LFQ intensity P120_KD3	P120_CTRL1	P120_CTRL2	P120_CTRL3	P120_KD1	P120_KD2	P120_KD3	P120_KD/P120_CTRL Ratio	P120_KD/P120_CTRL P value
A0A0B4J2F0	Protein PIGBOS1 OS=Homo sapiens OX=9606 GN=PIGBOS1 PE=3 SV=1	PIGBOS1	6.3133	18.5	3	1	1	0	0	1	1	1	0	1	1	1	1	1	0	1	1	1	1	1	0	0	0	0	0	41171	0
A0A1B0GUS4	Ubiquitin-conjugating enzyme E2 L5 OS=Homo sapiens OX=9606 GN=UBE2L5 PE=2 SV=1	UBE2L5	17.875	48.1	1	5	1	0	1	0	0	0	0	5	5	5	3	3	3	1	1	1	0	0	0	0	0	10086	0	0	0
A0AVT1	Ubiquitin-like modifier-activating enzyme 6 OS=Homo sapiens OX=9606 GN=UBA6 PE=1 SV=1	UBA6	117.97	51	170	39	39	29	34	23	26	30	28	34	35	31	36	36	38	34	35	31	36	36	38	2542100	2461200	2614800	2587400	2591700	2582600	0.992	0.96	1.02	1.009	1.011	1.008	1.019	0.3925
A0FGR8	Extended synaptotagmin-2 OS=Homo sapiens OX=9606 GN=ESYT2 PE=1 SV=1	ESYT2	102.36	38.9	106	26	26	19	18	20	18	20	11	18	21	23	23	24	17	18	21	23	23	24	17	2149500	1842300	1954400	2102400	2102800	2066200	1.056	0.905	0.96	1.032	1.033	1.015	1.054	0.34872
A0MZ66	Shootin-1 OS=Homo sapiens OX=9606 GN=SHTN1 PE=1 SV=4	SHTN1	71.639	26.3	37	13	13	4	4	7	5	11	6	10	12	9	9	12	10	10	12	9	9	12	10	263890	254420	308210	236420	225310	259950	1.023	0.986	1.194	0.916	0.873	1.007	0.873	0.136222
A0PK00	Transmembrane protein 120B OS=Homo sapiens OX=9606 GN=TMEM120B PE=1 SV=1	TMEM120B	40.245	5	3	1	1	1	0	0	1	0	1	1	0	1	1	0	1	1	0	1	1	0	1	0	0	0	0	0	15084
A1A4S6	Rho GTPase-activating protein 10 OS=Homo sapiens OX=9606 GN=ARHGAP10 PE=1 SV=1	ARHGAP10	89.374	6.6	11	4	4	1	1	1	3	2	3	3	3	3	2	3	4	3	3	3	2	3	4	62243	54660	70925	66450	63842	91377	0.912	0.801	1.039	0.974	0.935	1.339	1.18	0.31016
A1L0T0	Acetolactate synthase-like protein OS=Homo sapiens OX=9606 GN=ILVBL PE=1 SV=2	ILVBL	67.867	38.3	94	17	17	16	15	14	16	15	18	14	15	15	15	15	17	14	15	15	15	15	17	1740800	1665700	1779600	2051200	2111200	2064200	0.915	0.876	0.936	1.078	1.11	1.085	1.2	0.00102238
A1X283	SH3 and PX domain-containing protein 2B OS=Homo sapiens OX=9606 GN=SH3PXD2B PE=1 SV=3	SH3PXD2B	101.58	31.6	81	23	22	11	13	11	18	13	15	19	19	17	22	19	21	18	18	17	21	18	20	1018400	932140	1017600	1100700	966040	914510	1.027	0.94	1.026	1.11	0.974	0.922	1.004	0.97446
A1XBS5	Protein FAM92A OS=Homo sapiens OX=9606 GN=FAM92A PE=1 SV=2	FAM92A	33.43	4.2	3	1	1	0	0	0	1	1	1	1	1	1	1	1	1	1	1	1	1	1	1	0	0	0	0	0	10776
A2RRP1	Neuroblastoma-amplified sequence OS=Homo sapiens OX=9606 GN=NBAS PE=1 SV=2	NBAS	268.57	20.9	95	34	34	12	18	15	16	18	16	27	25	25	28	27	23	27	25	25	28	27	23	568300	513830	515060	625050	642150	520240	1.007	0.911	0.913	1.108	1.138	0.922	1.119	0.2135
A2RUS2	DENN domain-containing protein 3 OS=Homo sapiens OX=9606 GN=DENND3 PE=1 SV=2	DENND3	135.89	13.7	20	10	9	5	3	6	3	1	2	8	6	8	8	8	7	8	6	8	8	8	7	192410	347140	298160	184830	218900	192400	0.805	1.453	1.248	0.773	0.916	0.805	0.711	0.164159
A3KMH1	von Willebrand factor A domain-containing protein 8 OS=Homo sapiens OX=9606 GN=VWA8 PE=1 SV=2	VWA8	214.82	6.7	14	8	8	1	2	4	3	2	2	6	5	7	5	6	3	6	5	7	5	6	3	52558	76957	86474	71743	58364	104050	0.701	1.026	1.153	0.956	0.778	1.387	1.084	0.76384
A3KN83	Protein strawberry notch homolog 1 OS=Homo sapiens OX=9606 GN=SBNO1 PE=1 SV=1	SBNO1	154.31	8.3	20	8	8	3	4	3	3	5	2	6	7	7	8	8	8	6	7	7	8	8	8	132870	145220	157200	158080	144570	132990	0.915	1	1.083	1.089	0.996	0.916	1.001	0.99064
A4D1E9	GTP-binding protein 10 OS=Homo sapiens OX=9606 GN=GTPBP10 PE=1 SV=1	GTPBP10	42.932	31	22	8	8	3	3	1	6	6	3	6	5	7	8	8	6	6	5	7	8	8	6	96774	85615	89309	82604	97538	91591	1.068	0.945	0.986	0.912	1.077	1.011	1	0.99124
A4D1P6	WD repeat-containing protein 91 OS=Homo sapiens OX=9606 GN=WDR91 PE=1 SV=2	WDR91	83.343	5.6	7	3	3	2	0	1	0	3	1	3	1	2	2	3	3	3	1	2	2	3	3	34046	0	31512	34551	51140	38356	0.898		0.831	0.911	1.349	1.011	1.261	0.25138
A4FU69	EF-hand calcium-binding domain-containing protein 5 OS=Homo sapiens OX=9606 GN=EFCAB5 PE=1 SV=3	EFCAB5	173.4	1.8	3	2	2	1	2	0	0	0	0	1	2	1	0	0	1	1	2	1	0	0	1	0	141210	0	0	0	0
A5A3E0	POTE ankyrin domain family member F OS=Homo sapiens OX=9606 GN=POTEF PE=1 SV=2	POTEF	121.44	12.2	6	12	1	1	1	1	1	1	1	12	12	12	11	10	11	1	1	1	1	1	1	0	0	0	0	0	317550
A5PLL7	Transmembrane protein 189 OS=Homo sapiens OX=9606 GN=TMEM189 PE=1 SV=3	TMEM189	31.135	27	25	6	6	5	3	4	4	4	5	5	5	5	4	5	4	5	5	5	4	5	4	258690	226910	293160	269440	292610	270610	0.963	0.845	1.092	1.003	1.09	1.008	1.069	0.41392
A5PLN9	Trafficking protein particle complex subunit 13 OS=Homo sapiens OX=9606 GN=TRAPPC13 PE=1 SV=2	TRAPPC13	46.523	13.9	6	3	3	1	1	1	1	2	0	1	2	2	2	3	2	1	2	2	2	3	2	0	0	0	0	45109	37325					1.094	0.906
A5YKK6	CCR4-NOT transcription complex subunit 1 OS=Homo sapiens OX=9606 GN=CNOT1 PE=1 SV=2	CNOT1	266.94	26.1	168	43	43	21	31	25	24	34	33	37	41	38	34	39	38	37	41	38	34	39	38	1485500	1523000	1520300	1470600	1538000	1583100	0.977	1.002	1	0.967	1.012	1.041	1.014	0.59414
A6NDG6	Glycerol-3-phosphate phosphatase OS=Homo sapiens OX=9606 GN=PGP PE=1 SV=1	PGP	34.006	37.1	34	9	9	6	6	5	6	6	5	7	8	7	8	9	9	7	8	7	8	9	9	698950	602840	686430	642560	614970	508590	1.117	0.963	1.097	1.027	0.983	0.813	0.889	0.2303
A6NDU8	UPF0600 protein C5orf51 OS=Homo sapiens OX=9606 GN=C5orf51 PE=1 SV=1	C5orf51	33.62	21.4	14	3	3	2	2	3	2	2	3	3	3	3	3	3	3	3	3	3	3	3	3	82893	72737	88204	76376	74731	91733	1.022	0.897	1.087	0.942	0.921	1.131	0.996	0.95532
A6NFQ2	TRPM8 channel-associated factor 2 OS=Homo sapiens OX=9606 GN=TCAF2 PE=1 SV=2	TCAF2	100.9	19.6	71	12	12	12	13	14	10	10	12	11	11	11	10	10	11	11	11	11	10	10	11	526240	544480	451730	520680	453920	520750	1.046	1.083	0.898	1.035	0.902	1.035	0.982	0.82706
A6NFX1	Major facilitator superfamily domain-containing protein 2B OS=Homo sapiens OX=9606 GN=MFSD2B PE=1 SV=4	MFSD2B	53.742	5.4	12	1	1	2	2	2	2	2	2	1	1	1	1	1	1	1	1	1	1	1	1	0	0	0	0	0	119570
A6NHL2	Tubulin alpha chain-like 3 OS=Homo sapiens OX=9606 GN=TUBAL3 PE=1 SV=2	TUBAL3	49.908	11.9	7	7	1	1	1	2	1	1	1	7	7	7	7	7	7	1	1	1	1	1	1	0	0	0	0	0	230420
A6NHR9	Structural maintenance of chromosomes flexible hinge domain-containing protein 1 OS=Homo sapiens OX=9606 GN=SMCHD1 PE=1 SV=2	SMCHD1	226.37	28.6	120	38	38	17	21	18	18	23	23	25	31	33	31	32	32	25	31	33	31	32	32	943790	1003600	1058600	977500	990830	1117600	0.93	0.988	1.043	0.963	0.976	1.101	1.027	0.65998
A6NHX0	Cytosolic arginine sensor for mTORC1 subunit 2 OS=Homo sapiens OX=9606 GN=CASTOR2 PE=1 SV=3	CASTOR2	36.056	8.5	5	2	2	1	0	1	1	1	1	2	1	2	2	2	2	2	1	2	2	2	2	28754	0	35451	31823	35024	36702	0.857		1.057	0.949	1.044	1.094	1.075	0.48072
A6NIH7	Protein unc-119 homolog B OS=Homo sapiens OX=9606 GN=UNC119B PE=1 SV=1	UNC119B	28.136	30.7	15	5	4	3	3	3	3	2	1	5	5	4	4	3	2	4	4	4	3	3	2	97026	109040	118790	99739	77128	89087	0.985	1.107	1.206	1.013	0.783	0.905	0.819	0.100501
A6NJ78	Probable methyltransferase-like protein 15 OS=Homo sapiens OX=9606 GN=METTL15 PE=1 SV=1	METTL15	46.121	25.3	16	7	7	1	3	3	3	2	4	2	3	4	4	5	6	2	3	4	4	5	6	40161	58070	42428	51629	39643	46959	0.864	1.249	0.913	1.111	0.853	1.01	0.983	0.94778
A6NKD9	Coiled-coil domain-containing protein 85C OS=Homo sapiens OX=9606 GN=CCDC85C PE=1 SV=1	CCDC85C	45.209	8.1	3	2	2	0	1	1	0	0	1	1	2	2	2	1	2	1	2	2	2	1	2	0	23494	0	0	0	52494		0.618				1.382	2.236
A6NKT7	RanBP2-like and GRIP domain-containing protein 3 OS=Homo sapiens OX=9606 GN=RGPD3 PE=3 SV=2	RGPD3	197.48	23.9	6	30	0	1	1	0	2	0	2	29	29	25	28	28	28	0	0	0	0	0	0	161170	151820	0	146690	151030	143820	1.068	1.006		0.972	1.001	0.953	0.941	0.125201
A6ZKI3	Retrotransposon Gag-like protein 8B OS=Homo sapiens OX=9606 GN=RTL8C PE=1 SV=1	RTL8C	13.171	23	7	2	2	1	0	1	1	2	2	2	2	2	2	2	2	2	2	2	2	2	2	36506	37012	55914	41798	41859	24588	0.922	0.934	1.412	1.055	1.057	0.621	0.836	0.45236
A7E2V4	Zinc finger SWIM domain-containing protein 8 OS=Homo sapiens OX=9606 GN=ZSWIM8 PE=1 SV=1	ZSWIM8	197.3	4.2	6	4	4	1	0	0	0	1	4	4	3	3	3	4	4	4	3	3	3	4	4	42182	41792	43438	45904	47855	61677	0.895	0.887	0.921	0.974	1.015	1.308	1.22	0.177337
A8CG34	Nuclear envelope pore membrane protein POM 121C OS=Homo sapiens OX=9606 GN=POM121C PE=1 SV=3	POM121C	125.09	16	31	12	2	5	8	6	3	6	3	8	11	11	8	10	8	1	2	2	1	1	2	229180	238810	226780	218260	240300	219090	1.002	1.044	0.991	0.954	1.051	0.958	0.976	0.51184
A8MXV4	Nucleoside diphosphate-linked moiety X motif 19 OS=Homo sapiens OX=9606 GN=NUDT19 PE=1 SV=1	NUDT19	42.233	24.3	19	6	6	4	3	2	5	3	2	5	4	5	6	5	4	5	4	5	6	5	4	97179	90493	81983	94712	90173	94443	1.062	0.989	0.896	1.035	0.986	1.032	1.036	0.5085
A9UHW6	MIF4G domain-containing protein OS=Homo sapiens OX=9606 GN=MIF4GD PE=1 SV=1	MIF4GD	25.423	23.4	18	3	3	4	4	2	2	4	2	3	3	3	3	3	2	3	3	3	3	3	2	147120	145560	159170	127130	169940	98710	1.041	1.03	1.127	0.9	1.203	0.699	0.876	0.38322
C4AMC7	Putative WAS protein family homolog 3 OS=Homo sapiens OX=9606 GN=WASH3P PE=1 SV=2	WASH3P	49.994	20.3	38	6	2	6	6	7	7	5	7	6	6	6	6	6	6	2	2	2	2	2	2	257760	269440	304470	286270	247550	245980	0.96	1.003	1.134	1.066	0.922	0.916	0.938	0.4117
C9JLW8	Mapk-regulated corepressor-interacting protein 1 OS=Homo sapiens OX=9606 GN=MCRIP1 PE=1 SV=1	MCRIP1	10.92	41.2	25	3	3	4	4	5	5	4	3	3	3	3	3	3	3	3	3	3	3	3	3	501220	423560	481860	495760	453440	470280	1.064	0.899	1.023	1.053	0.963	0.998	1.009	0.854
E9PAV3	Nascent polypeptide-associated complex subunit alpha, muscle-specific form OS=Homo sapiens OX=9606 GN=NACA PE=1 SV=1	NACA	205.42	2	25	3	3	5	3	5	4	5	3	3	3	3	3	3	3	3	3	3	3	3	3	4786900	4145900	4670600	4460800	4347700	4197000	1.079	0.935	1.053	1.006	0.98	0.946	0.956	0.41434
E9PRG8	Uncharacterized protein C11orf98 OS=Homo sapiens OX=9606 GN=C11orf98 PE=4 SV=2	C11orf98	14.234	32.5	15	3	3	1	2	3	3	2	4	2	2	3	3	3	3	2	2	3	3	3	3	305130	297060	295420	344360	313690	264540	1.006	0.979	0.974	1.135	1.034	0.872	1.028	0.80774
L0R6Q1	SLC35A4 upstream open reading frame protein OS=Homo sapiens OX=9606 GN=SLC35A4 PE=3 SV=1	SLC35A4	11.133	31.1	10	2	2	2	1	1	2	2	2	2	2	2	2	2	1	2	2	2	2	2	1	73437	91927	100310	163260	175950	0	0.607	0.76	0.829	1.35	1.454		1.915	0.0128042
L0R819	ASNSD1 upstream open reading frame protein OS=Homo sapiens OX=9606 GN=ASDURF PE=1 SV=1	ASDURF	11.25	47.9	10	3	3	2	2	1	2	2	1	3	3	3	3	3	3	3	3	3	3	3	3	75763	112640	114910	115480	90865	104070	0.741	1.101	1.123	1.129	0.888	1.017	1.023	0.82634
O00115	Deoxyribonuclease-2-alpha OS=Homo sapiens OX=9606 GN=DNASE2 PE=1 SV=2	DNASE2	39.58	9.7	15	3	3	2	3	3	2	3	2	3	3	3	3	3	3	3	3	3	3	3	3	192180	177800	171640	151790	149440	119130	1.199	1.109	1.071	0.947	0.932	0.743	0.776	0.038575
O00116	Alkyldihydroxyacetonephosphate synthase, peroxisomal OS=Homo sapiens OX=9606 GN=AGPS PE=1 SV=1	AGPS	72.911	51.1	119	22	22	21	23	19	17	19	20	20	21	20	19	19	20	20	21	20	19	19	20	1636700	1617100	1578500	1449200	1427100	1539200	1.062	1.049	1.024	0.94	0.926	0.999	0.914	0.023979
O00124	UBX domain-containing protein 8 OS=Homo sapiens OX=9606 GN=UBXN8 PE=1 SV=2	UBXN8	30.541	6.3	4	1	1	1	0	0	1	1	1	1	1	0	1	1	1	1	1	0	1	1	1	0	0	0	0	0	10641
O00139	Kinesin-like protein KIF2A OS=Homo sapiens OX=9606 GN=KIF2A PE=1 SV=3	KIF2A	79.954	26.5	53	15	14	10	11	6	8	8	10	14	13	11	14	14	13	13	12	10	13	13	12	782360	754060	882080	883310	827330	838390	0.945	0.911	1.065	1.067	0.999	1.013	1.054	0.34724
O00142	Thymidine kinase 2, mitochondrial OS=Homo sapiens OX=9606 GN=TK2 PE=1 SV=4	TK2	31.004	32.8	14	6	6	3	2	1	1	2	5	4	5	4	5	4	5	4	5	4	5	4	5	94837	90738	99721	103010	121970	115280	0.91	0.87	0.956	0.988	1.17	1.106	1.193	0.036816
O00148	ATP-dependent RNA helicase DDX39A OS=Homo sapiens OX=9606 GN=DDX39A PE=1 SV=2	DDX39A	49.129	61.6	82	25	12	12	12	14	13	16	15	23	22	22	23	24	25	11	10	11	12	12	12	1731200	1935400	2122100	1651500	1794300	1818200	0.94	1.051	1.152	0.897	0.974	0.987	0.909	0.23352
O00151	PDZ and LIM domain protein 1 OS=Homo sapiens OX=9606 GN=PDLIM1 PE=1 SV=4	PDLIM1	36.071	82.7	153	21	21	29	27	27	24	24	22	20	20	21	20	20	19	20	20	21	20	20	19	4678600	4869400	5202900	4745100	4597500	4172200	0.993	1.034	1.104	1.007	0.976	0.886	0.916	0.149636
O00154	Cytosolic acyl coenzyme A thioester hydrolase OS=Homo sapiens OX=9606 GN=ACOT7 PE=1 SV=3	ACOT7	41.796	51.1	72	14	14	13	10	13	14	10	12	14	13	13	13	12	11	14	13	13	13	12	11	2780600	2514900	2833900	2905100	2454100	2374100	1.052	0.951	1.072	1.099	0.928	0.898	0.951	0.50968
O00159	Unconventional myosin-Ic OS=Homo sapiens OX=9606 GN=MYO1C PE=1 SV=4	MYO1C	121.68	48	246	43	43	39	40	37	44	41	45	39	42	42	41	42	41	39	42	42	41	42	41	8677800	8319500	8338600	9010100	9081300	9439900	0.985	0.944	0.946	1.023	1.031	1.071	1.087	0.0135783
O00161	Synaptosomal-associated protein 23 OS=Homo sapiens OX=9606 GN=SNAP23 PE=1 SV=1	SNAP23	23.354	68.7	71	15	15	10	11	13	13	13	11	12	13	15	13	14	14	12	13	15	13	14	14	1894500	1836200	1961100	1631800	1770800	1806600	1.043	1.011	1.079	0.898	0.975	0.994	0.915	0.07
O00170	AH receptor-interacting protein OS=Homo sapiens OX=9606 GN=AIP PE=1 SV=2	AIP	37.636	59.4	87	15	15	10	16	16	16	14	15	12	13	15	14	15	13	12	13	15	14	15	13	1198600	1178600	1162700	1190100	1219700	1233900	1.001	0.984	0.971	0.994	1.019	1.031	1.03	0.103041
O00178	GTP-binding protein 1 OS=Homo sapiens OX=9606 GN=GTPBP1 PE=1 SV=3	GTPBP1	72.453	42	58	16	16	10	11	9	6	11	11	13	14	11	12	15	13	13	14	11	12	15	13	487210	500990	554340	487350	490240	504860	0.966	0.994	1.1	0.967	0.972	1.001	0.961	0.39878
O00182	Galectin-9 OS=Homo sapiens OX=9606 GN=LGALS9 PE=1 SV=2	LGALS9	39.518	11.3	10	3	3	0	3	2	1	2	2	3	3	2	3	2	2	3	3	2	3	2	2	34726	35295	40598	33245	28791	33038	1.013	1.03	1.184	0.97	0.84	0.964	0.86	0.091285
O00186	Syntaxin-binding protein 3 OS=Homo sapiens OX=9606 GN=STXBP3 PE=1 SV=2	STXBP3	67.764	28.2	65	15	15	11	9	12	11	9	13	13	13	13	13	11	15	13	13	13	13	11	15	670270	691680	761190	829290	876320	783790	0.872	0.9	0.99	1.079	1.14	1.02	1.173	0.032779
O00192	Armadillo repeat protein deleted in velo-cardio-facial syndrome OS=Homo sapiens OX=9606 GN=ARVCF PE=1 SV=1	ARVCF	104.64	12.4	25	7	7	2	4	3	4	5	7	7	6	6	7	6	6	7	6	6	7	6	6	97553	102070	132570	115400	147770	145700	0.79	0.826	1.073	0.934	1.196	1.18	1.231	0.166223
O00193	Small acidic protein OS=Homo sapiens OX=9606 GN=SMAP PE=1 SV=1	SMAP	20.332	29.5	39	5	5	6	6	6	8	6	7	5	4	5	5	4	4	5	4	5	5	4	4	775160	706000	912450	978090	930940	917130	0.891	0.812	1.049	1.124	1.07	1.054	1.18	0.091503
O00203	AP-3 complex subunit beta-1 OS=Homo sapiens OX=9606 GN=AP3B1 PE=1 SV=3	AP3B1	121.32	33.8	132	30	30	19	16	26	24	27	20	28	29	29	27	28	29	28	29	29	27	28	29	1949600	1778400	1979500	2058300	1968400	1909500	1.005	0.916	1.02	1.061	1.014	0.984	1.04	0.37572
O00213	Amyloid-beta A4 precursor protein-binding family B member 1 OS=Homo sapiens OX=9606 GN=APBB1 PE=1 SV=2	APBB1	77.243	11.7	18	5	4	4	3	2	2	4	3	3	3	3	3	5	5	3	3	3	3	4	4	62921	57176	39225	80485	60425	56379	1.059	0.962	0.66	1.354	1.017	0.949	1.238	0.28752
O00214	Galectin-8 OS=Homo sapiens OX=9606 GN=LGALS8 PE=1 SV=4	LGALS8	35.808	11.4	9	3	3	1	3	1	1	1	2	2	3	3	3	3	3	2	3	3	3	3	3	158440	136180	145700	143870	158100	115300	1.109	0.953	1.019	1.007	1.106	0.807	0.948	0.59056
O00217	NADH dehydrogenase [ubiquinone] iron-sulfur protein 8, mitochondrial OS=Homo sapiens OX=9606 GN=NDUFS8 PE=1 SV=1	NDUFS8	23.705	29	34	5	5	5	8	3	7	4	7	5	5	4	5	4	5	5	5	4	5	4	5	1039100	908200	880720	697110	741650	805670	1.229	1.074	1.042	0.825	0.877	0.953	0.794	0.024862
O00220	Tumor necrosis factor receptor superfamily member 10A OS=Homo sapiens OX=9606 GN=TNFRSF10A PE=1 SV=3	TNFRSF10A	50.089	5.3	4	2	2	0	2	0	0	2	0	2	2	2	2	2	2	2	2	2	2	2	2	0	22534	0	19166	21139	22075		1.061		0.903	0.996	1.04	0.923
O00221	NF-kappa-B inhibitor epsilon OS=Homo sapiens OX=9606 GN=NFKBIE PE=1 SV=3	NFKBIE	52.863	6.2	7	2	2	2	0	0	2	2	1	2	1	1	2	2	1	2	1	1	2	2	1	31520	0	0	36538	37788	0	0.893			1.036	1.071		1.18
O00231	26S proteasome non-ATPase regulatory subunit 11 OS=Homo sapiens OX=9606 GN=PSMD11 PE=1 SV=3	PSMD11	47.463	63.7	142	26	26	25	22	25	24	25	21	26	24	24	26	25	25	26	24	24	26	25	25	6257400	5826200	6742700	5828800	6186000	6417300	1.008	0.938	1.086	0.939	0.996	1.033	0.979	0.70864
O00232	26S proteasome non-ATPase regulatory subunit 12 OS=Homo sapiens OX=9606 GN=PSMD12 PE=1 SV=3	PSMD12	52.904	50.9	121	22	22	21	17	20	22	21	20	20	20	21	21	21	21	20	20	21	21	21	21	3163800	3216100	3043300	3500700	3357300	3113700	0.979	0.995	0.941	1.083	1.039	0.963	1.058	0.21772
O00233	26S proteasome non-ATPase regulatory subunit 9 OS=Homo sapiens OX=9606 GN=PSMD9 PE=1 SV=3	PSMD9	24.682	46.6	48	9	9	8	7	8	7	9	9	9	9	9	9	9	9	9	9	9	9	9	9	725530	722400	798290	740460	695210	771040	0.978	0.973	1.076	0.998	0.937	1.039	0.982	0.71408
O00244	Copper transport protein ATOX1 OS=Homo sapiens OX=9606 GN=ATOX1 PE=1 SV=1	ATOX1	7.4016	69.1	40	7	7	5	8	6	9	5	7	6	7	5	7	5	7	6	7	5	7	5	7	1066100	1039600	1424700	1079700	1190300	1162100	0.919	0.896	1.228	0.93	1.026	1.001	0.972	0.8656
O00255	Menin OS=Homo sapiens OX=9606 GN=MEN1 PE=1 SV=4	MEN1	68.023	7	14	3	3	2	1	3	3	3	2	2	2	3	3	3	3	2	2	3	3	3	3	56448	61665	62287	70551	71841	76901	0.847	0.926	0.935	1.059	1.078	1.154	1.215	0.0088371
O00258	Tail-anchored protein insertion receptor WRB OS=Homo sapiens OX=9606 GN=WRB PE=1 SV=2	WRB	19.779	8	5	1	1	0	1	1	1	1	1	0	1	1	1	1	1	0	1	1	1	1	1	0	0	0	0	0	33541
O00264	Membrane-associated progesterone receptor component 1 OS=Homo sapiens OX=9606 GN=PGRMC1 PE=1 SV=3	PGRMC1	21.671	34.4	33	6	6	5	5	6	7	5	5	5	6	6	6	6	6	5	6	6	6	6	6	1157600	1146200	1289500	1355500	1474700	1398400	0.888	0.879	0.989	1.04	1.131	1.073	1.177	0.021881
O00267	Transcription elongation factor SPT5 OS=Homo sapiens OX=9606 GN=SUPT5H PE=1 SV=1	SUPT5H	121	36.3	111	27	27	19	18	16	20	19	19	23	24	24	25	25	25	23	24	24	25	25	25	1245600	1232000	1286500	1195000	1238100	1147300	1.018	1.006	1.051	0.976	1.011	0.937	0.951	0.118463
O00268	Transcription initiation factor TFIID subunit 4 OS=Homo sapiens OX=9606 GN=TAF4 PE=1 SV=2	TAF4	110.11	9.3	17	6	6	2	1	2	3	3	6	5	5	3	5	5	6	5	5	3	5	5	6	89766	69752	86571	76339	82418	75428	1.121	0.871	1.082	0.954	1.03	0.942	0.952	0.62624
O00273	DNA fragmentation factor subunit alpha OS=Homo sapiens OX=9606 GN=DFFA PE=1 SV=1	DFFA	36.521	44.1	64	11	11	11	7	10	11	11	14	11	9	9	11	11	11	11	9	9	11	11	11	767540	732080	784230	794140	817120	880090	0.964	0.92	0.985	0.998	1.027	1.106	1.091	0.076843
O00287	Regulatory factor X-associated protein OS=Homo sapiens OX=9606 GN=RFXAP PE=1 SV=1	RFXAP	28.232	13.2	5	2	2	0	0	2	1	1	1	1	1	2	1	1	1	1	1	2	1	1	1	0	0	8621.8	0	0	0
O00291	Huntingtin-interacting protein 1 OS=Homo sapiens OX=9606 GN=HIP1 PE=1 SV=5	HIP1	116.22	23.6	41	15	14	4	8	6	8	8	7	10	10	11	10	11	11	9	9	10	9	10	10	257820	242720	269440	289470	275100	260000	0.97	0.913	1.014	1.089	1.035	0.978	1.071	0.190984
O00299	Chloride intracellular channel protein 1 OS=Homo sapiens OX=9606 GN=CLIC1 PE=1 SV=4	CLIC1	26.922	86.3	143	18	18	19	23	27	24	25	25	17	18	17	18	18	16	17	18	17	18	18	16	15904000	16252000	16069000	17116000	15972000	18963000	0.952	0.972	0.961	1.024	0.956	1.135	1.08	0.2775
O00303	Eukaryotic translation initiation factor 3 subunit F OS=Homo sapiens OX=9606 GN=EIF3F PE=1 SV=1	EIF3F	37.563	37.5	67	11	11	11	11	11	11	11	12	10	11	11	11	11	11	10	11	11	11	11	11	2598400	2334400	2668100	2487100	2328000	2716900	1.03	0.926	1.058	0.986	0.923	1.077	0.991	0.88028
O00330	Pyruvate dehydrogenase protein X component, mitochondrial OS=Homo sapiens OX=9606 GN=PDHX PE=1 SV=3	PDHX	54.122	20	19	6	6	5	2	3	2	3	4	6	4	6	6	5	5	6	4	6	6	5	5	442930	382460	400320	434600	417330	416700	1.065	0.92	0.963	1.045	1.004	1.002	1.035	0.47126
O00391	Sulfhydryl oxidase 1 OS=Homo sapiens OX=9606 GN=QSOX1 PE=1 SV=3	QSOX1	82.577	31.3	38	16	16	5	5	6	8	9	5	9	13	12	11	13	13	9	13	12	11	13	13	290740	324060	299970	405720	429290	425600	0.802	0.894	0.827	1.119	1.184	1.174	1.378	0.00094273
O00399	Dynactin subunit 6 OS=Homo sapiens OX=9606 GN=DCTN6 PE=1 SV=1	DCTN6	20.747	32.6	17	4	4	2	4	2	3	3	3	3	4	4	4	3	3	3	4	4	4	3	3	257120	238450	233100	253280	236300	272500	1.035	0.96	0.938	1.019	0.951	1.097	1.046	0.43676
O00400	Acetyl-coenzyme A transporter 1 OS=Homo sapiens OX=9606 GN=SLC33A1 PE=1 SV=1	SLC33A1	60.908	11.1	14	5	5	3	1	2	2	3	3	5	4	4	4	5	4	5	4	4	4	5	4	128490	128100	141790	170220	154890	179960	0.853	0.851	0.942	1.13	1.029	1.195	1.268	0.0126646
O00401	Neural Wiskott-Aldrich syndrome protein OS=Homo sapiens OX=9606 GN=WASL PE=1 SV=2	WASL	54.826	24.8	24	8	8	4	3	4	4	4	5	4	4	6	6	7	7	4	4	6	6	7	7	111570	107700	176210	123810	118540	131100	0.871	0.84	1.375	0.966	0.925	1.023	0.944	0.85266
O00408	cGMP-dependent 3',5'-cyclic phosphodiesterase OS=Homo sapiens OX=9606 GN=PDE2A PE=1 SV=1	PDE2A	105.72	13.5	19	8	8	2	3	2	5	2	5	6	6	3	7	7	8	6	6	3	7	7	8	80644	113750	147240	128410	127520	160700	0.638	0.9	1.165	1.016	1.009	1.272	1.22	0.30722
O00410	Importin-5 OS=Homo sapiens OX=9606 GN=IPO5 PE=1 SV=4	IPO5	123.63	50.1	258	39	38	43	44	42	43	42	44	37	35	36	35	37	35	37	35	36	35	36	34	6902900	7094300	7512700	5928800	6144200	6835800	1.025	1.053	1.115	0.88	0.912	1.015	0.879	0.058442
O00411	DNA-directed RNA polymerase, mitochondrial OS=Homo sapiens OX=9606 GN=POLRMT PE=1 SV=2	POLRMT	138.62	7.2	18	5	5	3	3	3	3	3	3	4	5	5	5	5	5	4	5	5	5	5	5	65554	58383	59905	63273	62474	69578	1.037	0.924	0.948	1.001	0.989	1.101	1.063	0.28048
O00418	Eukaryotic elongation factor 2 kinase OS=Homo sapiens OX=9606 GN=EEF2K PE=1 SV=2	EEF2K	82.143	20	23	11	11	5	5	4	4	3	2	9	9	10	8	7	6	9	9	10	8	7	6	476050	461330	548990	371300	320210	320390	1.143	1.108	1.318	0.892	0.769	0.769	0.681	0.0061977
O00422	Histone deacetylase complex subunit SAP18 OS=Homo sapiens OX=9606 GN=SAP18 PE=1 SV=1	SAP18	17.561	48.4	25	6	6	3	4	5	4	5	4	4	6	6	5	5	5	4	6	6	5	5	5	380420	426420	419810	363990	424710	354590	0.963	1.08	1.063	0.922	1.075	0.898	0.932	0.33872
O00423	Echinoderm microtubule-associated protein-like 1 OS=Homo sapiens OX=9606 GN=EML1 PE=1 SV=3	EML1	89.86	19.8	34	12	12	6	6	5	6	6	5	8	9	11	10	10	10	8	9	11	10	10	10	369830	327020	380820	404330	401190	373430	0.983	0.869	1.013	1.075	1.067	0.993	1.094	0.160799
O00425	Insulin-like growth factor 2 mRNA-binding protein 3 OS=Homo sapiens OX=9606 GN=IGF2BP3 PE=1 SV=2	IGF2BP3	63.704	43.2	128	20	18	20	22	19	19	25	23	19	19	19	19	19	18	17	17	17	17	17	16	6227000	5794800	6240700	7039200	7042200	7315200	0.942	0.877	0.944	1.065	1.065	1.107	1.172	0.0044206
O00429	Dynamin-1-like protein OS=Homo sapiens OX=9606 GN=DNM1L PE=1 SV=2	DNM1L	81.876	50.4	162	32	32	25	27	26	31	28	25	31	29	29	30	29	28	31	29	29	30	29	28	2782800	2660900	3147400	2733400	2671900	2997300	0.983	0.939	1.111	0.965	0.943	1.058	0.978	0.7487
O00442	RNA 3'-terminal phosphate cyclase OS=Homo sapiens OX=9606 GN=RTCA PE=1 SV=1	RTCA	39.336	51.4	53	11	11	10	8	6	11	10	8	10	10	10	11	11	10	10	10	10	11	11	10	758740	687500	671580	784590	763370	678670	1.048	0.949	0.928	1.084	1.054	0.937	1.051	0.44346
O00443	Phosphatidylinositol 4-phosphate 3-kinase C2 domain-containing subunit alpha OS=Homo sapiens OX=9606 GN=PIK3C2A PE=1 SV=2	PIK3C2A	190.68	23.8	78	29	29	17	15	14	10	10	12	23	25	19	22	20	18	23	25	19	22	20	18	610930	613170	704780	513070	500160	582390	1.04	1.044	1.2	0.873	0.851	0.991	0.827	0.046043
O00461	Golgi integral membrane protein 4 OS=Homo sapiens OX=9606 GN=GOLIM4 PE=1 SV=1	GOLIM4	81.879	21.6	33	12	12	6	5	6	4	8	4	8	9	9	8	10	7	8	9	9	8	10	7	449100	387830	406050	377920	337410	366160	1.159	1.001	1.048	0.975	0.871	0.945	0.87	0.064896
O00468	Agrin OS=Homo sapiens OX=9606 GN=AGRN PE=1 SV=6	AGRN	217.32	8.9	19	11	10	5	4	3	2	3	2	9	7	9	7	9	7	8	6	8	7	8	6	242600	229270	165200	122350	192220	208320	1.255	1.186	0.855	0.633	0.994	1.078	0.821	0.36258
O00469	Procollagen-lysine,2-oxoglutarate 5-dioxygenase 2 OS=Homo sapiens OX=9606 GN=PLOD2 PE=1 SV=2	PLOD2	84.685	41.2	163	25	25	28	24	26	28	26	31	25	25	25	24	21	23	25	25	25	24	21	23	5834200	5605200	5861800	5103100	5351700	5039300	1.067	1.025	1.072	0.934	0.979	0.922	0.896	0.0089424
O00471	Exocyst complex component 5 OS=Homo sapiens OX=9606 GN=EXOC5 PE=1 SV=1	EXOC5	81.852	34.9	69	19	19	13	11	13	10	8	14	17	18	17	17	17	17	17	18	17	17	17	17	714670	753880	742670	754370	727180	707750	0.974	1.028	1.013	1.029	0.991	0.965	0.99	0.703
O00483	Cytochrome c oxidase subunit NDUFA4 OS=Homo sapiens OX=9606 GN=NDUFA4 PE=1 SV=1	NDUFA4	9.3697	46.9	11	4	4	2	1	1	3	2	2	3	4	3	4	4	3	3	4	3	4	4	3	529370	711600	663480	502310	467280	505650	0.94	1.263	1.178	0.892	0.83	0.898	0.775	0.055465
O00487	26S proteasome non-ATPase regulatory subunit 14 OS=Homo sapiens OX=9606 GN=PSMD14 PE=1 SV=1	PSMD14	34.577	40.6	80	11	11	13	12	13	14	15	13	8	9	9	10	10	9	8	9	9	10	10	9	1885000	1860900	2140700	1878200	1842700	1724400	0.998	0.985	1.133	0.994	0.976	0.913	0.925	0.2128
O00488	Zinc finger protein 593 OS=Homo sapiens OX=9606 GN=ZNF593 PE=1 SV=2	ZNF593	15.199	32.1	4	3	3	0	2	0	0	0	2	0	3	0	3	1	3	0	3	0	3	1	3	0	72750	0	45508	0	45242		1.335		0.835		0.83	0.624
O00499	Myc box-dependent-interacting protein 1 OS=Homo sapiens OX=9606 GN=BIN1 PE=1 SV=1	BIN1	64.699	31.9	87	15	15	10	16	16	15	16	14	12	14	15	14	14	14	12	14	15	14	14	14	1380300	1352500	1338400	1426600	1443300	1556800	0.975	0.955	0.945	1.007	1.019	1.099	1.087	0.045744
O00505	Importin subunit alpha-4 OS=Homo sapiens OX=9606 GN=KPNA3 PE=1 SV=2	KPNA3	57.81	37	46	13	9	9	8	7	6	8	8	10	11	12	13	12	11	8	8	9	9	8	7	1059600	1177600	1118800	1022500	1171700	1117000	0.954	1.06	1.007	0.92	1.054	1.005	0.986	0.78458
O00506	Serine/threonine-protein kinase 25 OS=Homo sapiens OX=9606 GN=STK25 PE=1 SV=1	STK25	48.111	21.6	11	8	4	1	2	3	1	1	3	6	5	8	6	8	6	3	2	4	3	4	4	45400	63893	56790	48272	44611	65753	0.839	1.181	1.049	0.892	0.824	1.215	0.955	0.76074
O00507	Probable ubiquitin carboxyl-terminal hydrolase FAF-Y OS=Homo sapiens OX=9606 GN=USP9Y PE=2 SV=2	USP9Y	291.07	8.3	2	18	2	0	0	0	2	0	0	16	16	15	18	14	15	1	1	1	2	1	1	0	0	0	66404	0	0
O00522	Krev interaction trapped protein 1 OS=Homo sapiens OX=9606 GN=KRIT1 PE=1 SV=2	KRIT1	84.347	6.1	7	3	3	2	0	0	3	2	0	3	2	3	3	3	1	3	2	3	3	3	1	35631	27955	29375	35497	31399	0	1.114	0.874	0.919	1.11	0.982		1.079	0.5038
O00534	von Willebrand factor A domain-containing protein 5A OS=Homo sapiens OX=9606 GN=VWA5A PE=2 SV=2	VWA5A	86.488	8.1	13	4	4	1	2	2	4	2	2	2	3	3	4	2	3	2	3	3	4	2	3	32386	38542	35054	35838	58044	22940	0.872	1.038	0.944	0.965	1.563	0.618	1.102	0.9204
O00541	Pescadillo homolog OS=Homo sapiens OX=9606 GN=PES1 PE=1 SV=1	PES1	68.002	26.4	53	13	13	10	8	7	9	9	10	13	12	11	10	12	12	13	12	11	10	12	12	598720	582070	622420	698270	678570	595620	0.951	0.925	0.989	1.11	1.078	0.947	1.094	0.168764
O00559	Receptor-binding cancer antigen expressed on SiSo cells OS=Homo sapiens OX=9606 GN=EBAG9 PE=1 SV=1	EBAG9	24.377	17.8	2	2	2	1	0	0	0	0	1	1	2	1	2	2	2	1	2	1	2	2	2	0	0	0	0	0	39813
O00560	Syntenin-1 OS=Homo sapiens OX=9606 GN=SDCBP PE=1 SV=1	SDCBP	32.444	51	38	9	8	7	6	8	9	5	3	8	9	8	9	9	8	8	8	7	8	8	7	1224800	1433100	1353900	1246900	1109700	1198400	0.971	1.136	1.074	0.989	0.88	0.95	0.886	0.104478
O00566	U3 small nucleolar ribonucleoprotein protein MPP10 OS=Homo sapiens OX=9606 GN=MPHOSPH10 PE=1 SV=2	MPHOSPH10	78.863	29.5	59	12	12	8	11	10	11	12	7	11	12	11	12	12	11	11	12	11	12	12	11	681010	736800	789390	706500	722170	660000	0.951	1.029	1.103	0.987	1.009	0.922	0.946	0.34766
O00567	Nucleolar protein 56 OS=Homo sapiens OX=9606 GN=NOP56 PE=1 SV=4	NOP56	66.049	52.5	140	25	25	25	23	17	24	24	27	23	22	20	24	24	24	23	22	20	24	24	24	2641400	3002000	2655200	3140800	3046200	3038100	0.904	1.028	0.909	1.075	1.043	1.04	1.112	0.067979
O00571	ATP-dependent RNA helicase DDX3X OS=Homo sapiens OX=9606 GN=DDX3X PE=1 SV=3	DDX3X	73.243	49.1	179	28	7	30	28	33	31	29	28	27	28	28	28	28	28	7	7	7	7	7	7	8964800	8655900	9545900	8668200	8311800	8446100	1.023	0.988	1.089	0.989	0.948	0.964	0.936	0.101643
O00584	Ribonuclease T2 OS=Homo sapiens OX=9606 GN=RNASET2 PE=1 SV=2	RNASET2	29.48	9.8	6	2	2	0	1	1	1	2	1	0	1	1	1	2	1	0	1	1	1	2	1	0	0	0	0	23235	0
O00592	Podocalyxin OS=Homo sapiens OX=9606 GN=PODXL PE=1 SV=2	PODXL	58.635	22.2	25	9	9	5	5	4	3	3	5	8	7	6	5	7	7	8	7	6	5	7	7	1166300	1173600	785940	1379700	1113100	1335200	1.006	1.013	0.678	1.19	0.96	1.152	1.224	0.22184
O00622	Protein CYR61 OS=Homo sapiens OX=9606 GN=CYR61 PE=1 SV=1	CYR61	42.026	49.1	42	15	15	6	11	7	6	5	7	11	14	14	10	11	11	11	14	14	10	11	11	1240200	1836600	950330	544400	759320	522740	1.271	1.883	0.974	0.558	0.778	0.536	0.453	0.026915
O00625	Pirin OS=Homo sapiens OX=9606 GN=PIR PE=1 SV=1	PIR	32.113	78.6	108	16	16	17	15	20	20	19	17	15	16	16	16	15	15	15	16	16	16	15	15	5241600	5088800	5555400	4781600	4719500	5320300	1.024	0.994	1.085	0.934	0.922	1.04	0.933	0.20372
O00629	Importin subunit alpha-3 OS=Homo sapiens OX=9606 GN=KPNA4 PE=1 SV=1	KPNA4	57.886	43.6	97	13	9	15	18	15	15	17	17	11	12	11	12	13	13	9	9	8	8	9	9	2494800	2457900	2757300	2407000	2771400	2860100	0.95	0.936	1.051	0.917	1.056	1.09	1.043	0.5629
O00635	E3 ubiquitin-protein ligase TRIM38 OS=Homo sapiens OX=9606 GN=TRIM38 PE=1 SV=1	TRIM38	53.415	19.1	22	7	7	3	3	2	4	5	5	6	6	6	6	7	6	6	6	6	6	7	6	84654	72455	83343	81393	70908	78744	1.077	0.922	1.061	1.036	0.902	1.002	0.961	0.57642
O00712	Nuclear factor 1 B-type OS=Homo sapiens OX=9606 GN=NFIB PE=1 SV=2	NFIB	47.441	39.8	23	10	9	3	3	4	2	5	6	8	9	8	9	10	9	7	8	8	8	9	8	369930	320170	378850	316300	346260	342740	1.07	0.926	1.096	0.915	1.002	0.991	0.94	0.37732
O00743	Serine/threonine-protein phosphatase 6 catalytic subunit OS=Homo sapiens OX=9606 GN=PPP6C PE=1 SV=1	PPP6C	35.144	19.3	24	4	4	5	4	3	5	4	3	4	4	4	4	4	4	4	4	4	4	4	4	370150	447130	455560	387330	430660	378240	0.899	1.087	1.107	0.941	1.047	0.919	0.94	0.48774
O00746	Nucleoside diphosphate kinase, mitochondrial OS=Homo sapiens OX=9606 GN=NME4 PE=1 SV=1	NME4	20.658	32.6	13	5	5	3	3	2	2	3	0	4	4	4	4	5	3	4	4	4	4	5	3	183750	159110	160360	137160	144690	156840	1.17	1.014	1.021	0.874	0.922	0.999	0.872	0.088135
O00754	Lysosomal alpha-mannosidase OS=Homo sapiens OX=9606 GN=MAN2B1 PE=1 SV=3	MAN2B1	113.74	23	68	16	16	7	14	15	10	11	11	14	14	14	14	15	13	14	14	14	14	15	13	712670	816880	868570	787980	774640	655770	0.926	1.062	1.129	1.024	1.007	0.852	0.925	0.40012
O00762	Ubiquitin-conjugating enzyme E2 C OS=Homo sapiens OX=9606 GN=UBE2C PE=1 SV=1	UBE2C	19.652	9.5	4	1	1	1	1	1	0	0	1	1	1	1	0	1	1	1	1	1	0	1	1	0	0	0	0	0	9856.3
O00764	Pyridoxal kinase OS=Homo sapiens OX=9606 GN=PDXK PE=1 SV=1	PDXK	35.102	36.9	36	10	10	9	3	6	7	6	5	10	10	9	9	8	7	10	10	9	9	8	7	717610	709410	721080	820130	760480	801250	0.95	0.94	0.955	1.086	1.007	1.061	1.109	0.0108233
O00767	Acyl-CoA desaturase OS=Homo sapiens OX=9606 GN=SCD PE=1 SV=2	SCD	41.522	26.2	15	5	5	4	3	3	2	2	1	4	4	4	3	4	4	4	4	4	3	4	4	244900	177270	249780	200380	189300	113190	1.251	0.905	1.276	1.023	0.967	0.578	0.748	0.22066
O14494	Phospholipid phosphatase 1 OS=Homo sapiens OX=9606 GN=PLPP1 PE=1 SV=1	PLPP1	32.156	15.8	6	2	2	1	1	0	1	1	2	2	1	2	2	2	2	2	1	2	2	2	2	93171	0	86633	80207	83408	38730	1.219		1.133	1.049	1.091	0.507	0.75	0.36608
O14497	AT-rich interactive domain-containing protein 1A OS=Homo sapiens OX=9606 GN=ARID1A PE=1 SV=3	ARID1A	242.04	20.7	86	29	27	11	14	17	15	14	15	19	23	23	24	22	24	18	23	21	23	21	23	691830	671610	683690	670550	695490	664560	1.018	0.988	1.006	0.987	1.023	0.978	0.992	0.64376
O14519	Cyclin-dependent kinase 2-associated protein 1 OS=Homo sapiens OX=9606 GN=CDK2AP1 PE=1 SV=1	CDK2AP1	12.365	46.1	6	3	2	1	1	1	0	2	1	2	1	1	3	3	1	1	1	1	2	2	1	0	0	0	102720	133020	0				0.871	1.129
O14524	Nuclear envelope integral membrane protein 1 OS=Homo sapiens OX=9606 GN=NEMP1 PE=1 SV=2	NEMP1	50.639	2.7	1	1	1	0	0	0	1	0	0	0	1	1	1	1	0	0	1	1	1	1	0	0	0	0	0	9739.4	0
O14530	Thioredoxin domain-containing protein 9 OS=Homo sapiens OX=9606 GN=TXNDC9 PE=1 SV=2	TXNDC9	26.534	29.6	31	6	6	5	7	5	4	7	3	6	6	6	6	6	6	6	6	6	6	6	6	357740	328100	350870	235190	315430	367420	1.098	1.007	1.077	0.722	0.968	1.128	0.886	0.36128
O14531	Dihydropyrimidinase-related protein 4 OS=Homo sapiens OX=9606 GN=DPYSL4 PE=1 SV=2	DPYSL4	61.877	2.8	7	1	1	2	2	1	1	1	0	1	1	1	1	1	1	1	1	1	1	1	1	0	0	0	0	0	10819
O14545	TRAF-type zinc finger domain-containing protein 1 OS=Homo sapiens OX=9606 GN=TRAFD1 PE=1 SV=1	TRAFD1	64.84	11.7	24	5	5	3	4	5	5	3	4	5	4	4	5	4	5	5	4	4	5	4	5	92385	122090	118500	117900	100640	99306	0.852	1.126	1.092	1.087	0.928	0.916	0.955	0.708
O14548	Cytochrome c oxidase subunit 7A-related protein, mitochondrial OS=Homo sapiens OX=9606 GN=COX7A2L PE=1 SV=2	COX7A2L	12.615	40.4	7	2	2	1	1	2	1	1	1	1	1	2	2	1	2	1	1	2	2	1	2	0	0	244890	171490	0	206340			1.18	0.826		0.994	0.771
O14561	Acyl carrier protein, mitochondrial OS=Homo sapiens OX=9606 GN=NDUFAB1 PE=1 SV=3	NDUFAB1	17.417	21.2	28	4	4	4	4	4	6	5	5	3	4	4	4	4	4	3	4	4	4	4	4	1068500	1965800	1998100	2154600	2052100	2278500	0.557	1.024	1.041	1.122	1.069	1.187	1.288	0.29606
O14562	Ubiquitin domain-containing protein UBFD1 OS=Homo sapiens OX=9606 GN=UBFD1 PE=1 SV=2	UBFD1	33.382	13.3	12	3	3	2	2	2	1	3	2	3	2	3	1	3	3	3	2	3	1	3	3	242670	66680	205680	0	265410	194490	1.245	0.342	1.055		1.361	0.997	1.339	0.4916
O14569	Cytochrome b561 domain-containing protein 2 OS=Homo sapiens OX=9606 GN=CYB561D2 PE=1 SV=1	CYB561D2	23.973	5.4	11	1	1	2	2	2	2	1	2	1	1	1	1	1	1	1	1	1	1	1	1	0	0	0	0	0	34567
O14576	Cytoplasmic dynein 1 intermediate chain 1 OS=Homo sapiens OX=9606 GN=DYNC1I1 PE=1 SV=2	DYNC1I1	72.955	8.5	4	2	1	1	1	1	0	1	0	2	2	2	2	2	1	1	1	1	1	1	0	0	0	0	0	118090	0
O14578	Citron Rho-interacting kinase OS=Homo sapiens OX=9606 GN=CIT PE=1 SV=2	CIT	231.43	3.3	6	5	5	4	0	2	0	0	0	5	4	4	2	2	1	5	4	4	2	2	1	54554	62739	69748	0	50280	0	0.919	1.057	1.176		0.847		0.806
O14579	Coatomer subunit epsilon OS=Homo sapiens OX=9606 GN=COPE PE=1 SV=3	COPE	34.482	51.9	68	11	11	14	8	10	11	10	15	11	11	10	11	11	11	11	11	10	11	11	11	2267500	2142200	2096300	2172700	2147000	2370200	1.031	0.974	0.953	0.988	0.976	1.078	1.028	0.51976
O14613	Cdc42 effector protein 2 OS=Homo sapiens OX=9606 GN=CDC42EP2 PE=1 SV=1	CDC42EP2	22.483	41	15	4	4	3	2	2	2	3	3	4	4	3	3	3	3	4	4	3	3	3	3	200320	220820	240900	220170	221470	190820	0.928	1.023	1.117	1.02	1.027	0.884	0.955	0.56698
O14617	AP-3 complex subunit delta-1 OS=Homo sapiens OX=9606 GN=AP3D1 PE=1 SV=1	AP3D1	130.16	38.8	141	33	33	26	27	21	19	22	26	31	31	30	29	29	30	31	31	30	29	29	30	1895000	2217600	2020000	2136500	2093700	2119700	0.911	1.066	0.971	1.027	1.006	1.019	1.035	0.50856
O14618	Copper chaperone for superoxide dismutase OS=Homo sapiens OX=9606 GN=CCS PE=1 SV=1	CCS	29.04	20.1	16	3	3	2	3	3	3	2	3	3	3	3	3	2	3	3	3	3	3	2	3	169240	157250	210770	194690	215190	188370	0.894	0.831	1.114	1.029	1.137	0.995	1.113	0.30504
O14639	Actin-binding LIM protein 1 OS=Homo sapiens OX=9606 GN=ABLIM1 PE=1 SV=3	ABLIM1	87.687	27.1	52	15	15	11	9	6	11	7	8	11	13	10	12	10	10	11	13	10	12	10	10	342050	365510	414100	406280	440800	441630	0.851	0.91	1.031	1.011	1.097	1.099	1.149	0.087377
O14641	Segment polarity protein dishevelled homolog DVL-2 OS=Homo sapiens OX=9606 GN=DVL2 PE=1 SV=1	DVL2	78.947	10.6	11	5	3	1	2	1	2	2	3	4	3	5	5	3	5	2	2	3	3	2	3	109670	108590	115460	105310	102150	99868	1.026	1.016	1.081	0.986	0.956	0.935	0.921	0.029299
O14646	Chromodomain-helicase-DNA-binding protein 1 OS=Homo sapiens OX=9606 GN=CHD1 PE=1 SV=2	CHD1	196.69	11.9	29	14	10	5	4	5	3	7	5	11	13	13	11	13	9	7	9	9	8	9	6	121610	141630	186370	131040	153710	227720	0.758	0.883	1.162	0.817	0.959	1.42	1.14	0.59404
O14647	Chromodomain-helicase-DNA-binding protein 2 OS=Homo sapiens OX=9606 GN=CHD2 PE=1 SV=2	CHD2	211.34	15.9	72	19	16	11	13	10	14	11	13	18	19	16	17	17	17	15	16	13	14	14	14	408810	447770	432930	456420	449910	405670	0.943	1.033	0.998	1.053	1.038	0.936	1.018	0.7283
O14653	Golgi SNAP receptor complex member 2 OS=Homo sapiens OX=9606 GN=GOSR2 PE=1 SV=2	GOSR2	24.775	43.9	25	6	5	3	4	1	6	6	5	4	5	5	4	5	5	4	5	4	4	5	5	198920	192700	221430	225430	209410	233970	0.931	0.902	1.036	1.055	0.98	1.095	1.091	0.173581
O14656	Torsin-1A OS=Homo sapiens OX=9606 GN=TOR1A PE=1 SV=1	TOR1A	37.808	33.7	33	9	9	4	3	7	6	6	7	7	7	7	7	7	7	7	7	7	7	7	7	365440	318780	415360	385770	412710	323610	0.987	0.861	1.122	1.042	1.115	0.874	1.021	0.8519
O14657	Torsin-1B OS=Homo sapiens OX=9606 GN=TOR1B PE=1 SV=2	TOR1B	37.978	34.8	36	9	9	8	8	3	7	5	5	8	8	7	9	8	8	8	8	7	9	8	8	352980	316730	357360	331940	355840	270280	1.067	0.957	1.08	1.003	1.076	0.817	0.933	0.45904
O14662	Syntaxin-16 OS=Homo sapiens OX=9606 GN=STX16 PE=1 SV=3	STX16	37.031	41.5	20	8	7	4	0	3	4	6	3	6	7	5	6	8	7	5	6	5	6	7	6	163740	184890	197010	215810	208230	229280	0.819	0.925	0.986	1.08	1.042	1.147	1.197	0.0408
O14672	Disintegrin and metalloproteinase domain-containing protein 10 OS=Homo sapiens OX=9606 GN=ADAM10 PE=1 SV=1	ADAM10	84.141	35.2	90	17	17	15	13	14	17	14	17	15	14	16	16	15	16	15	14	16	16	15	16	1049100	898350	1070400	886490	953820	943690	1.085	0.929	1.107	0.917	0.986	0.976	0.922	0.26138
O14681	Etoposide-induced protein 2.4 homolog OS=Homo sapiens OX=9606 GN=EI24 PE=1 SV=4	EI24	38.964	7.1	2	2	2	0	0	1	1	0	0	1	1	1	2	0	1	1	1	1	2	0	1	0	0	0	19997	0	0
O14683	Tumor protein p53-inducible protein 11 OS=Homo sapiens OX=9606 GN=TP53I11 PE=1 SV=2	TP53I11	21.054	8.5	11	2	2	2	2	1	2	2	2	2	2	2	2	1	2	2	2	2	2	1	2	35604	29822	41974	43566	26191	51181	0.936	0.784	1.103	1.145	0.688	1.345	1.126	0.71008
O14686	Histone-lysine N-methyltransferase 2D OS=Homo sapiens OX=9606 GN=KMT2D PE=1 SV=2	KMT2D	593.38	1.2	7	4	4	1	2	1	2	1	0	3	3	4	3	3	3	3	3	4	3	3	3	40401	59956	59592	84869	77718	69264	0.619	0.918	0.913	1.3	1.19	1.061	1.449	0.055065
O14727	Apoptotic protease-activating factor 1 OS=Homo sapiens OX=9606 GN=APAF1 PE=1 SV=2	APAF1	141.84	9.8	19	8	8	4	6	2	3	3	1	7	7	6	7	7	4	7	7	6	7	7	4	125040	107600	121710	97542	87698	109010	1.157	0.995	1.126	0.902	0.811	1.008	0.83	0.073678
O14730	Serine/threonine-protein kinase RIO3 OS=Homo sapiens OX=9606 GN=RIOK3 PE=1 SV=2	RIOK3	59.092	13.5	11	4	3	2	1	1	2	2	3	3	3	2	3	4	4	2	2	2	3	3	3	51599	49966	55766	45420	94083	74442	0.834	0.807	0.901	0.734	1.52	1.203	1.36	0.34674
O14734	Acyl-coenzyme A thioesterase 8 OS=Homo sapiens OX=9606 GN=ACOT8 PE=1 SV=1	ACOT8	35.914	30.4	18	6	6	3	4	3	3	4	1	6	6	5	6	5	4	6	6	5	6	5	4	197300	193020	205560	234200	260760	208930	0.911	0.891	0.949	1.081	1.204	0.964	1.181	0.071619
O14735	CDP-diacylglycerol--inositol 3-phosphatidyltransferase OS=Homo sapiens OX=9606 GN=CDIPT PE=1 SV=1	CDIPT	23.539	11.3	11	2	2	2	1	2	2	2	2	2	2	2	2	2	2	2	2	2	2	2	2	169450	177410	107140	210140	187270	163210	1.002	1.049	0.634	1.243	1.107	0.965	1.235	0.2631
O14737	Programmed cell death protein 5 OS=Homo sapiens OX=9606 GN=PDCD5 PE=1 SV=3	PDCD5	14.285	56	33	7	7	6	5	6	5	5	6	6	7	7	7	7	6	6	7	7	7	7	6	2032800	1874500	1837900	1874700	1331000	1806400	1.134	1.046	1.025	1.046	0.742	1.008	0.872	0.26368
O14744	Protein arginine N-methyltransferase 5 OS=Homo sapiens OX=9606 GN=PRMT5 PE=1 SV=4	PRMT5	72.683	39.2	90	17	17	12	16	17	17	13	15	12	15	17	16	16	16	12	15	17	16	16	16	1263900	1156300	1176200	1270600	1193400	1208500	1.043	0.954	0.971	1.049	0.985	0.998	1.022	0.55034
O14745	Na(+)/H(+) exchange regulatory cofactor NHE-RF1 OS=Homo sapiens OX=9606 GN=SLC9A3R1 PE=1 SV=4	SLC9A3R1	38.868	21.5	15	5	5	3	2	4	2	2	2	5	3	5	5	5	5	5	3	5	5	5	5	194810	186660	246360	180300	261630	237390	0.894	0.857	1.131	0.828	1.201	1.09	1.082	0.62442
O14763	Tumor necrosis factor receptor superfamily member 10B OS=Homo sapiens OX=9606 GN=TNFRSF10B PE=1 SV=2	TNFRSF10B	47.878	25.7	33	9	9	7	3	5	5	7	6	8	8	7	8	7	9	8	8	7	8	7	9	142660	120950	134590	149460	151690	180610	0.973	0.825	0.918	1.019	1.034	1.231	1.209	0.072064
O14772	Fucose-1-phosphate guanylyltransferase OS=Homo sapiens OX=9606 GN=FPGT PE=1 SV=3	FPGT	68.009	9.4	3	3	3	1	1	0	0	0	1	2	2	0	2	2	1	2	2	0	2	2	1	30298	21471	0	0	0	0	1.171	0.829
O14773	Tripeptidyl-peptidase 1 OS=Homo sapiens OX=9606 GN=TPP1 PE=1 SV=2	TPP1	61.247	35	84	12	12	11	14	14	16	16	13	9	11	10	12	12	11	9	11	10	12	12	11	2642100	2935300	2901700	3459600	3442300	3426300	0.843	0.936	0.926	1.104	1.098	1.093	1.218	0.027138
O14776	Transcription elongation regulator 1 OS=Homo sapiens OX=9606 GN=TCERG1 PE=1 SV=2	TCERG1	123.9	19.7	84	19	19	15	18	10	12	17	12	17	19	18	18	19	18	17	19	18	18	19	18	1656600	1545500	1816800	1644300	1739600	1575600	0.996	0.929	1.092	0.989	1.046	0.947	0.988	0.86044
O14777	Kinetochore protein NDC80 homolog OS=Homo sapiens OX=9606 GN=NDC80 PE=1 SV=1	NDC80	73.912	17.8	13	8	8	4	2	3	2	1	1	7	7	5	5	6	4	7	7	5	5	6	4	104580	86309	123900	72055	68189	69022	1.197	0.988	1.419	0.825	0.781	0.79	0.665	0.064162
O14786	Neuropilin-1 OS=Homo sapiens OX=9606 GN=NRP1 PE=1 SV=3	NRP1	103.13	39.7	128	23	23	19	18	24	21	23	23	18	19	22	19	19	22	18	19	22	19	19	22	1791100	1716400	1977300	1552600	1694200	1727700	1.027	0.985	1.134	0.891	0.972	0.991	0.907	0.142418
O14787	Transportin-2 OS=Homo sapiens OX=9606 GN=TNPO2 PE=1 SV=3	TNPO2	101.39	12.5	7	9	3	0	2	2	1	1	1	6	8	8	9	9	7	1	3	2	3	3	2	0	51904	49532	26484	29608	41073		1.307	1.247	0.667	0.745	1.034	0.638	0.072002
O14795	Protein unc-13 homolog B OS=Homo sapiens OX=9606 GN=UNC13B PE=1 SV=2	UNC13B	180.68	1.4	5	2	2	2	0	2	0	0	1	2	2	2	1	1	1	2	2	2	1	1	1	30181	24239	38786	0	0	0	0.971	0.78	1.248
O14798	Tumor necrosis factor receptor superfamily member 10C OS=Homo sapiens OX=9606 GN=TNFRSF10C PE=1 SV=3	TNFRSF10C	27.407	5.8	4	1	1	1	0	0	1	1	1	1	0	1	1	1	1	1	0	1	1	1	1	0	0	0	0	0	18320
O14802	DNA-directed RNA polymerase III subunit RPC1 OS=Homo sapiens OX=9606 GN=POLR3A PE=1 SV=2	POLR3A	155.64	14	37	13	13	2	4	7	10	6	8	8	9	11	12	12	11	8	9	11	12	12	11	233700	250680	261710	236740	248970	241830	0.952	1.021	1.066	0.964	1.014	0.985	0.975	0.53484
O14818	Proteasome subunit alpha type-7 OS=Homo sapiens OX=9606 GN=PSMA7 PE=1 SV=1	PSMA7	27.887	60.9	96	12	12	14	16	16	16	17	17	12	11	11	12	12	12	12	11	11	12	12	12	5489600	5342400	6224900	5464900	5829500	6431900	0.947	0.922	1.074	0.943	1.006	1.109	1.039	0.5956
O14828	Secretory carrier-associated membrane protein 3 OS=Homo sapiens OX=9606 GN=SCAMP3 PE=1 SV=3	SCAMP3	38.287	38.9	38	8	8	5	5	6	7	9	6	7	8	7	8	8	7	7	8	7	8	8	7	908250	922770	967610	1058200	959880	877100	0.957	0.972	1.02	1.115	1.011	0.924	1.034	0.61762
O14874	[3-methyl-2-oxobutanoate dehydrogenase [lipoamide]] kinase, mitochondrial OS=Homo sapiens OX=9606 GN=BCKDK PE=1 SV=2	BCKDK	46.36	29.9	34	7	7	5	6	3	5	8	7	7	7	4	6	7	7	7	7	4	6	7	7	184960	205870	171670	222480	255240	262240	0.852	0.948	0.791	1.025	1.176	1.208	1.316	0.0198753
O14880	Microsomal glutathione S-transferase 3 OS=Homo sapiens OX=9606 GN=MGST3 PE=1 SV=1	MGST3	16.516	34.2	48	5	5	8	7	8	8	8	9	5	5	5	5	5	5	5	5	5	5	5	5	1195600	1364000	1425300	1783900	1790500	1811400	0.766	0.873	0.913	1.142	1.146	1.16	1.351	0.029017
O14893	Gem-associated protein 2 OS=Homo sapiens OX=9606 GN=GEMIN2 PE=1 SV=1	GEMIN2	31.585	17.5	5	3	3	1	1	1	0	1	1	3	2	3	2	2	1	3	2	3	2	2	1	39662	0	28576	0	62706	0	0.909		0.655		1.437		1.838
O14907	Tax1-binding protein 3 OS=Homo sapiens OX=9606 GN=TAX1BP3 PE=1 SV=2	TAX1BP3	13.735	25	6	2	2	1	0	1	1	1	2	1	2	2	2	1	2	1	2	2	2	1	2	0	280420	459510	517770	0	777880		0.551	0.903	1.017		1.529	1.751	0.2172
O14908	PDZ domain-containing protein GIPC1 OS=Homo sapiens OX=9606 GN=GIPC1 PE=1 SV=2	GIPC1	36.049	44.7	44	10	9	8	10	6	6	7	7	9	10	10	10	9	9	8	9	9	9	8	8	898990	827060	780260	794370	730410	795140	1.118	1.028	0.97	0.988	0.908	0.989	0.926	0.20264
O14920	Inhibitor of nuclear factor kappa-B kinase subunit beta OS=Homo sapiens OX=9606 GN=IKBKB PE=1 SV=1	IKBKB	86.563	31.5	37	16	15	3	7	7	8	7	5	10	12	14	13	10	13	10	12	13	13	10	13	375150	339560	408550	369700	380850	441100	0.972	0.88	1.059	0.958	0.987	1.143	1.061	0.48416
O14925	Mitochondrial import inner membrane translocase subunit Tim23 OS=Homo sapiens OX=9606 GN=TIMM23 PE=1 SV=1	TIMM23	21.943	27.8	17	4	4	2	3	3	2	4	3	4	4	4	4	4	4	4	4	4	4	4	4	435030	469720	490100	512560	460090	484270	0.915	0.988	1.031	1.078	0.968	1.019	1.045	0.40062
O14929	Histone acetyltransferase type B catalytic subunit OS=Homo sapiens OX=9606 GN=HAT1 PE=1 SV=1	HAT1	49.512	34.8	50	10	10	7	8	9	11	7	8	10	9	9	9	9	9	10	9	9	9	9	9	993140	1124500	1276600	1019700	1064900	1052100	0.912	1.033	1.173	0.937	0.978	0.967	0.924	0.37494
O14933	Ubiquitin/ISG15-conjugating enzyme E2 L6 OS=Homo sapiens OX=9606 GN=UBE2L6 PE=1 SV=4	UBE2L6	17.769	66	14	5	5	3	1	2	2	4	2	4	4	4	4	5	5	4	4	4	4	5	5	108190	101630	84338	104050	114340	148170	0.982	0.923	0.766	0.945	1.038	1.346	1.246	0.173324
O14936	Peripheral plasma membrane protein CASK OS=Homo sapiens OX=9606 GN=CASK PE=1 SV=3	CASK	105.12	6.5	10	4	4	2	0	3	2	1	2	4	3	4	4	3	3	4	3	4	4	3	3	40819	36807	41994	39425	38816	44396	1.011	0.912	1.04	0.976	0.961	1.1	1.025	0.69774
O14939	Phospholipase D2 OS=Homo sapiens OX=9606 GN=PLD2 PE=1 SV=2	PLD2	105.99	6.1	10	4	4	3	3	2	0	1	1	4	4	4	4	4	2	4	4	4	4	4	2	64441	52271	61774	42989	58871	31784	1.239	1.005	1.187	0.826	1.132	0.611	0.749	0.169177
O14949	Cytochrome b-c1 complex subunit 8 OS=Homo sapiens OX=9606 GN=UQCRQ PE=1 SV=4	UQCRQ	9.9062	25.6	7	2	2	1	1	2	1	1	1	2	2	2	2	2	2	2	2	2	2	2	2	289500	301480	371670	279520	298090	284570	0.952	0.991	1.222	0.919	0.98	0.936	0.896	0.26072
O14964	Hepatocyte growth factor-regulated tyrosine kinase substrate OS=Homo sapiens OX=9606 GN=HGS PE=1 SV=1	HGS	86.191	29.6	100	19	19	16	19	17	15	16	17	17	19	19	16	14	17	17	19	19	16	14	17	1366900	1425300	1556200	1368600	1354300	1468800	0.96	1.001	1.093	0.962	0.951	1.032	0.964	0.48286
O14966	Ras-related protein Rab-7L1 OS=Homo sapiens OX=9606 GN=RAB29 PE=1 SV=1	RAB29	23.155	26.1	9	4	3	0	1	1	2	3	2	3	3	4	4	4	4	2	2	3	3	3	3	33702	53820	31223	114280	79010	61045	0.542	0.866	0.502	1.838	1.271	0.982	2.142	0.038277
O14972	Vacuolar protein sorting-associated protein 26C OS=Homo sapiens OX=9606 GN=VPS26C PE=1 SV=1	VPS26C	33.01	37.7	30	7	7	5	5	5	4	5	6	5	7	6	6	7	7	5	7	6	6	7	7	537080	546140	455910	571210	589070	551850	0.991	1.008	0.841	1.054	1.087	1.018	1.112	0.146343
O14974	Protein phosphatase 1 regulatory subunit 12A OS=Homo sapiens OX=9606 GN=PPP1R12A PE=1 SV=1	PPP1R12A	115.28	35.2	132	34	34	23	18	23	26	22	20	29	31	30	31	29	32	29	31	30	31	29	32	3261200	3023600	3322500	2813100	2519500	2682100	1.11	1.029	1.131	0.958	0.858	0.913	0.835	0.0136365
O14976	Cyclin-G-associated kinase OS=Homo sapiens OX=9606 GN=GAK PE=1 SV=2	GAK	143.19	19.5	53	18	18	8	12	9	9	10	5	13	15	15	14	14	13	13	15	15	14	14	13	390690	377150	356650	430470	388940	474870	0.969	0.936	0.885	1.068	0.965	1.178	1.151	0.095039
O14979	Heterogeneous nuclear ribonucleoprotein D-like OS=Homo sapiens OX=9606 GN=HNRNPDL PE=1 SV=3	HNRNPDL	46.437	32.9	73	13	12	14	10	10	13	12	14	13	13	12	13	12	12	12	12	11	12	11	11	2959800	2784400	2918200	2579300	2772500	2607300	1.068	1.005	1.053	0.931	1.001	0.941	0.919	0.043923
O14980	Exportin-1 OS=Homo sapiens OX=9606 GN=XPO1 PE=1 SV=1	XPO1	123.38	41	228	34	34	36	34	37	43	37	41	34	34	33	33	34	33	34	34	33	33	34	33	4456700	4602600	4647900	4430700	4426100	4594300	0.985	1.017	1.027	0.979	0.978	1.015	0.981	0.34018
O14981	TATA-binding protein-associated factor 172 OS=Homo sapiens OX=9606 GN=BTAF1 PE=1 SV=2	BTAF1	206.89	6.9	18	9	9	2	3	3	4	3	3	5	7	6	7	7	7	5	7	6	7	7	7	89609	68072	95727	103400	81988	86135	1.024	0.778	1.094	1.182	0.937	0.985	1.072	0.58452
O15013	Rho guanine nucleotide exchange factor 10 OS=Homo sapiens OX=9606 GN=ARHGEF10 PE=1 SV=4	ARHGEF10	151.61	17.9	61	15	15	10	12	8	10	11	10	12	14	11	14	13	14	12	14	11	14	13	14	396210	393150	413870	365360	330050	349960	1.057	1.049	1.104	0.975	0.881	0.934	0.869	0.0135373
O15014	Zinc finger protein 609 OS=Homo sapiens OX=9606 GN=ZNF609 PE=1 SV=2	ZNF609	151.19	5.8	6	4	4	1	1	1	2	0	1	3	2	3	2	1	3	3	2	3	2	1	3	26320	33743	37135	38078	0	19908	0.848	1.087	1.196	1.227		0.641	0.895	0.61862
O15020	Spectrin beta chain, non-erythrocytic 2 OS=Homo sapiens OX=9606 GN=SPTBN2 PE=1 SV=3	SPTBN2	271.32	15.6	48	26	19	5	7	7	10	9	10	21	21	22	24	22	22	14	14	15	17	17	16	246950	263730	277410	303940	327190	303330	0.86	0.919	0.966	1.059	1.14	1.057	1.186	0.0149791
O15021	Microtubule-associated serine/threonine-protein kinase 4 OS=Homo sapiens OX=9606 GN=MAST4 PE=1 SV=4	MAST4	284.09	7.5	28	12	11	2	5	3	6	5	7	7	8	6	9	8	10	6	7	5	8	7	9	137770	189140	165280	176420	185760	198230	0.785	1.078	0.942	1.006	1.059	1.13	1.139	0.23296
O15027	Protein transport protein Sec16A OS=Homo sapiens OX=9606 GN=SEC16A PE=1 SV=4	SEC16A	251.89	22.3	99	30	30	20	16	13	15	16	19	27	25	23	21	24	23	27	25	23	21	24	23	614390	689350	685570	730960	656110	689150	0.907	1.017	1.012	1.079	0.968	1.017	1.044	0.4273
O15031	Plexin-B2 OS=Homo sapiens OX=9606 GN=PLXNB2 PE=1 SV=3	PLXNB2	205.12	13.4	38	16	16	6	5	5	7	8	7	11	13	11	13	12	14	11	13	11	13	12	14	253370	264840	291990	252650	289060	325610	0.906	0.947	1.044	0.904	1.034	1.165	1.071	0.4834
O15037	Protein KHNYN OS=Homo sapiens OX=9606 GN=KHNYN PE=1 SV=3	KHNYN	74.533	7.4	8	3	3	1	2	1	2	1	1	3	3	2	3	2	1	3	3	2	3	2	1	48917	61195	28382	66334	50841	0	0.957	1.197	0.555	1.297	0.994		1.269	0.43712
O15040	Tectonin beta-propeller repeat-containing protein 2 OS=Homo sapiens OX=9606 GN=TECPR2 PE=1 SV=4	TECPR2	153.85	4.3	7	4	4	1	0	1	2	2	1	4	2	4	2	3	3	4	2	4	2	3	3	52928	50494	62630	70218	80089	40036	0.891	0.85	1.054	1.182	1.348	0.674	1.146	0.67954
O15042	U2 snRNP-associated SURP motif-containing protein OS=Homo sapiens OX=9606 GN=U2SURP PE=1 SV=2	U2SURP	118.29	24.3	95	22	22	15	13	14	20	14	19	22	20	20	21	21	18	22	20	20	21	21	18	1200000	1199300	1314700	1201300	1214900	1097600	0.996	0.996	1.091	0.997	1.009	0.911	0.946	0.27888
O15047	Histone-lysine N-methyltransferase SETD1A OS=Homo sapiens OX=9606 GN=SETD1A PE=1 SV=3	SETD1A	186.03	4.9	11	5	5	3	2	1	1	2	2	5	5	4	3	4	4	5	5	4	3	4	4	69955	63403	80706	75962	85810	67286	0.947	0.858	1.093	1.029	1.162	0.911	1.07	0.53098
O15056	Synaptojanin-2 OS=Homo sapiens OX=9606 GN=SYNJ2 PE=1 SV=3	SYNJ2	165.54	30.9	111	31	31	19	18	21	17	17	19	29	25	28	23	27	27	29	25	28	23	27	27	960880	1060400	1053600	1015800	979790	1070400	0.939	1.036	1.029	0.992	0.957	1.046	0.997	0.95098
O15061	Synemin OS=Homo sapiens OX=9606 GN=SYNM PE=1 SV=2	SYNM	172.77	16	42	16	16	8	8	4	6	7	9	11	11	8	13	11	13	11	11	8	13	11	13	240900	280620	272140	253000	294050	297700	0.882	1.028	0.997	0.927	1.077	1.09	1.064	0.42716
O15063	Uncharacterized protein KIAA0355 OS=Homo sapiens OX=9606 GN=KIAA0355 PE=1 SV=2	KIAA0355	116.02	3.4	2	2	2	1	0	0	0	0	1	1	2	1	2	1	2	1	2	1	2	1	2	0	0	0	0	0	112780
O15066	Kinesin-like protein KIF3B OS=Homo sapiens OX=9606 GN=KIF3B PE=1 SV=1	KIF3B	85.124	18.7	35	11	10	6	4	5	8	7	5	10	10	9	9	10	10	9	9	8	9	9	9	278960	284540	281160	304600	263060	330260	0.961	0.98	0.968	1.049	0.906	1.137	1.063	0.48512
O15067	Phosphoribosylformylglycinamidine synthase OS=Homo sapiens OX=9606 GN=PFAS PE=1 SV=4	PFAS	144.73	32.8	167	28	28	31	26	26	29	25	30	26	27	26	27	26	26	26	27	26	27	26	26	2683700	2432000	2670800	2519800	2364000	2565700	1.057	0.958	1.052	0.992	0.931	1.01	0.956	0.3352
O15084	Serine/threonine-protein phosphatase 6 regulatory ankyrin repeat subunit A OS=Homo sapiens OX=9606 GN=ANKRD28 PE=1 SV=5	ANKRD28	112.96	18.1	36	11	9	4	4	3	9	9	7	8	10	8	11	11	9	6	8	6	9	9	7	265170	237210	308360	272920	349560	260530	0.939	0.84	1.092	0.967	1.238	0.923	1.09	0.52264
O15085	Rho guanine nucleotide exchange factor 11 OS=Homo sapiens OX=9606 GN=ARHGEF11 PE=1 SV=1	ARHGEF11	167.7	3	8	3	3	0	1	2	1	2	2	2	2	2	3	3	2	2	2	2	3	3	2	0	169380	200430	0	0	0		0.916	1.084
O15091	Mitochondrial ribonuclease P catalytic subunit OS=Homo sapiens OX=9606 GN=KIAA0391 PE=1 SV=2	KIAA0391	67.315	23.3	39	9	9	6	7	7	5	7	7	8	9	8	7	8	8	8	9	8	7	8	8	181970	212460	215390	204550	230220	226790	0.859	1.003	1.016	0.965	1.086	1.07	1.084	0.27602
O15111	Inhibitor of nuclear factor kappa-B kinase subunit alpha OS=Homo sapiens OX=9606 GN=CHUK PE=1 SV=2	CHUK	84.639	13	20	7	7	5	3	3	5	2	2	7	6	6	5	5	4	7	6	6	5	5	4	87219	107470	85561	102160	62753	92975	0.972	1.198	0.954	1.139	0.7	1.037	0.921	0.5851
O15116	U6 snRNA-associated Sm-like protein LSm1 OS=Homo sapiens OX=9606 GN=LSM1 PE=1 SV=1	LSM1	15.179	39.1	19	3	3	3	3	3	4	3	3	3	2	2	3	3	2	3	2	2	3	3	2	405000	324950	260260	307230	363960	367300	1.198	0.961	0.77	0.909	1.076	1.086	1.048	0.68916
O15118	NPC intracellular cholesterol transporter 1 OS=Homo sapiens OX=9606 GN=NPC1 PE=1 SV=2	NPC1	142.17	14.1	70	13	13	12	9	11	14	13	11	13	11	11	13	13	12	13	11	11	13	13	12	845350	851590	974060	826270	878080	883680	0.964	0.972	1.111	0.943	1.002	1.008	0.969	0.59008
O15121	Sphingolipid delta(4)-desaturase DES1 OS=Homo sapiens OX=9606 GN=DEGS1 PE=1 SV=1	DEGS1	37.866	26.6	52	7	7	8	9	8	10	9	8	5	7	7	7	7	6	5	7	7	7	7	6	737770	699130	783320	817660	834150	693340	0.97	0.919	1.029	1.075	1.096	0.911	1.056	0.47894
O15123	Angiopoietin-2 OS=Homo sapiens OX=9606 GN=ANGPT2 PE=1 SV=1	ANGPT2	56.919	5.2	4	2	2	0	1	0	0	2	1	1	1	1	2	2	1	1	1	1	2	2	1	0	0	0	50009	50936	0				0.991	1.009
O15126	Secretory carrier-associated membrane protein 1 OS=Homo sapiens OX=9606 GN=SCAMP1 PE=1 SV=2	SCAMP1	37.92	29.9	16	6	5	0	0	4	5	2	5	2	4	6	6	3	5	1	4	5	5	3	4	239730	211450	238720	233700	265820	250090	0.999	0.881	0.995	0.974	1.108	1.042	1.087	0.20794
O15127	Secretory carrier-associated membrane protein 2 OS=Homo sapiens OX=9606 GN=SCAMP2 PE=1 SV=2	SCAMP2	36.648	10	16	3	3	4	3	2	2	3	2	3	3	3	3	3	2	3	3	3	3	3	2	424350	415420	233640	411000	417220	720750	0.971	0.95	0.535	0.94	0.955	1.649	1.443	0.24472
O15143	Actin-related protein 2/3 complex subunit 1B OS=Homo sapiens OX=9606 GN=ARPC1B PE=1 SV=3	ARPC1B	40.949	56.7	137	20	18	22	25	20	22	25	23	19	19	18	17	19	20	18	17	17	16	17	18	6391500	5719600	6887200	6155700	5733600	5884100	1.043	0.933	1.124	1.004	0.936	0.96	0.935	0.3294
O15144	Actin-related protein 2/3 complex subunit 2 OS=Homo sapiens OX=9606 GN=ARPC2 PE=1 SV=1	ARPC2	34.333	47	108	19	19	15	20	19	18	20	16	18	17	18	18	17	19	18	17	18	18	17	19	4880600	5066300	6019400	5006000	4662400	6547400	0.91	0.945	1.122	0.933	0.869	1.221	1.015	0.94744
O15145	Actin-related protein 2/3 complex subunit 3 OS=Homo sapiens OX=9606 GN=ARPC3 PE=1 SV=3	ARPC3	20.546	38.8	56	7	7	9	11	10	8	8	10	7	7	7	7	6	7	7	7	7	7	6	7	3427200	3527400	3690100	3596500	3190500	3945600	0.962	0.99	1.036	1.009	0.895	1.107	1.008	0.9498
O15155	BET1 homolog OS=Homo sapiens OX=9606 GN=BET1 PE=1 SV=1	BET1	13.289	24.6	10	2	2	2	2	2	1	2	1	2	2	2	2	2	2	2	2	2	2	2	2	573150	528220	399480	542670	230060	524190	1.229	1.133	0.857	1.164	0.493	1.124	0.864	0.53332
O15160	DNA-directed RNA polymerases I and III subunit RPAC1 OS=Homo sapiens OX=9606 GN=POLR1C PE=1 SV=1	POLR1C	39.249	40.8	40	8	8	5	8	6	6	8	7	7	8	6	6	7	7	7	8	6	6	7	7	484000	484430	468000	423360	484920	426420	1.048	1.049	1.013	0.917	1.05	0.923	0.929	0.174218
O15162	Phospholipid scramblase 1 OS=Homo sapiens OX=9606 GN=PLSCR1 PE=1 SV=1	PLSCR1	35.049	6.3	4	2	2	0	1	1	0	0	2	2	2	2	2	2	2	2	2	2	2	2	2	62234	53561	60848	51573	52429	31446	1.196	1.03	1.17	0.991	1.008	0.605	0.767	0.17078
O15164	Transcription intermediary factor 1-alpha OS=Homo sapiens OX=9606 GN=TRIM24 PE=1 SV=3	TRIM24	116.83	10.8	18	9	9	2	1	2	4	4	5	7	6	7	8	8	9	7	6	7	8	8	9	98403	98752	114350	115870	116490	131940	0.874	0.877	1.015	1.029	1.034	1.171	1.169	0.07304
O15173	Membrane-associated progesterone receptor component 2 OS=Homo sapiens OX=9606 GN=PGRMC2 PE=1 SV=1	PGRMC2	23.818	33.2	23	6	6	3	3	6	3	4	4	4	3	5	5	5	5	4	3	5	5	5	5	784220	729980	771050	883150	878290	748380	0.981	0.913	0.965	1.105	1.099	0.936	1.098	0.194301
O15182	Centrin-3 OS=Homo sapiens OX=9606 GN=CETN3 PE=1 SV=2	CETN3	19.55	18.6	5	2	2	0	1	1	1	2	0	2	2	2	2	2	2	2	2	2	2	2	2	42042	44826	43946	41825	41416	45426	0.972	1.037	1.016	0.967	0.958	1.05	0.983	0.64812
O15211	Ral guanine nucleotide dissociation stimulator-like 2 OS=Homo sapiens OX=9606 GN=RGL2 PE=1 SV=1	RGL2	83.548	22.8	40	11	11	3	7	6	8	8	8	7	10	8	11	9	10	7	10	8	11	9	10	289520	285170	304190	299630	250330	287790	1.012	0.997	1.063	1.047	0.875	1.006	0.953	0.43078
O15212	Prefoldin subunit 6 OS=Homo sapiens OX=9606 GN=PFDN6 PE=1 SV=1	PFDN6	14.582	50.4	32	10	10	7	7	4	6	2	6	9	9	9	7	6	9	9	9	9	7	6	9	727410	719970	775720	674810	571770	718660	1.042	1.031	1.111	0.967	0.819	1.03	0.884	0.153898
O15213	WD repeat-containing protein 46 OS=Homo sapiens OX=9606 GN=WDR46 PE=1 SV=3	WDR46	68.07	31.1	46	13	13	7	9	6	8	10	6	12	12	7	11	11	10	12	12	7	11	11	10	323830	381110	386860	419500	395090	346360	0.862	1.015	1.03	1.117	1.052	0.922	1.063	0.48776
O15226	NF-kappa-B-repressing factor OS=Homo sapiens OX=9606 GN=NKRF PE=1 SV=2	NKRF	77.672	23.3	41	12	12	6	7	7	9	5	7	9	10	11	11	11	8	9	10	11	11	11	8	329940	295750	349730	312480	376030	340320	0.988	0.885	1.047	0.935	1.126	1.019	1.055	0.5085
O15228	Dihydroxyacetone phosphate acyltransferase OS=Homo sapiens OX=9606 GN=GNPAT PE=1 SV=1	GNPAT	77.187	12.2	6	5	5	3	0	2	1	0	0	5	2	4	5	3	5	5	2	4	5	3	5	87113	61242	84056	44042	49701	37614	1.437	1.01	1.386	0.726	0.82	0.62	0.565	0.0149756
O15230	Laminin subunit alpha-5 OS=Homo sapiens OX=9606 GN=LAMA5 PE=1 SV=8	LAMA5	399.73	13	111	32	32	19	20	18	19	17	18	29	30	28	27	26	27	29	30	28	27	26	27	743010	681320	684100	699920	714190	706800	1.054	0.967	0.971	0.993	1.013	1.003	1.006	0.83344
O15231	Zinc finger protein 185 OS=Homo sapiens OX=9606 GN=ZNF185 PE=1 SV=3	ZNF185	73.525	65.3	173	32	32	24	32	30	29	29	29	31	31	29	32	30	30	31	31	29	32	30	30	5595500	5282800	5467100	5708700	5551000	6206400	0.993	0.937	0.97	1.013	0.985	1.101	1.069	0.15502
O15234	Protein CASC3 OS=Homo sapiens OX=9606 GN=CASC3 PE=1 SV=2	CASC3	76.277	5	5	3	3	1	0	0	1	2	1	1	1	3	1	2	2	1	1	3	1	2	2	0	0	42488	0	47860	46100			0.934		1.052	1.014	1.106
O15235	28S ribosomal protein S12, mitochondrial OS=Homo sapiens OX=9606 GN=MRPS12 PE=1 SV=1	MRPS12	15.173	18.1	10	1	1	2	1	2	2	1	2	1	1	1	1	1	1	1	1	1	1	1	1	120430	98293	81862	94665	0	44732	1.369	1.117	0.93	1.076		0.508	0.696	0.27478
O15254	Peroxisomal acyl-coenzyme A oxidase 3 OS=Homo sapiens OX=9606 GN=ACOX3 PE=1 SV=2	ACOX3	77.628	45.3	86	23	23	12	13	21	11	14	15	18	19	20	22	20	21	18	19	20	22	20	21	1077300	1031600	974150	1057800	1108400	1107800	1.017	0.974	0.919	0.998	1.046	1.046	1.062	0.142478
O15258	Protein RER1 OS=Homo sapiens OX=9606 GN=RER1 PE=1 SV=1	RER1	22.958	29.6	35	5	5	5	4	5	5	8	8	4	3	4	5	5	5	4	3	4	5	5	5	676930	770280	977960	555370	1032400	1274400	0.768	0.874	1.11	0.63	1.172	1.446	1.18	0.68182
O15260	Surfeit locus protein 4 OS=Homo sapiens OX=9606 GN=SURF4 PE=1 SV=3	SURF4	30.394	18.6	20	4	4	2	3	4	5	4	2	3	4	4	4	3	4	3	4	4	4	3	4	675920	754390	564220	835320	783670	703720	0.939	1.048	0.784	1.161	1.089	0.978	1.165	0.18494
O15269	Serine palmitoyltransferase 1 OS=Homo sapiens OX=9606 GN=SPTLC1 PE=1 SV=1	SPTLC1	52.743	34.7	76	12	12	12	13	12	14	14	11	11	12	11	12	12	12	11	12	11	12	12	12	1351100	1379600	1529700	1461000	1352600	1417700	0.955	0.975	1.081	1.032	0.956	1.002	0.993	0.89872
O15270	Serine palmitoyltransferase 2 OS=Homo sapiens OX=9606 GN=SPTLC2 PE=1 SV=1	SPTLC2	62.924	40.2	68	15	15	13	14	9	11	12	9	15	15	13	13	13	13	15	15	13	13	13	13	1147800	1156300	1076400	1142500	1113100	1126200	1.018	1.026	0.955	1.014	0.988	0.999	1.001	0.96484
O15294	UDP-N-acetylglucosamine--peptide N-acetylglucosaminyltransferase 110 kDa subunit OS=Homo sapiens OX=9606 GN=OGT PE=1 SV=3	OGT	116.92	37.8	78	25	25	16	13	14	12	11	12	22	23	24	23	23	20	22	23	24	23	23	20	735010	719080	774670	690930	674830	783610	1.007	0.985	1.062	0.947	0.925	1.074	0.965	0.50466
O15305	Phosphomannomutase 2 OS=Homo sapiens OX=9606 GN=PMM2 PE=1 SV=1	PMM2	28.082	15	13	4	4	1	2	3	2	2	3	3	3	3	3	3	4	3	3	3	3	3	4	322400	307560	264450	256060	244290	320290	1.128	1.076	0.925	0.896	0.855	1.121	0.918	0.4339
O15321	Transmembrane 9 superfamily member 1 OS=Homo sapiens OX=9606 GN=TM9SF1 PE=2 SV=2	TM9SF1	68.86	13	19	5	5	5	6	1	1	5	1	4	5	5	4	5	4	4	5	5	4	5	4	152150	165520	119220	184490	160060	156170	0.974	1.059	0.763	1.181	1.024	0.999	1.146	0.26866
O15344	E3 ubiquitin-protein ligase Midline-1 OS=Homo sapiens OX=9606 GN=MID1 PE=1 SV=1	MID1	75.25	4.6	7	2	2	1	2	0	1	2	1	2	2	1	2	2	2	2	2	1	2	2	2	30158	60847	0	40172	31411	33966	0.767	1.548		1.022	0.799	0.864	0.773	0.51978
O15347	High mobility group protein B3 OS=Homo sapiens OX=9606 GN=HMGB3 PE=1 SV=4	HMGB3	22.98	53	47	13	13	7	7	10	11	7	5	12	11	11	13	11	10	12	11	11	13	11	10	1732300	1565800	2122600	1752400	1478600	1634300	1.01	0.913	1.238	1.022	0.862	0.953	0.898	0.37326
O15355	Protein phosphatase 1G OS=Homo sapiens OX=9606 GN=PPM1G PE=1 SV=1	PPM1G	59.271	32.2	79	14	14	11	15	15	11	13	14	13	14	13	13	14	14	13	14	13	13	14	14	1816200	1782500	2048300	1945700	1831000	1908800	0.962	0.944	1.084	1.03	0.969	1.011	1.007	0.8691
O15357	Phosphatidylinositol 3,4,5-trisphosphate 5-phosphatase 2 OS=Homo sapiens OX=9606 GN=INPPL1 PE=1 SV=2	INPPL1	138.6	18.7	43	15	14	6	7	4	10	9	7	14	13	11	15	14	13	13	12	10	14	13	12	371940	387110	396630	326970	368310	405920	0.989	1.029	1.054	0.869	0.979	1.079	0.953	0.47106
O15371	Eukaryotic translation initiation factor 3 subunit D OS=Homo sapiens OX=9606 GN=EIF3D PE=1 SV=1	EIF3D	63.972	50	106	19	19	16	17	15	19	21	18	17	18	17	19	18	16	17	18	17	19	18	16	2582000	2753600	2732200	2530300	2661200	2871800	0.96	1.024	1.016	0.941	0.99	1.068	1	0.97714
O15372	Eukaryotic translation initiation factor 3 subunit H OS=Homo sapiens OX=9606 GN=EIF3H PE=1 SV=1	EIF3H	39.93	52.8	93	15	15	18	16	12	16	16	15	14	15	13	15	13	14	14	15	13	15	13	14	2112500	1927000	1852200	1882800	1803300	2079500	1.087	0.992	0.953	0.969	0.928	1.07	0.979	0.72168
O15379	Histone deacetylase 3 OS=Homo sapiens OX=9606 GN=HDAC3 PE=1 SV=2	HDAC3	48.847	28.7	13	8	7	3	3	4	0	1	2	6	5	7	6	5	6	5	4	6	5	4	5	115540	98523	136850	126260	125820	152530	0.918	0.782	1.087	1.003	0.999	1.211	1.153	0.26748
O15381	Nuclear valosin-containing protein-like OS=Homo sapiens OX=9606 GN=NVL PE=1 SV=1	NVL	95.05	12.4	19	8	8	3	4	2	1	4	5	6	6	6	5	8	7	6	6	6	5	8	7	411380	369700	582190	330270	531240	402150	0.94	0.844	1.33	0.754	1.213	0.919	0.927	0.7166
O15382	Branched-chain-amino-acid aminotransferase, mitochondrial OS=Homo sapiens OX=9606 GN=BCAT2 PE=1 SV=2	BCAT2	44.287	49.7	106	16	16	17	18	13	18	18	22	15	16	15	16	16	16	15	16	15	16	16	16	2011700	2131000	1794800	2253900	2451700	2420000	0.924	0.979	0.824	1.035	1.126	1.112	1.2	0.031921
O15397	Importin-8 OS=Homo sapiens OX=9606 GN=IPO8 PE=1 SV=2	IPO8	119.94	13.9	37	11	10	8	5	4	7	8	5	9	9	8	9	10	10	8	8	7	8	9	9	193500	171740	212340	182430	180610	209810	1.009	0.896	1.107	0.951	0.942	1.094	0.992	0.93296
O15400	Syntaxin-7 OS=Homo sapiens OX=9606 GN=STX7 PE=1 SV=4	STX7	29.815	49	36	9	9	7	5	6	7	7	4	7	9	9	8	9	7	7	9	9	8	9	7	1117700	1041700	938510	986040	980370	838430	1.136	1.059	0.954	1.002	0.997	0.852	0.905	0.2469
O15427	Monocarboxylate transporter 4 OS=Homo sapiens OX=9606 GN=SLC16A3 PE=1 SV=1	SLC16A3	49.469	12.5	22	5	5	4	4	4	2	4	4	5	4	5	4	5	5	5	4	5	4	5	5	470410	486270	439320	441200	471730	473620	1.014	1.049	0.947	0.951	1.017	1.021	0.993	0.86964
O15439	Multidrug resistance-associated protein 4 OS=Homo sapiens OX=9606 GN=ABCC4 PE=1 SV=3	ABCC4	149.52	14.2	49	14	14	9	7	8	7	9	9	14	14	14	13	12	14	14	14	14	13	12	14	336880	311170	295790	359330	380410	355660	0.991	0.916	0.87	1.057	1.119	1.046	1.16	0.025881
O15446	DNA-directed RNA polymerase I subunit RPA34 OS=Homo sapiens OX=9606 GN=CD3EAP PE=1 SV=1	CD3EAP	54.985	40.8	29	10	10	4	6	4	5	5	5	8	9	7	7	7	7	8	9	7	7	7	7	319460	309020	343430	361760	360450	267590	0.977	0.945	1.05	1.106	1.102	0.818	1.018	0.93316
O15460	Prolyl 4-hydroxylase subunit alpha-2 OS=Homo sapiens OX=9606 GN=P4HA2 PE=1 SV=1	P4HA2	60.901	39.1	79	15	15	12	14	13	15	12	13	12	12	13	13	12	15	12	12	13	13	12	15	1184900	1029400	1160500	1192100	1183700	1221000	1.02	0.886	0.999	1.026	1.019	1.051	1.066	0.2183
O15484	Calpain-5 OS=Homo sapiens OX=9606 GN=CAPN5 PE=1 SV=2	CAPN5	73.168	16.6	25	8	8	5	2	4	6	5	3	8	5	7	7	7	5	8	5	7	7	7	5	132560	149340	134970	178310	194780	159720	0.838	0.944	0.853	1.127	1.231	1.009	1.278	0.023725
O15498	Synaptobrevin homolog YKT6 OS=Homo sapiens OX=9606 GN=YKT6 PE=1 SV=1	YKT6	22.417	51.5	48	7	7	8	9	6	7	10	8	6	7	5	6	7	6	6	7	5	6	7	6	835650	789960	824670	709290	653750	690960	1.113	1.052	1.099	0.945	0.871	0.92	0.838	0.0038797
O15504	Nucleoporin-like protein 2 OS=Homo sapiens OX=9606 GN=NUPL2 PE=1 SV=1	NUPL2	44.871	24.1	10	6	6	0	3	2	2	1	2	3	6	3	6	5	5	3	6	3	6	5	5	137500	116440	156620	138350	105330	117910	1.068	0.905	1.217	1.075	0.818	0.916	0.881	0.34042
O15511	Actin-related protein 2/3 complex subunit 5 OS=Homo sapiens OX=9606 GN=ARPC5 PE=1 SV=3	ARPC5	16.32	52.3	41	6	6	5	7	6	8	7	8	5	6	6	6	6	6	5	6	6	6	6	6	1991200	1862100	1702000	2035700	1916800	1678700	1.068	0.999	0.913	1.092	1.028	0.9	1.013	0.8757
O15514	DNA-directed RNA polymerase II subunit RPB4 OS=Homo sapiens OX=9606 GN=POLR2D PE=1 SV=1	POLR2D	16.311	62	21	5	5	5	4	3	3	3	3	5	4	4	4	3	4	5	4	4	4	3	4	229850	239760	229090	229520	244260	212140	0.996	1.039	0.993	0.995	1.058	0.919	0.982	0.66658
O15523	ATP-dependent RNA helicase DDX3Y OS=Homo sapiens OX=9606 GN=DDX3Y PE=1 SV=2	DDX3Y	73.153	42	12	24	3	1	2	3	2	2	2	23	24	24	24	24	23	3	3	3	3	3	2	154830	147300	153920	177570	170580	161610	0.962	0.915	0.956	1.103	1.06	1.004	1.118	0.024357
O15530	3-phosphoinositide-dependent protein kinase 1 OS=Homo sapiens OX=9606 GN=PDPK1 PE=1 SV=1	PDPK1	63.151	19.2	25	7	7	2	6	4	2	6	5	6	6	7	7	7	7	6	6	7	7	7	7	149240	141460	113630	121780	129290	141090	1.124	1.066	0.856	0.917	0.974	1.063	0.97	0.79728
O15533	Tapasin OS=Homo sapiens OX=9606 GN=TAPBP PE=1 SV=1	TAPBP	47.625	15.4	24	5	5	4	3	4	3	5	5	5	4	5	5	5	5	5	4	5	5	5	5	457210	361420	475900	378230	465980	525520	1.03	0.814	1.072	0.852	1.049	1.183	1.058	0.69564
O15541	E3 ubiquitin-protein ligase RNF113A OS=Homo sapiens OX=9606 GN=RNF113A PE=1 SV=1	RNF113A	38.787	17.8	17	4	4	3	3	2	2	3	4	3	4	3	3	3	4	3	4	3	3	3	4	119730	117530	139680	131030	154150	138430	0.897	0.881	1.047	0.982	1.155	1.038	1.124	0.180635
O15550	Lysine-specific demethylase 6A OS=Homo sapiens OX=9606 GN=KDM6A PE=1 SV=2	KDM6A	154.17	2.6	5	2	2	1	1	1	0	2	0	1	1	1	1	2	1	1	1	1	1	2	1	0	0	0	0	15418	0
O43143	Pre-mRNA-splicing factor ATP-dependent RNA helicase DHX15 OS=Homo sapiens OX=9606 GN=DHX15 PE=1 SV=2	DHX15	90.932	45.9	171	30	29	29	30	28	29	29	26	29	27	29	28	28	26	28	26	28	27	27	25	6026000	6027600	6805800	6265900	6385200	5845100	0.968	0.968	1.093	1.006	1.026	0.939	0.981	0.72428
O43148	mRNA cap guanine-N7 methyltransferase OS=Homo sapiens OX=9606 GN=RNMT PE=1 SV=1	RNMT	54.843	23.9	20	8	8	4	2	5	3	3	3	7	6	7	6	7	6	7	6	7	6	7	6	190090	141790	183530	171660	164370	191210	1.094	0.816	1.056	0.988	0.946	1.1	1.023	0.79228
O43149	Zinc finger ZZ-type and EF-hand domain-containing protein 1 OS=Homo sapiens OX=9606 GN=ZZEF1 PE=1 SV=6	ZZEF1	331.07	5	37	10	10	8	8	6	4	5	6	9	9	9	7	6	8	9	9	9	7	6	8	159880	159780	170960	160330	133220	161950	1.014	1.013	1.084	1.017	0.845	1.027	0.929	0.31382
O43150	Arf-GAP with SH3 domain, ANK repeat and PH domain-containing protein 2 OS=Homo sapiens OX=9606 GN=ASAP2 PE=1 SV=3	ASAP2	111.65	28.3	69	19	16	13	12	11	12	10	11	17	17	16	18	16	17	14	14	13	15	13	14	500590	490700	504460	551270	543410	465550	0.983	0.963	0.99	1.082	1.067	0.914	1.043	0.54484
O43156	TELO2-interacting protein 1 homolog OS=Homo sapiens OX=9606 GN=TTI1 PE=1 SV=3	TTI1	122.07	4.6	11	4	4	2	2	1	1	4	1	3	4	3	4	4	4	3	4	3	4	4	4	88641	100760	107380	95196	119740	105000	0.862	0.98	1.045	0.926	1.165	1.022	1.078	0.44392
O43159	Ribosomal RNA-processing protein 8 OS=Homo sapiens OX=9606 GN=RRP8 PE=1 SV=2	RRP8	50.714	33.6	39	10	10	5	6	6	5	8	9	10	10	9	8	8	8	10	10	9	8	8	8	271050	275680	289500	310060	313360	282080	0.934	0.95	0.997	1.068	1.079	0.972	1.083	0.110935
O43164	E3 ubiquitin-protein ligase Praja-2 OS=Homo sapiens OX=9606 GN=PJA2 PE=1 SV=4	PJA2	78.213	13.7	14	6	6	2	1	3	3	3	2	5	5	4	5	3	3	5	5	4	5	3	3	60272	63085	67596	50249	63743	72695	0.958	1.002	1.074	0.798	1.013	1.155	0.978	0.78494
O43169	Cytochrome b5 type B OS=Homo sapiens OX=9606 GN=CYB5B PE=1 SV=3	CYB5B	16.694	62	54	6	6	9	10	9	10	9	7	6	6	6	6	6	5	6	6	6	6	6	5	2660400	2143700	2476700	2767000	2882700	2839600	1.012	0.816	0.942	1.053	1.097	1.08	1.166	0.070842
O43172	U4/U6 small nuclear ribonucleoprotein Prp4 OS=Homo sapiens OX=9606 GN=PRPF4 PE=1 SV=2	PRPF4	58.449	55.9	87	23	22	14	14	17	13	15	14	20	21	20	16	19	19	20	20	20	16	19	19	1329300	1246200	1248300	1238200	1311900	1335800	1.035	0.97	0.971	0.964	1.021	1.04	1.016	0.63096
O43175	D-3-phosphoglycerate dehydrogenase OS=Homo sapiens OX=9606 GN=PHGDH PE=1 SV=4	PHGDH	56.65	39.8	76	17	17	11	13	13	11	16	12	15	16	15	16	16	16	15	16	15	16	16	16	1397400	1152100	1252900	1328400	1325800	1371400	1.071	0.883	0.96	1.018	1.016	1.051	1.059	0.35128
O43181	NADH dehydrogenase [ubiquinone] iron-sulfur protein 4, mitochondrial OS=Homo sapiens OX=9606 GN=NDUFS4 PE=1 SV=1	NDUFS4	20.108	14.9	8	2	2	2	2	1	1	2	0	1	2	1	1	1	2	1	2	1	1	1	2	308700	75408	0	56648	56588	34308	2.903	0.709		0.533	0.532	0.323	0.256	0.134123
O43237	Cytoplasmic dynein 1 light intermediate chain 2 OS=Homo sapiens OX=9606 GN=DYNC1LI2 PE=1 SV=1	DYNC1LI2	54.099	49	111	20	19	15	19	20	19	18	20	18	18	18	17	19	20	17	17	17	16	18	19	2475900	2445500	2561600	2345800	2266700	2061500	1.049	1.036	1.086	0.994	0.961	0.874	0.892	0.048139
O43242	26S proteasome non-ATPase regulatory subunit 3 OS=Homo sapiens OX=9606 GN=PSMD3 PE=1 SV=2	PSMD3	60.977	54.7	164	28	28	27	27	25	28	31	26	28	27	27	27	27	27	28	27	27	27	27	27	4150400	4462900	4387700	4541200	4086700	4687900	0.946	1.018	1	1.035	0.932	1.069	1.024	0.65252
O43251	RNA binding protein fox-1 homolog 2 OS=Homo sapiens OX=9606 GN=RBFOX2 PE=1 SV=3	RBFOX2	41.373	23.8	28	6	6	5	3	5	5	6	4	4	5	5	6	6	6	4	5	5	6	6	6	525730	523370	522020	549680	531920	494370	1.002	0.998	0.995	1.048	1.014	0.943	1.003	0.94642
O43252	Bifunctional 3'-phosphoadenosine 5'-phosphosulfate synthase 1 OS=Homo sapiens OX=9606 GN=PAPSS1 PE=1 SV=2	PAPSS1	70.832	42.6	96	19	18	15	17	14	17	17	16	15	16	18	19	17	17	14	15	17	18	16	16	1311600	1279700	1441000	1249700	1308200	1333800	0.993	0.969	1.091	0.946	0.991	1.01	0.965	0.4492
O43264	Centromere/kinetochore protein zw10 homolog OS=Homo sapiens OX=9606 GN=ZW10 PE=1 SV=3	ZW10	88.828	37.7	94	21	21	12	19	17	19	12	15	21	21	21	19	19	20	21	21	21	19	19	20	998660	1121300	1138800	966940	999640	1083600	0.95	1.066	1.083	0.92	0.951	1.031	0.936	0.2893
O43290	U4/U6.U5 tri-snRNP-associated protein 1 OS=Homo sapiens OX=9606 GN=SART1 PE=1 SV=1	SART1	90.254	43.8	118	28	28	19	21	21	20	18	19	28	26	25	27	27	27	28	26	25	27	27	27	2071800	2092300	2100000	2079300	2095500	2164500	0.986	0.996	1	0.99	0.998	1.03	1.012	0.406
O43292	Glycosylphosphatidylinositol anchor attachment 1 protein OS=Homo sapiens OX=9606 GN=GPAA1 PE=1 SV=3	GPAA1	67.622	9.5	18	4	4	3	2	5	2	3	3	4	3	4	3	4	3	4	3	4	3	4	3	160440	173940	151000	169480	180520	131180	0.996	1.08	0.937	1.052	1.121	0.814	0.991	0.88568
O43293	Death-associated protein kinase 3 OS=Homo sapiens OX=9606 GN=DAPK3 PE=1 SV=1	DAPK3	52.535	32.2	64	11	11	10	13	13	10	11	7	10	11	11	11	11	10	10	11	11	11	11	10	645700	641760	688390	629420	649420	520470	1.026	1.02	1.094	1	1.032	0.827	0.911	0.24934
O43294	Transforming growth factor beta-1-induced transcript 1 protein OS=Homo sapiens OX=9606 GN=TGFB1I1 PE=1 SV=2	TGFB1I1	49.814	47.9	57	16	16	8	10	8	10	8	13	14	15	13	14	14	15	14	15	13	14	14	15	632460	659500	686040	633250	577200	639940	0.991	1.034	1.075	0.992	0.905	1.003	0.935	0.16976
O43299	AP-5 complex subunit zeta-1 OS=Homo sapiens OX=9606 GN=AP5Z1 PE=1 SV=2	AP5Z1	88.604	4.1	12	2	2	2	2	2	2	2	2	2	2	2	2	2	2	2	2	2	2	2	2	49150	65958	63432	64804	55402	64674	0.811	1.089	1.047	1.07	0.915	1.068	1.036	0.71866
O43309	Zinc finger and SCAN domain-containing protein 12 OS=Homo sapiens OX=9606 GN=ZSCAN12 PE=1 SV=1	ZSCAN12	70.222	2.5	1	1	1	1	0	0	0	0	0	1	0	0	0	0	0	1	0	0	0	0	0	17177	0	0	0	0	0	1
O43310	CBP80/20-dependent translation initiation factor OS=Homo sapiens OX=9606 GN=CTIF PE=1 SV=1	CTIF	67.586	24.6	15	10	10	0	1	3	4	3	4	4	5	4	6	6	7	4	5	4	6	6	7	101640	82888	100790	98044	84024	88321	1.097	0.895	1.088	1.059	0.907	0.954	0.948	0.5606
O43312	Protein MTSS 1 OS=Homo sapiens OX=9606 GN=MTSS1 PE=1 SV=2	MTSS1	82.25	3.3	2	1	1	1	1	0	0	0	0	1	1	0	0	0	0	1	1	0	0	0	0	0	8112.6	0	0	0	0
O43314	Inositol hexakisphosphate and diphosphoinositol-pentakisphosphate kinase 2 OS=Homo sapiens OX=9606 GN=PPIP5K2 PE=1 SV=3	PPIP5K2	140.41	4.4	5	4	4	1	1	0	1	1	1	2	3	2	3	2	2	2	3	2	3	2	2	0	17325	0	47182	41461	0		0.49		1.336	1.174		2.561
O43318	Mitogen-activated protein kinase kinase kinase 7 OS=Homo sapiens OX=9606 GN=MAP3K7 PE=1 SV=1	MAP3K7	67.195	10.1	13	5	5	2	3	2	1	2	3	3	3	4	2	3	4	3	3	4	2	3	4	46419	52906	60521	50561	48153	73475	0.839	0.956	1.094	0.914	0.87	1.328	1.077	0.70892
O43324	Eukaryotic translation elongation factor 1 epsilon-1 OS=Homo sapiens OX=9606 GN=EEF1E1 PE=1 SV=1	EEF1E1	19.81	48.9	34	9	9	4	6	5	5	8	6	9	6	7	6	9	9	9	6	7	6	9	9	896790	827630	1024400	912460	854690	1013000	0.973	0.898	1.112	0.99	0.928	1.099	1.011	0.87976
O43379	WD repeat-containing protein 62 OS=Homo sapiens OX=9606 GN=WDR62 PE=1 SV=4	WDR62	165.95	3	7	3	3	1	2	1	1	0	2	2	3	2	2	2	3	2	3	2	2	2	3	20590	17872	25673	11030	18070	19537	1.095	0.951	1.366	0.587	0.961	1.039	0.758	0.22746
O43390	Heterogeneous nuclear ribonucleoprotein R OS=Homo sapiens OX=9606 GN=HNRNPR PE=1 SV=1	HNRNPR	70.942	43.6	160	26	22	28	26	25	28	27	26	25	26	26	26	26	25	22	22	22	22	22	21	7675900	7749100	8470000	8442200	8398600	7956800	0.946	0.955	1.044	1.04	1.035	0.98	1.037	0.3672
O43395	U4/U6 small nuclear ribonucleoprotein Prp3 OS=Homo sapiens OX=9606 GN=PRPF3 PE=1 SV=2	PRPF3	77.528	33.4	68	19	19	11	11	11	12	11	12	16	19	17	17	16	18	16	19	17	17	16	18	926120	907140	997930	932020	999440	887210	0.984	0.963	1.06	0.99	1.061	0.942	0.995	0.91694
O43396	Thioredoxin-like protein 1 OS=Homo sapiens OX=9606 GN=TXNL1 PE=1 SV=3	TXNL1	32.251	55	76	11	11	12	12	10	14	14	14	11	11	10	11	11	11	11	11	10	11	11	11	2048500	1819300	1457900	1429800	1313100	1458700	1.29	1.146	0.918	0.9	0.827	0.919	0.789	0.094819
O43399	Tumor protein D54 OS=Homo sapiens OX=9606 GN=TPD52L2 PE=1 SV=2	TPD52L2	22.237	55.3	85	12	12	13	12	15	14	16	15	11	11	11	11	12	12	11	11	11	11	12	12	2753600	2778600	2778700	3126500	2712400	2780600	0.976	0.985	0.985	1.108	0.961	0.985	1.037	0.52004
O43402	ER membrane protein complex subunit 8 OS=Homo sapiens OX=9606 GN=EMC8 PE=1 SV=1	EMC8	23.773	30.5	32	4	4	5	6	5	4	7	5	4	4	4	4	4	4	4	4	4	4	4	4	336770	328410	312440	344270	345120	296120	1.029	1.004	0.955	1.052	1.055	0.905	1.008	0.91924
O43414	ERI1 exoribonuclease 3 OS=Homo sapiens OX=9606 GN=ERI3 PE=1 SV=2	ERI3	37.238	14.2	11	3	3	3	2	1	1	2	2	3	3	3	2	2	3	3	3	3	2	2	3	76333	78152	82591	73756	82257	76176	0.976	0.999	1.056	0.943	1.052	0.974	0.98	0.62436
O43422	52 kDa repressor of the inhibitor of the protein kinase OS=Homo sapiens OX=9606 GN=THAP12 PE=1 SV=2	THAP12	87.703	11.8	8	6	6	1	1	1	0	3	2	6	5	5	3	6	5	6	5	5	3	6	5	53448	64397	64409	58346	66246	57405	0.88	1.061	1.061	0.961	1.091	0.946	0.999	0.99606
O43426	Synaptojanin-1 OS=Homo sapiens OX=9606 GN=SYNJ1 PE=1 SV=2	SYNJ1	173.1	4.8	8	5	5	1	3	1	1	0	2	4	4	3	5	2	4	4	4	3	5	2	4	31852	43342	29657	46865	37676	32626	0.861	1.171	0.801	1.267	1.018	0.882	1.118	0.50722
O43427	Acidic fibroblast growth factor intracellular-binding protein OS=Homo sapiens OX=9606 GN=FIBP PE=1 SV=3	FIBP	41.878	21.7	9	5	5	2	1	2	2	1	1	5	4	5	5	5	4	5	4	5	5	5	4	134970	134660	160690	117230	96230	147300	1.024	1.021	1.219	0.889	0.73	1.117	0.838	0.2393
O43432	Eukaryotic translation initiation factor 4 gamma 3 OS=Homo sapiens OX=9606 GN=EIF4G3 PE=1 SV=2	EIF4G3	176.65	19.9	61	24	19	6	14	10	10	12	9	21	23	21	21	23	22	16	18	16	16	18	17	833220	892120	970430	900760	881910	974540	0.917	0.982	1.068	0.991	0.97	1.072	1.022	0.68944
O43447	Peptidyl-prolyl cis-trans isomerase H OS=Homo sapiens OX=9606 GN=PPIH PE=1 SV=1	PPIH	19.208	37.3	11	5	5	3	1	1	2	3	1	5	4	3	4	5	3	5	4	3	4	5	3	259310	131460	203970	288460	275720	265510	1.092	0.554	0.859	1.215	1.161	1.118	1.395	0.20568
O43464	Serine protease HTRA2, mitochondrial OS=Homo sapiens OX=9606 GN=HTRA2 PE=1 SV=2	HTRA2	48.84	13.1	16	5	4	2	1	1	5	3	4	4	4	4	5	5	5	4	3	3	4	4	4	292360	289840	291320	303590	306410	272170	0.999	0.991	0.996	1.038	1.047	0.93	1.01	0.84938
O43488	Aflatoxin B1 aldehyde reductase member 2 OS=Homo sapiens OX=9606 GN=AKR7A2 PE=1 SV=3	AKR7A2	39.589	35.1	47	9	9	8	11	8	6	7	7	9	9	9	8	8	9	9	9	9	8	8	9	1138300	1099300	1236500	1314700	1225000	1191600	0.948	0.915	1.03	1.095	1.02	0.992	1.074	0.192185
O43491	Band 4.1-like protein 2 OS=Homo sapiens OX=9606 GN=EPB41L2 PE=1 SV=1	EPB41L2	112.59	42.7	117	30	28	17	21	17	18	18	26	23	27	27	27	26	29	21	26	25	25	24	27	1354900	1318600	1460900	1248800	1238800	1313400	1.024	0.997	1.105	0.944	0.937	0.993	0.919	0.080238
O43493	Trans-Golgi network integral membrane protein 2 OS=Homo sapiens OX=9606 GN=TGOLN2 PE=1 SV=3	TGOLN2	51.018	20	32	8	8	6	4	7	6	4	5	6	8	8	7	6	6	6	8	8	7	6	6	371220	316870	259620	344610	328690	345050	1.133	0.967	0.792	1.052	1.003	1.053	1.075	0.51416
O43504	Ragulator complex protein LAMTOR5 OS=Homo sapiens OX=9606 GN=LAMTOR5 PE=1 SV=1	LAMTOR5	9.6138	96.7	29	5	5	3	6	2	7	5	6	4	5	5	5	5	5	4	5	5	5	5	5	245750	547820	611910	497430	506500	560640	0.496	1.107	1.236	1.005	1.023	1.133	1.113	0.59814
O43505	Beta-1,4-glucuronyltransferase 1 OS=Homo sapiens OX=9606 GN=B4GAT1 PE=1 SV=1	B4GAT1	47.119	17.8	13	4	4	2	2	1	3	3	2	3	4	3	3	4	2	3	4	3	3	4	2	82221	82862	77347	81064	110900	104270	0.916	0.923	0.862	0.903	1.235	1.161	1.221	0.122741
O43516	WAS/WASL-interacting protein family member 1 OS=Homo sapiens OX=9606 GN=WIPF1 PE=1 SV=3	WIPF1	51.258	8.3	3	2	2	1	1	0	0	0	1	2	1	2	2	2	2	2	1	2	2	2	2	51933	0	0	0	0	38716	1.146					0.854	0.745
O43572	A-kinase anchor protein 10, mitochondrial OS=Homo sapiens OX=9606 GN=AKAP10 PE=1 SV=2	AKAP10	73.817	7.3	5	3	3	0	1	1	1	1	1	2	2	2	3	1	2	2	2	2	3	1	2	0	36469	0	49773	0	41601		0.856		1.168		0.976	1.252
O43583	Density-regulated protein OS=Homo sapiens OX=9606 GN=DENR PE=1 SV=2	DENR	22.092	37.4	27	6	5	5	4	4	5	4	5	5	6	5	6	6	5	5	5	5	5	5	5	854150	732790	746720	777000	734900	714900	1.124	0.964	0.982	1.022	0.967	0.941	0.954	0.45372
O43592	Exportin-T OS=Homo sapiens OX=9606 GN=XPOT PE=1 SV=2	XPOT	109.96	22.9	81	16	16	14	13	13	12	13	16	15	14	15	14	13	15	15	14	15	14	13	15	972270	964780	937380	847630	929150	693490	1.091	1.083	1.052	0.952	1.043	0.779	0.86	0.21046
O43598	2'-deoxynucleoside 5'-phosphate N-hydrolase 1 OS=Homo sapiens OX=9606 GN=DNPH1 PE=1 SV=1	DNPH1	19.108	35.6	31	5	5	6	6	6	6	3	4	5	5	5	5	5	5	5	5	5	5	5	5	412720	361210	358730	478460	497190	340790	1.011	0.885	0.879	1.172	1.218	0.835	1.162	0.3408
O43615	Mitochondrial import inner membrane translocase subunit TIM44 OS=Homo sapiens OX=9606 GN=TIMM44 PE=1 SV=2	TIMM44	51.355	36.3	67	15	15	11	10	9	12	13	12	13	11	13	13	15	14	13	11	13	13	15	14	1339200	1249600	1325900	1499900	1481200	1515600	0.955	0.891	0.946	1.07	1.057	1.081	1.149	0.0035567
O43617	Trafficking protein particle complex subunit 3 OS=Homo sapiens OX=9606 GN=TRAPPC3 PE=1 SV=1	TRAPPC3	20.274	42.2	19	6	6	3	1	4	2	4	5	6	6	5	5	4	6	6	6	5	5	4	6	290240	306400	368670	330480	252270	318300	0.933	0.985	1.185	1.062	0.811	1.023	0.933	0.55964
O43633	Charged multivesicular body protein 2a OS=Homo sapiens OX=9606 GN=CHMP2A PE=1 SV=1	CHMP2A	25.104	8.6	10	2	2	2	1	1	2	2	2	1	2	2	1	2	2	1	2	2	1	2	2	0	117440	97312	161610	137870	118930		0.927	0.768	1.276	1.089	0.939	1.3	0.149443
O43639	Cytoplasmic protein NCK2 OS=Homo sapiens OX=9606 GN=NCK2 PE=1 SV=2	NCK2	42.915	15	10	5	4	1	1	0	3	3	2	4	4	3	4	4	3	3	3	2	3	3	2	56067	29663	44577	34715	45819	43752	1.321	0.699	1.051	0.818	1.08	1.031	0.954	0.92282
O43657	Tetraspanin-6 OS=Homo sapiens OX=9606 GN=TSPAN6 PE=1 SV=1	TSPAN6	27.563	18	11	4	4	1	2	2	1	3	2	2	3	3	2	4	3	2	3	3	2	4	3	183390	171430	440240	146380	239860	191760	0.801	0.749	1.924	0.64	1.048	0.838	0.727	0.51434
O43660	Pleiotropic regulator 1 OS=Homo sapiens OX=9606 GN=PLRG1 PE=1 SV=1	PLRG1	57.193	46.3	76	14	14	14	10	13	12	14	13	13	10	13	12	13	11	13	10	13	12	13	11	1113400	1104500	1158400	1104000	1155300	1080800	0.995	0.987	1.035	0.986	1.032	0.966	0.989	0.67134
O43663	Protein regulator of cytokinesis 1 OS=Homo sapiens OX=9606 GN=PRC1 PE=1 SV=2	PRC1	71.606	4.4	4	2	2	1	1	1	0	0	1	2	2	1	0	0	1	2	2	1	0	0	1	54881	60224	0	0	0	0	0.954	1.046
O43665	Regulator of G-protein signaling 10 OS=Homo sapiens OX=9606 GN=RGS10 PE=1 SV=3	RGS10	21.21	30.4	14	4	4	4	3	3	2	0	2	4	4	3	2	1	2	4	4	3	2	1	2	82491	87011	95438	62964	64508	142260	0.926	0.976	1.071	0.707	0.724	1.596	1.018	0.854
O43670	BUB3-interacting and GLEBS motif-containing protein ZNF207 OS=Homo sapiens OX=9606 GN=ZNF207 PE=1 SV=1	ZNF207	50.75	21.3	54	9	9	8	8	10	9	10	9	9	8	9	8	9	9	9	8	9	8	9	9	1371300	1268100	1534700	1471200	1427200	1474200	0.963	0.89	1.077	1.033	1.002	1.035	1.048	0.42784
O43674	NADH dehydrogenase [ubiquinone] 1 beta subcomplex subunit 5, mitochondrial OS=Homo sapiens OX=9606 GN=NDUFB5 PE=1 SV=1	NDUFB5	21.75	21.2	18	4	4	3	4	2	3	3	3	4	4	3	4	4	4	4	4	3	4	4	4	289660	306890	247510	244820	217730	282450	1.094	1.159	0.935	0.924	0.822	1.066	0.882	0.26778
O43676	NADH dehydrogenase [ubiquinone] 1 beta subcomplex subunit 3 OS=Homo sapiens OX=9606 GN=NDUFB3 PE=1 SV=3	NDUFB3	11.402	21.4	6	2	2	2	2	0	1	1	0	2	2	2	2	2	1	2	2	2	2	2	1	268400	251120	160960	152980	54123	0	1.512	1.415	0.907	0.862	0.305		0.457	0.136077
O43678	NADH dehydrogenase [ubiquinone] 1 alpha subcomplex subunit 2 OS=Homo sapiens OX=9606 GN=NDUFA2 PE=1 SV=3	NDUFA2	10.921	32.3	11	3	3	1	2	1	2	2	3	3	3	3	3	3	3	3	3	3	3	3	3	207270	183920	200500	116760	126590	96601	1.335	1.184	1.291	0.752	0.815	0.622	0.575	0.0031036
O43681	ATPase ASNA1 OS=Homo sapiens OX=9606 GN=ASNA1 PE=1 SV=2	ASNA1	38.792	48.3	85	12	12	15	14	17	12	13	14	11	11	12	11	12	12	11	11	12	11	12	12	2435300	2313700	2182100	2460800	2462200	2498700	1.018	0.967	0.912	1.029	1.029	1.045	1.071	0.096316
O43684	Mitotic checkpoint protein BUB3 OS=Homo sapiens OX=9606 GN=BUB3 PE=1 SV=1	BUB3	37.154	51.2	75	12	12	12	15	13	11	13	11	11	12	11	10	12	12	11	12	11	10	12	12	2419200	2267000	2781300	2359100	2332100	2403300	0.997	0.934	1.146	0.972	0.961	0.99	0.95	0.51544
O43704	Sulfotransferase family cytosolic 1B member 1 OS=Homo sapiens OX=9606 GN=SULT1B1 PE=1 SV=2	SULT1B1	34.899	48.3	61	11	11	11	9	14	9	10	8	8	11	11	10	10	10	8	11	11	10	10	10	1134800	1000900	1100100	732680	729040	590510	1.288	1.136	1.248	0.831	0.827	0.67	0.634	0.0046423
O43707	Alpha-actinin-4 OS=Homo sapiens OX=9606 GN=ACTN4 PE=1 SV=2	ACTN4	104.85	72.3	549	71	45	89	91	93	92	91	93	69	69	67	65	67	66	44	44	42	42	42	40	55389000	53603000	58093000	52588000	51234000	53074000	1.026	0.993	1.076	0.974	0.949	0.983	0.939	0.070718
O43708	Maleylacetoacetate isomerase OS=Homo sapiens OX=9606 GN=GSTZ1 PE=1 SV=3	GSTZ1	24.212	6.5	7	1	1	2	1	1	1	1	1	1	1	1	1	1	1	1	1	1	1	1	1	65100	43988	48068	0	0	35823	1.349	0.912	0.996			0.743	0.684
O43709	Probable 18S rRNA (guanine-N(7))-methyltransferase OS=Homo sapiens OX=9606 GN=BUD23 PE=1 SV=2	BUD23	31.88	19.9	11	3	3	2	1	1	1	3	3	3	3	1	3	3	3	3	3	1	3	3	3	104870	111750	0	124510	121750	101420	0.929	0.99		1.103	1.079	0.899	1.07	0.5128
O43715	TP53-regulated inhibitor of apoptosis 1 OS=Homo sapiens OX=9606 GN=TRIAP1 PE=1 SV=1	TRIAP1	8.7858	46.1	6	3	3	0	1	3	1	0	1	3	3	3	3	2	3	3	3	3	3	2	3	40643	110950	82498	42930	34597	24068	0.726	1.983	1.475	0.767	0.618	0.43	0.434	0.084777
O43716	Glutamyl-tRNA(Gln) amidotransferase subunit C, mitochondrial OS=Homo sapiens OX=9606 GN=GATC PE=1 SV=1	GATC	15.086	39.7	5	4	4	2	0	0	1	1	1	4	3	4	3	4	4	4	3	4	3	4	4	1667500	1641800	1666600	1672400	1601800	1417300	1.035	1.019	1.034	1.038	0.994	0.88	0.943	0.34402
O43719	HIV Tat-specific factor 1 OS=Homo sapiens OX=9606 GN=HTATSF1 PE=1 SV=1	HTATSF1	85.852	20.7	45	9	9	8	8	7	9	6	7	9	8	7	9	8	8	9	8	7	9	8	8	320970	318130	292120	314650	327290	259250	1.051	1.042	0.957	1.03	1.072	0.849	0.968	0.65834
O43741	5'-AMP-activated protein kinase subunit beta-2 OS=Homo sapiens OX=9606 GN=PRKAB2 PE=1 SV=1	PRKAB2	30.302	14.3	7	3	3	0	1	2	1	1	2	3	2	3	2	3	3	3	2	3	2	3	3	22917	20501	28815	26826	28116	29423	0.878	0.785	1.104	1.028	1.077	1.127	1.168	0.187442
O43747	AP-1 complex subunit gamma-1 OS=Homo sapiens OX=9606 GN=AP1G1 PE=1 SV=5	AP1G1	91.35	33.8	87	21	21	13	15	16	15	14	14	19	19	19	19	21	19	19	19	19	19	21	19	977650	1209500	1048600	1036100	1044900	995450	0.929	1.15	0.997	0.985	0.993	0.946	0.951	0.50746
O43752	Syntaxin-6 OS=Homo sapiens OX=9606 GN=STX6 PE=1 SV=1	STX6	29.176	18	9	3	3	2	2	2	0	1	2	2	3	3	2	3	2	2	3	3	2	3	2	115420	95792	97004	0	27059	155290	1.176	0.976	0.989		0.276	1.583	0.888	0.69412
O43765	Small glutamine-rich tetratricopeptide repeat-containing protein alpha OS=Homo sapiens OX=9606 GN=SGTA PE=1 SV=1	SGTA	34.063	35.1	52	10	10	6	11	9	9	9	8	7	10	9	10	9	9	7	10	9	10	9	9	964920	991740	1106400	1007000	964050	979680	0.963	0.989	1.104	1.005	0.962	0.977	0.963	0.45978
O43768	Alpha-endosulfine OS=Homo sapiens OX=9606 GN=ENSA PE=1 SV=1	ENSA	13.389	52.9	22	6	5	3	5	4	3	5	2	5	6	6	5	6	5	4	5	5	4	5	4	570340	581980	597690	614280	568270	541180	0.985	1.005	1.032	1.061	0.982	0.935	0.985	0.70672
O43772	Mitochondrial carnitine/acylcarnitine carrier protein OS=Homo sapiens OX=9606 GN=SLC25A20 PE=1 SV=1	SLC25A20	32.943	29.2	7	5	5	0	1	0	3	2	1	2	2	2	4	4	3	2	2	2	4	4	3	34568	43228	0	75895	53116	50368	0.672	0.84		1.476	1.033	0.979	1.538	0.109376
O43791	Speckle-type POZ protein OS=Homo sapiens OX=9606 GN=SPOP PE=1 SV=1	SPOP	42.132	4.5	2	1	1	0	0	1	1	0	0	1	0	1	1	1	0	1	0	1	1	1	0	0	0	0	0	9783.8	0
O43795	Unconventional myosin-Ib OS=Homo sapiens OX=9606 GN=MYO1B PE=1 SV=3	MYO1B	131.98	34.2	133	31	31	22	25	24	18	24	20	28	28	27	25	28	27	28	28	27	25	28	27	1928700	1820200	1858400	2127600	2021400	1996200	0.985	0.929	0.949	1.086	1.032	1.019	1.096	0.024359
O43805	Sjoegren syndrome nuclear autoantigen 1 OS=Homo sapiens OX=9606 GN=SSNA1 PE=1 SV=2	SSNA1	13.596	24.4	7	2	2	2	1	1	1	1	1	2	2	2	2	1	1	2	2	2	2	1	1	58607	55279	57545	52771	0	0	1.046	0.986	1.027	0.941			0.923
O43808	Peroxisomal membrane protein PMP34 OS=Homo sapiens OX=9606 GN=SLC25A17 PE=1 SV=1	SLC25A17	34.566	13.4	4	3	3	0	0	2	2	0	0	2	3	3	3	3	3	2	3	3	3	3	3	686290	578170	736070	754420	677020	709740	0.994	0.838	1.066	1.093	0.981	1.028	1.07	0.40796
O43809	Cleavage and polyadenylation specificity factor subunit 5 OS=Homo sapiens OX=9606 GN=NUDT21 PE=1 SV=1	NUDT21	26.227	51.5	82	12	12	14	12	13	15	13	15	11	11	11	12	12	12	11	11	11	12	12	12	2132000	2240500	2609600	2285900	2386400	2397000	0.91	0.957	1.114	0.976	1.019	1.024	1.013	0.80898
O43813	Glutathione S-transferase LANCL1 OS=Homo sapiens OX=9606 GN=LANCL1 PE=1 SV=1	LANCL1	45.283	26.6	41	8	8	6	7	9	7	7	5	6	6	7	6	6	7	6	6	7	6	6	7	283950	416280	397620	408650	372580	376890	0.755	1.107	1.058	1.087	0.991	1.002	1.055	0.62094
O43815	Striatin OS=Homo sapiens OX=9606 GN=STRN PE=1 SV=4	STRN	86.131	38.1	86	19	19	12	16	15	15	16	12	18	18	18	18	16	18	18	18	18	18	16	18	907390	885830	954410	906510	938400	840920	1.002	0.978	1.054	1.001	1.036	0.929	0.978	0.58386
O43818	U3 small nucleolar RNA-interacting protein 2 OS=Homo sapiens OX=9606 GN=RRP9 PE=1 SV=1	RRP9	51.84	28	48	10	10	9	8	6	9	9	7	10	9	9	10	10	9	10	9	9	10	10	9	504790	583100	554350	585480	618960	626870	0.872	1.007	0.958	1.011	1.069	1.083	1.115	0.07994
O43819	Protein SCO2 homolog, mitochondrial OS=Homo sapiens OX=9606 GN=SCO2 PE=1 SV=3	SCO2	29.81	19.2	13	4	4	2	2	5	1	2	1	4	4	4	2	3	1	4	4	4	2	3	1	109050	80101	73266	100910	105260	0	1.164	0.855	0.782	1.077	1.123		1.178	0.3361
O43823	A-kinase anchor protein 8 OS=Homo sapiens OX=9606 GN=AKAP8 PE=1 SV=1	AKAP8	76.107	28.2	42	14	14	7	6	8	6	8	7	12	13	12	9	11	10	12	13	12	9	11	10	517340	532700	501090	447230	467450	468710	1.058	1.089	1.025	0.914	0.956	0.958	0.892	0.0078616
O43824	Putative GTP-binding protein 6 OS=Homo sapiens OX=9606 GN=GTPBP6 PE=2 SV=4	GTPBP6	56.897	16.7	14	6	6	1	1	1	4	3	4	5	3	3	5	3	4	5	3	3	5	3	4	82258	80075	69973	100470	129730	96594	0.883	0.859	0.751	1.078	1.392	1.037	1.407	0.033237
O43837	Isocitrate dehydrogenase [NAD] subunit beta, mitochondrial OS=Homo sapiens OX=9606 GN=IDH3B PE=1 SV=2	IDH3B	42.183	46	84	13	13	14	13	14	16	15	12	12	12	12	13	13	12	12	12	12	13	13	12	1598900	1619900	1643900	1790600	1702800	1583200	0.965	0.978	0.992	1.081	1.028	0.956	1.044	0.31314
O43847	Nardilysin OS=Homo sapiens OX=9606 GN=NRDC PE=1 SV=3	NRDC	131.7	30.6	111	27	27	21	22	16	19	15	18	24	25	25	22	24	22	24	25	25	22	24	22	946140	971750	835680	841650	790690	907790	1.072	1.101	0.947	0.954	0.896	1.029	0.923	0.26244
O43852	Calumenin OS=Homo sapiens OX=9606 GN=CALU PE=1 SV=2	CALU	37.106	63.2	218	21	21	35	36	34	40	36	37	20	19	20	20	21	21	20	19	20	20	21	21	13611000	12171000	11624000	13083000	13497000	13454000	1.055	0.943	0.901	1.014	1.046	1.042	1.07	0.21872
O43861	Probable phospholipid-transporting ATPase IIB OS=Homo sapiens OX=9606 GN=ATP9B PE=2 SV=4	ATP9B	129.3	4.5	4	4	3	0	1	0	2	1	0	4	4	1	4	3	3	3	3	1	3	3	3	33037	34840	0	41070	50029	41556	0.824	0.869		1.024	1.247	1.036	1.302	0.054503
O43865	S-adenosylhomocysteine hydrolase-like protein 1 OS=Homo sapiens OX=9606 GN=AHCYL1 PE=1 SV=2	AHCYL1	58.951	44	67	19	7	10	11	11	12	12	11	17	17	16	17	16	18	7	6	7	7	6	7	994170	1049400	1083800	1110100	1096700	1255000	0.905	0.956	0.987	1.011	0.999	1.143	1.107	0.114456
O43896	Kinesin-like protein KIF1C OS=Homo sapiens OX=9606 GN=KIF1C PE=1 SV=3	KIF1C	122.95	18.8	31	14	11	3	5	6	6	7	4	9	10	10	11	13	8	7	7	8	8	10	5	176290	202440	222970	235930	189890	190270	0.869	0.997	1.099	1.162	0.936	0.937	1.024	0.83034
O43909	Exostosin-like 3 OS=Homo sapiens OX=9606 GN=EXTL3 PE=1 SV=1	EXTL3	104.75	1.2	4	1	1	0	1	1	1	1	0	1	1	1	1	1	1	1	1	1	1	1	1	0	0	0	0	0	10501
O43913	Origin recognition complex subunit 5 OS=Homo sapiens OX=9606 GN=ORC5 PE=1 SV=1	ORC5	50.282	13.1	17	5	5	1	5	3	2	3	3	5	5	4	3	4	3	5	5	4	3	4	3	88277	106490	111480	101230	92535	110900	0.867	1.046	1.095	0.994	0.909	1.089	0.995	0.97406
O43920	NADH dehydrogenase [ubiquinone] iron-sulfur protein 5 OS=Homo sapiens OX=9606 GN=NDUFS5 PE=1 SV=3	NDUFS5	12.517	50	20	5	5	3	3	3	4	4	3	4	4	4	5	5	4	4	4	4	5	5	4	313290	298110	291440	161970	159410	158420	1.36	1.294	1.265	0.703	0.692	0.687	0.531	4.7249e-06
O43924	Retinal rod rhodopsin-sensitive cGMP 3',5'-cyclic phosphodiesterase subunit delta OS=Homo sapiens OX=9606 GN=PDE6D PE=1 SV=1	PDE6D	17.42	28.7	18	3	3	5	2	3	2	3	3	3	3	2	3	3	3	3	3	2	3	3	3	143760	128210	133630	138930	130390	125510	1.078	0.961	1.002	1.041	0.977	0.941	0.973	0.5772
O43929	Origin recognition complex subunit 4 OS=Homo sapiens OX=9606 GN=ORC4 PE=1 SV=2	ORC4	50.377	13.5	8	5	2	2	1	2	0	3	0	4	4	3	2	4	1	2	2	1	1	1	0	101230	71618	106380	0	92924	0	1.088	0.77	1.143		0.999		0.999
O43933	Peroxisome biogenesis factor 1 OS=Homo sapiens OX=9606 GN=PEX1 PE=1 SV=1	PEX1	142.87	1.2	5	1	1	1	1	1	0	1	1	1	1	1	1	1	1	1	1	1	1	1	1	0	0	0	0	0	3020.9
O60216	Double-strand-break repair protein rad21 homolog OS=Homo sapiens OX=9606 GN=RAD21 PE=1 SV=2	RAD21	71.689	32.5	57	16	16	7	12	10	11	6	11	13	15	15	15	14	13	13	15	15	15	14	13	610050	605440	547580	574050	569920	533130	1.064	1.056	0.955	1.001	0.994	0.93	0.951	0.305
O60220	Mitochondrial import inner membrane translocase subunit Tim8 A OS=Homo sapiens OX=9606 GN=TIMM8A PE=1 SV=1	TIMM8A	10.998	38.1	19	3	3	3	3	3	4	3	3	3	3	3	3	3	3	3	3	3	3	3	3	193030	536210	429740	415080	301950	233920	0.549	1.525	1.222	1.18	0.859	0.665	0.82	0.71278
O60229	Kalirin OS=Homo sapiens OX=9606 GN=KALRN PE=1 SV=2	KALRN	340.17	1.3	5	3	1	1	1	1	1	1	0	2	3	3	3	1	2	1	1	1	1	1	1	0	0	0	0	0	19487
O60231	Pre-mRNA-splicing factor ATP-dependent RNA helicase DHX16 OS=Homo sapiens OX=9606 GN=DHX16 PE=1 SV=2	DHX16	119.26	19.1	47	13	12	6	10	10	6	7	8	13	11	11	12	10	12	12	10	10	11	9	11	376900	422630	392580	393930	441480	404800	0.93	1.043	0.968	0.972	1.089	0.999	1.04	0.45534
O60232	Sjoegren syndrome/scleroderma autoantigen 1 OS=Homo sapiens OX=9606 GN=SSSCA1 PE=1 SV=1	SSSCA1	21.474	49.2	26	6	6	5	4	4	4	4	5	4	4	5	4	4	5	4	4	5	4	4	5	288470	259570	281290	285930	255910	193220	1.106	0.996	1.079	1.097	0.982	0.741	0.887	0.3343
O60234	Glia maturation factor gamma OS=Homo sapiens OX=9606 GN=GMFG PE=1 SV=1	GMFG	16.801	66.2	22	6	4	2	3	4	5	3	5	5	5	6	6	6	5	3	4	4	4	4	4	436900	446740	437760	431490	504730	606850	0.915	0.936	0.917	0.904	1.057	1.271	1.168	0.27894
O60238	BCL2/adenovirus E1B 19 kDa protein-interacting protein 3-like OS=Homo sapiens OX=9606 GN=BNIP3L PE=1 SV=1	BNIP3L	23.93	16.9	12	3	3	2	1	1	3	4	1	3	3	2	3	3	2	3	3	2	3	3	2	55217	43086	54853	49066	55275	48676	1.082	0.844	1.075	0.962	1.083	0.954	0.999	0.96618
O60239	SH3 domain-binding protein 5 OS=Homo sapiens OX=9606 GN=SH3BP5 PE=1 SV=2	SH3BP5	50.424	9.7	9	3	3	2	2	0	1	2	2	2	2	1	3	3	2	2	2	1	3	3	2	22239	38512	0	38863	41097	80552	0.503	0.87		0.878	0.929	1.82	1.761	0.23208
O60244	Mediator of RNA polymerase II transcription subunit 14 OS=Homo sapiens OX=9606 GN=MED14 PE=1 SV=2	MED14	160.6	3	6	3	3	1	3	0	1	0	1	3	3	2	3	2	3	3	3	2	3	2	3	28950	32430	27670	26044	28345	30328	1	1.12	0.955	0.899	0.979	1.047	0.951	0.4854
O60256	Phosphoribosyl pyrophosphate synthase-associated protein 2 OS=Homo sapiens OX=9606 GN=PRPSAP2 PE=1 SV=1	PRPSAP2	40.925	42.5	43	10	10	7	9	9	5	7	6	10	8	7	8	7	7	10	8	7	8	7	7	429450	424880	402880	423470	386910	380590	1.052	1.041	0.987	1.038	0.948	0.933	0.948	0.23178
O60264	SWI/SNF-related matrix-associated actin-dependent regulator of chromatin subfamily A member 5 OS=Homo sapiens OX=9606 GN=SMARCA5 PE=1 SV=1	SMARCA5	121.9	40.8	151	39	27	25	28	22	24	26	26	33	35	33	35	33	35	23	24	23	24	24	24	2184500	2190400	2137000	1995400	2145900	2005500	1.035	1.038	1.013	0.946	1.017	0.951	0.944	0.077858
O60271	C-Jun-amino-terminal kinase-interacting protein 4 OS=Homo sapiens OX=9606 GN=SPAG9 PE=1 SV=4	SPAG9	146.2	34.8	151	29	26	23	26	26	27	24	25	26	25	26	27	26	26	24	23	25	25	25	24	1463900	1460100	1495400	1474500	1415000	1569400	0.989	0.987	1.011	0.996	0.956	1.061	1.009	0.81522
O60279	Sushi domain-containing protein 5 OS=Homo sapiens OX=9606 GN=SUSD5 PE=1 SV=3	SUSD5	68.02	1.9	2	2	2	0	1	1	0	0	0	1	2	2	1	1	2	1	2	2	1	1	2	0	35611	37754	0	0	0		0.971	1.029
O60287	Nucleolar pre-ribosomal-associated protein 1 OS=Homo sapiens OX=9606 GN=URB1 PE=1 SV=4	URB1	254.39	10.4	45	14	14	9	9	6	6	7	8	9	11	11	11	11	11	9	11	11	11	11	11	227770	228740	208760	195160	180920	206950	1.095	1.099	1.003	0.938	0.87	0.995	0.877	0.054303
O60291	E3 ubiquitin-protein ligase MGRN1 OS=Homo sapiens OX=9606 GN=MGRN1 PE=1 SV=2	MGRN1	60.752	10.1	13	4	4	1	1	4	2	3	2	3	4	4	2	4	3	3	4	4	2	4	3	57243	59984	61205	51761	51720	54161	1.022	1.071	1.093	0.924	0.923	0.967	0.883	0.0078375
O60292	Signal-induced proliferation-associated 1-like protein 3 OS=Homo sapiens OX=9606 GN=SIPA1L3 PE=1 SV=3	SIPA1L3	194.61	3.5	13	5	5	1	4	3	1	4	0	3	4	5	3	4	3	3	4	5	3	4	3	552390	617050	764970	633240	675660	394030	0.911	1.018	1.262	1.045	1.115	0.65	0.881	0.49854
O60293	Zinc finger C3H1 domain-containing protein OS=Homo sapiens OX=9606 GN=ZFC3H1 PE=1 SV=3	ZFC3H1	226.35	2.5	7	4	4	2	0	1	2	0	2	3	3	4	4	4	4	3	3	4	4	4	4	74199	70133	95000	90960	87711	64948	0.922	0.871	1.18	1.13	1.09	0.807	1.018	0.91592
O60306	RNA helicase aquarius OS=Homo sapiens OX=9606 GN=AQR PE=1 SV=4	AQR	171.29	20.5	91	21	21	18	17	12	17	15	12	18	17	14	19	17	18	18	17	14	19	17	18	572670	544800	598870	505550	546810	525110	1.043	0.992	1.091	0.921	0.996	0.957	0.919	0.078024
O60313	Dynamin-like 120 kDa protein, mitochondrial OS=Homo sapiens OX=9606 GN=OPA1 PE=1 SV=3	OPA1	111.63	37.7	124	31	30	22	17	23	19	22	21	24	21	24	27	28	26	24	21	24	27	28	26	1621200	1560800	1707100	1899700	1828700	1851100	0.929	0.895	0.978	1.089	1.048	1.061	1.141	0.0091375
O60318	Germinal-center associated nuclear protein OS=Homo sapiens OX=9606 GN=MCM3AP PE=1 SV=2	MCM3AP	218.4	7.1	18	8	8	3	3	4	3	1	4	6	8	8	5	6	6	6	8	8	5	6	6	89176	74105	85000	75284	73002	83446	1.115	0.926	1.062	0.941	0.913	1.043	0.934	0.38262
O60331	Phosphatidylinositol 4-phosphate 5-kinase type-1 gamma OS=Homo sapiens OX=9606 GN=PIP5K1C PE=1 SV=2	PIP5K1C	73.259	10.9	14	4	4	2	2	2	2	4	2	3	2	3	4	4	3	3	2	3	4	4	3	66874	74505	64885	43748	78142	37262	1.098	1.223	1.065	0.718	1.283	0.612	0.772	0.2465
O60333	Kinesin-like protein KIF1B OS=Homo sapiens OX=9606 GN=KIF1B PE=1 SV=5	KIF1B	204.47	11.7	42	15	10	5	10	3	7	8	9	12	15	11	10	11	12	9	10	9	6	8	8	320210	327240	344930	321330	313980	339910	0.976	0.998	1.052	0.98	0.957	1.037	0.983	0.62142
O60341	Lysine-specific histone demethylase 1A OS=Homo sapiens OX=9606 GN=KDM1A PE=1 SV=2	KDM1A	92.902	39.4	63	20	20	7	10	14	11	9	12	15	16	17	15	14	14	15	16	17	15	14	14	329680	364880	369660	330810	353680	383740	0.928	1.027	1.04	0.931	0.995	1.08	1.004	0.9585
O60343	TBC1 domain family member 4 OS=Homo sapiens OX=9606 GN=TBC1D4 PE=1 SV=2	TBC1D4	146.56	27.1	85	26	26	13	16	22	11	14	9	22	22	25	20	23	20	22	22	25	20	23	20	749000	718810	769410	592940	521400	651690	1.123	1.077	1.153	0.889	0.781	0.977	0.789	0.024024
O60353	Frizzled-6 OS=Homo sapiens OX=9606 GN=FZD6 PE=1 SV=2	FZD6	79.291	8.1	11	3	3	2	1	2	2	3	1	2	3	2	3	3	2	2	3	2	3	3	2	52472	46500	46068	43283	63715	41640	1.072	0.95	0.941	0.884	1.302	0.851	1.025	0.96162
O60361	Putative nucleoside diphosphate kinase OS=Homo sapiens OX=9606 GN=NME2P1 PE=5 SV=1	NME2P1	15.529	61.3	1	8	1	0	1	0	0	0	0	8	8	7	8	8	8	1	1	1	1	1	1	0	0	0	0	0	49009
O60427	Acyl-CoA (8-3)-desaturase OS=Homo sapiens OX=9606 GN=FADS1 PE=1 SV=3	FADS1	51.964	18.2	17	5	5	2	3	3	3	1	5	3	2	4	4	4	3	3	2	4	4	4	3	72414	73329	68935	84500	83752	106680	0.887	0.899	0.845	1.036	1.026	1.307	1.281	0.041321
O60443	Gasdermin-E OS=Homo sapiens OX=9606 GN=GSDME PE=1 SV=2	GSDME	54.554	34.9	54	12	12	9	9	6	9	12	9	10	12	9	11	11	12	10	12	9	11	11	12	483180	540840	502690	622120	616890	613280	0.858	0.96	0.893	1.105	1.095	1.089	1.213	0.02788
O60449	Lymphocyte antigen 75 OS=Homo sapiens OX=9606 GN=LY75 PE=1 SV=3	LY75	198.31	4.2	8	5	5	0	3	2	2	1	0	5	5	4	4	4	4	5	5	4	4	4	4	95935	71098	73844	64654	67236	66830	1.309	0.97	1.008	0.882	0.918	0.912	0.825	0.193302
O60462	Neuropilin-2 OS=Homo sapiens OX=9606 GN=NRP2 PE=1 SV=3	NRP2	104.83	33.5	87	20	20	10	14	11	16	19	17	15	19	17	18	19	17	15	19	17	18	19	17	740890	764450	766120	898120	973300	924360	0.877	0.905	0.907	1.063	1.152	1.095	1.231	0.00131699
O60476	Mannosyl-oligosaccharide 1,2-alpha-mannosidase IB OS=Homo sapiens OX=9606 GN=MAN1A2 PE=1 SV=1	MAN1A2	73.003	17.2	21	8	8	3	1	1	6	6	4	7	6	6	7	8	5	7	6	6	7	8	5	152490	128440	126650	156200	166450	243220	0.94	0.792	0.781	0.963	1.026	1.499	1.388	0.10704
O60487	Myelin protein zero-like protein 2 OS=Homo sapiens OX=9606 GN=MPZL2 PE=1 SV=1	MPZL2	24.484	10.2	2	2	2	0	2	0	0	0	0	1	2	1	2	1	1	1	2	1	2	1	1	0	29364	0	22918	0	0		1.123		0.877			0.781
O60488	Long-chain-fatty-acid--CoA ligase 4 OS=Homo sapiens OX=9606 GN=ACSL4 PE=1 SV=2	ACSL4	79.187	49.4	151	27	26	25	27	27	27	24	21	23	25	24	23	23	25	22	24	23	22	22	24	2821400	2775500	2879600	2581500	2490700	2578200	1.05	1.033	1.071	0.96	0.927	0.959	0.902	0.0027008
O60493	Sorting nexin-3 OS=Homo sapiens OX=9606 GN=SNX3 PE=1 SV=3	SNX3	18.762	58	41	8	7	6	8	6	7	6	8	8	8	8	8	7	8	7	7	7	7	6	7	1253800	1297000	1313600	1294300	1285700	1240900	0.979	1.013	1.026	1.01	1.004	0.969	0.988	0.5745
O60499	Syntaxin-10 OS=Homo sapiens OX=9606 GN=STX10 PE=1 SV=1	STX10	28.114	24.9	7	5	4	2	0	1	0	2	2	3	4	4	2	4	4	3	3	3	2	4	3	148630	113950	94610	120770	107940	129270	1.247	0.956	0.794	1.013	0.906	1.085	1.002	0.91044
O60502	Protein O-GlcNAcase OS=Homo sapiens OX=9606 GN=OGA PE=1 SV=2	OGA	102.91	37.1	88	21	21	16	15	9	15	18	15	18	18	16	18	17	17	18	18	16	18	17	17	651220	706140	767880	634180	777100	824370	0.896	0.972	1.056	0.873	1.069	1.134	1.052	0.63892
O60504	Vinexin OS=Homo sapiens OX=9606 GN=SORBS3 PE=1 SV=2	SORBS3	75.34	16.5	43	8	8	10	6	6	6	7	8	7	7	6	7	7	7	7	7	6	7	7	7	364840	294100	318500	328210	323770	328290	1.118	0.901	0.976	1.006	0.992	1.006	1.003	0.92212
O60506	Heterogeneous nuclear ribonucleoprotein Q OS=Homo sapiens OX=9606 GN=SYNCRIP PE=1 SV=2	SYNCRIP	69.602	46.5	189	26	22	30	34	32	28	34	31	24	25	26	26	25	25	21	21	22	22	21	21	12283000	11388000	12539000	11892000	12431000	10781000	1.033	0.958	1.055	1.001	1.046	0.907	0.97	0.57164
O60507	Protein-tyrosine sulfotransferase 1 OS=Homo sapiens OX=9606 GN=TPST1 PE=1 SV=1	TPST1	42.188	11.1	6	3	3	0	1	0	2	1	2	3	2	3	3	3	2	3	2	3	3	3	2	27242	30105	31162	29476	31896	30210	0.908	1.003	1.038	0.982	1.063	1.006	1.035	0.49282
O60508	Pre-mRNA-processing factor 17 OS=Homo sapiens OX=9606 GN=CDC40 PE=1 SV=1	CDC40	65.521	34.9	34	13	13	6	8	6	4	5	5	9	11	10	10	8	9	9	11	10	10	8	9	628630	571280	692760	506250	624690	461600	1.082	0.983	1.193	0.872	1.075	0.795	0.842	0.167361
O60518	Ran-binding protein 6 OS=Homo sapiens OX=9606 GN=RANBP6 PE=1 SV=2	RANBP6	124.71	21.1	54	18	17	10	8	9	8	9	10	15	13	16	12	13	15	15	13	16	12	12	14	348970	286950	386300	351580	340740	342970	1.018	0.837	1.127	1.025	0.994	1	1.012	0.84304
O60524	Nuclear export mediator factor NEMF OS=Homo sapiens OX=9606 GN=NEMF PE=1 SV=4	NEMF	122.95	16.4	46	12	12	8	10	7	8	6	7	11	12	11	12	9	10	11	12	11	12	9	10	294740	295430	299960	270150	260010	310680	1.022	1.024	1.04	0.936	0.901	1.077	0.944	0.38402
O60547	GDP-mannose 4,6 dehydratase OS=Homo sapiens OX=9606 GN=GMDS PE=1 SV=1	GMDS	41.949	31.7	38	8	8	5	6	7	6	7	7	7	8	7	7	8	7	7	8	7	7	8	7	324820	326910	339940	324530	313250	371170	0.974	0.98	1.02	0.973	0.939	1.113	1.017	0.80072
O60551	Glycylpeptide N-tetradecanoyltransferase 2 OS=Homo sapiens OX=9606 GN=NMT2 PE=1 SV=1	NMT2	56.98	37.3	52	15	10	8	8	9	9	9	9	13	14	14	14	14	15	9	9	9	10	9	10	676790	783050	779580	746710	828280	969450	0.849	0.982	0.978	0.937	1.039	1.216	1.136	0.23776
O60563	Cyclin-T1 OS=Homo sapiens OX=9606 GN=CCNT1 PE=1 SV=1	CCNT1	80.684	15.3	15	7	7	2	2	3	3	4	1	5	3	5	5	5	3	5	3	5	5	5	3	63365	65119	51558	54668	68588	51705	1.071	1.101	0.871	0.924	1.159	0.874	0.972	0.79884
O60568	Multifunctional procollagen lysine hydroxylase and glycosyltransferase LH3 OS=Homo sapiens OX=9606 GN=PLOD3 PE=1 SV=1	PLOD3	84.784	45.9	162	25	25	29	27	26	27	28	25	24	24	23	22	24	24	24	24	23	22	24	24	3037900	3066800	3023300	3213800	3440900	3287500	0.956	0.965	0.951	1.011	1.083	1.034	1.089	0.0147785
O60573	Eukaryotic translation initiation factor 4E type 2 OS=Homo sapiens OX=9606 GN=EIF4E2 PE=1 SV=1	EIF4E2	28.362	52.2	42	11	11	10	6	7	7	6	6	11	9	11	10	11	9	11	9	11	10	11	9	431950	409770	432260	457570	402580	452770	1.002	0.95	1.003	1.061	0.934	1.05	1.03	0.55554
O60583	Cyclin-T2 OS=Homo sapiens OX=9606 GN=CCNT2 PE=1 SV=2	CCNT2	81.028	5.9	8	3	3	2	1	1	1	2	1	1	3	2	2	3	3	1	3	2	2	3	3	33160	31080	0	45768	24796	30985	1	0.937		1.38	0.748	0.934	1.054	0.93572
O60610	Protein diaphanous homolog 1 OS=Homo sapiens OX=9606 GN=DIAPH1 PE=1 SV=2	DIAPH1	141.35	34	156	35	35	27	20	27	27	31	24	31	32	31	31	33	31	31	32	31	31	33	31	2158800	1980900	2306200	2156100	1999200	2194700	1.012	0.929	1.081	1.011	0.937	1.029	0.985	0.804
O60613	Selenoprotein F OS=Homo sapiens OX=9606 GN=SELENOF PE=1 SV=4	SELENOF	18.092	30.3	21	4	4	4	5	4	2	3	3	4	4	4	3	3	4	4	4	4	3	3	4	413070	403490	483550	415230	445350	494620	0.933	0.912	1.093	0.938	1.006	1.118	1.042	0.61182
O60645	Exocyst complex component 3 OS=Homo sapiens OX=9606 GN=EXOC3 PE=1 SV=3	EXOC3	85.566	30.9	67	16	16	11	11	10	10	12	13	15	13	14	14	15	16	15	13	14	14	15	16	556740	549580	625860	556690	564450	531040	0.987	0.974	1.11	0.987	1.001	0.941	0.954	0.37024
O60664	Perilipin-3 OS=Homo sapiens OX=9606 GN=PLIN3 PE=1 SV=3	PLIN3	47.074	61.8	109	19	19	13	18	16	21	19	22	16	16	17	19	17	18	16	16	17	19	17	18	4489200	4597500	4613700	4774700	4450100	4777600	0.972	0.996	0.999	1.034	0.964	1.035	1.022	0.43906
O60674	Tyrosine-protein kinase JAK2 OS=Homo sapiens OX=9606 GN=JAK2 PE=1 SV=2	JAK2	130.67	1.9	2	1	1	0	0	0	0	1	1	1	1	1	1	1	1	1	1	1	1	1	1	0	0	0	0	0	9089.6
O60678	Protein arginine N-methyltransferase 3 OS=Homo sapiens OX=9606 GN=PRMT3 PE=1 SV=4	PRMT3	59.902	27.7	34	11	11	4	7	7	4	6	6	9	10	11	9	10	10	9	10	11	9	10	10	265190	256520	312550	255160	245990	178810	1.051	1.016	1.238	1.011	0.975	0.709	0.815	0.172744
O60684	Importin subunit alpha-7 OS=Homo sapiens OX=9606 GN=KPNA6 PE=1 SV=1	KPNA6	60.029	24.4	56	13	7	9	9	9	8	9	12	11	12	11	12	11	11	5	6	5	6	5	6	987990	928710	922980	1074900	1072400	1012500	0.988	0.929	0.923	1.075	1.072	1.013	1.113	0.021261
O60701	UDP-glucose 6-dehydrogenase OS=Homo sapiens OX=9606 GN=UGDH PE=1 SV=1	UGDH	55.023	69.8	191	30	30	27	33	28	36	34	33	26	29	26	28	28	29	26	29	26	28	28	29	5872300	5682500	6289200	8681400	8729500	8265100	0.81	0.783	0.867	1.197	1.204	1.139	1.439	0.00046343
O60704	Protein-tyrosine sulfotransferase 2 OS=Homo sapiens OX=9606 GN=TPST2 PE=1 SV=1	TPST2	41.911	19.1	7	4	4	0	3	0	1	1	2	4	4	4	3	4	4	4	4	4	3	4	4	61344	81882	72027	73006	77966	76891	0.831	1.109	0.975	0.989	1.056	1.041	1.059	0.50016
O60711	Leupaxin OS=Homo sapiens OX=9606 GN=LPXN PE=1 SV=1	LPXN	43.332	37.8	29	8	8	2	3	2	7	7	8	6	7	7	8	7	8	6	7	7	8	7	8	114370	139780	108750	177210	186380	190290	0.749	0.915	0.712	1.16	1.22	1.245	1.526	0.0057367
O60716	Catenin delta-1 OS=Homo sapiens OX=9606 GN=CTNND1 PE=1 SV=1	CTNND1	108.17	49.4	154	34	34	33	34	35	17	19	16	28	30	32	24	24	24	28	30	32	24	24	24	5108300	4994200	5572000	1239400	1194000	1217600	1.586	1.551	1.73	0.385	0.371	0.378	0.233	9.9757e-07
O60725	Protein-S-isoprenylcysteine O-methyltransferase OS=Homo sapiens OX=9606 GN=ICMT PE=1 SV=1	ICMT	31.938	9.5	6	2	2	3	0	1	1	1	0	2	1	2	2	2	2	2	1	2	2	2	2	31094	0	35494	31070	26773	24079	1.047		1.195	1.046	0.901	0.811	0.82	0.156802
O60739	Eukaryotic translation initiation factor 1b OS=Homo sapiens OX=9606 GN=EIF1B PE=1 SV=2	EIF1B	12.823	61.1	7	9	3	2	2	1	2	0	0	9	9	8	7	9	8	3	3	2	1	3	2	66725	98753	85217	0	77172	70291	0.838	1.24	1.07		0.969	0.883	0.882	0.50888
O60749	Sorting nexin-2 OS=Homo sapiens OX=9606 GN=SNX2 PE=1 SV=2	SNX2	58.47	39.5	84	19	17	12	17	13	15	14	13	17	18	18	18	16	16	16	16	16	16	14	14	1799900	1963600	1962300	1972500	1783300	2091000	0.933	1.018	1.017	1.023	0.925	1.084	1.022	0.73238
O60762	Dolichol-phosphate mannosyltransferase subunit 1 OS=Homo sapiens OX=9606 GN=DPM1 PE=1 SV=1	DPM1	29.634	48.5	50	11	11	9	8	6	7	12	8	9	10	9	10	11	11	9	10	9	10	11	11	748940	822010	665630	931330	934030	822830	0.912	1.001	0.811	1.135	1.138	1.002	1.202	0.065581
O60763	General vesicular transport factor p115 OS=Homo sapiens OX=9606 GN=USO1 PE=1 SV=2	USO1	107.89	46.9	183	32	32	33	30	30	32	27	31	32	29	29	30	30	31	32	29	29	30	30	31	3774500	3882600	3999200	4098200	3885500	4258300	0.948	0.975	1.004	1.029	0.976	1.069	1.05	0.193976
O60783	28S ribosomal protein S14, mitochondrial OS=Homo sapiens OX=9606 GN=MRPS14 PE=1 SV=1	MRPS14	15.139	21.9	17	2	2	3	2	3	3	3	3	2	2	2	2	2	2	2	2	2	2	2	2	187290	231710	193470	216470	207640	193220	0.914	1.13	0.944	1.056	1.013	0.943	1.008	0.88522
O60784	Target of Myb protein 1 OS=Homo sapiens OX=9606 GN=TOM1 PE=1 SV=2	TOM1	53.818	29.7	47	12	12	7	6	6	8	10	10	11	9	9	10	12	9	11	9	9	10	12	9	480790	461050	438430	530860	528100	557720	0.963	0.923	0.878	1.063	1.057	1.117	1.171	0.0077211
O60814	Histone H2B type 1-K OS=Homo sapiens OX=9606 GN=HIST1H2BK PE=1 SV=3	HIST1H2BK	13.89	74.6	1	16	0	1	0	0	0	0	0	16	16	14	16	16	16	0	0	0	0	0	0	0	0	0	0	0	11909
O60826	Coiled-coil domain-containing protein 22 OS=Homo sapiens OX=9606 GN=CCDC22 PE=1 SV=1	CCDC22	70.755	45.9	103	20	20	14	18	15	20	19	17	18	20	17	20	19	19	18	20	17	20	19	19	771510	804110	859790	868790	865710	807060	0.93	0.969	1.037	1.047	1.044	0.973	1.044	0.33942
O60828	Polyglutamine-binding protein 1 OS=Homo sapiens OX=9606 GN=PQBP1 PE=1 SV=1	PQBP1	30.472	34	30	6	6	6	7	3	5	5	4	6	6	6	6	6	6	6	6	6	6	6	6	381640	407420	468310	419640	396500	360240	0.941	1.004	1.155	1.035	0.978	0.888	0.936	0.43856
O60830	Mitochondrial import inner membrane translocase subunit Tim17-B OS=Homo sapiens OX=9606 GN=TIMM17B PE=1 SV=1	TIMM17B	18.273	21.5	8	2	2	2	1	1	1	1	2	2	1	2	1	2	1	2	1	2	1	2	1	68552	0	21943	0	41888	0	1.553		0.497		0.949		0.926
O60831	PRA1 family protein 2 OS=Homo sapiens OX=9606 GN=PRAF2 PE=1 SV=1	PRAF2	19.258	29.2	10	4	4	2	2	2	2	1	1	3	3	3	3	3	3	3	3	3	3	3	3	341380	291800	301000	382580	362190	425570	0.973	0.832	0.858	1.091	1.033	1.213	1.253	0.028344
O60832	H/ACA ribonucleoprotein complex subunit DKC1 OS=Homo sapiens OX=9606 GN=DKC1 PE=1 SV=3	DKC1	57.673	43	107	17	17	18	16	19	18	20	16	17	15	16	17	16	17	17	15	16	17	16	17	2120100	2377800	1902400	2343300	2377700	2310800	0.947	1.062	0.85	1.047	1.062	1.032	1.099	0.26922
O60841	Eukaryotic translation initiation factor 5B OS=Homo sapiens OX=9606 GN=EIF5B PE=1 SV=4	EIF5B	138.83	37.1	228	45	45	34	41	43	37	35	38	40	38	38	41	40	37	40	38	38	41	40	37	4827900	4765100	5228300	5180900	5155900	5324200	0.95	0.938	1.029	1.02	1.015	1.048	1.057	0.141083
O60869	Endothelial differentiation-related factor 1 OS=Homo sapiens OX=9606 GN=EDF1 PE=1 SV=1	EDF1	16.368	45.3	35	6	6	6	6	5	6	6	6	6	6	6	6	6	5	6	6	6	6	6	5	1008300	1008600	959710	1076800	865860	932800	1.034	1.034	0.984	1.104	0.888	0.956	0.966	0.59088
O60870	DNA/RNA-binding protein KIN17 OS=Homo sapiens OX=9606 GN=KIN PE=1 SV=2	KIN	45.373	15	14	5	5	1	2	4	3	2	2	1	5	5	4	4	4	1	5	5	4	4	4	0	112010	114220	88749	125850	158420		0.935	0.953	0.741	1.05	1.322	1.099	0.77784
O60879	Protein diaphanous homolog 2 OS=Homo sapiens OX=9606 GN=DIAPH2 PE=1 SV=1	DIAPH2	125.57	20.4	61	14	14	9	11	10	11	10	10	8	11	10	12	14	12	8	11	10	12	14	12	377390	377270	402230	363470	383490	431460	0.97	0.969	1.033	0.934	0.985	1.109	1.019	0.77888
O60884	DnaJ homolog subfamily A member 2 OS=Homo sapiens OX=9606 GN=DNAJA2 PE=1 SV=1	DNAJA2	45.745	28.9	47	10	10	8	3	8	11	7	10	10	9	10	9	9	10	10	9	10	9	9	10	746600	721210	767850	704800	629680	746070	1.038	1.003	1.067	0.98	0.875	1.037	0.931	0.23456
O60885	Bromodomain-containing protein 4 OS=Homo sapiens OX=9606 GN=BRD4 PE=1 SV=2	BRD4	152.22	10.5	30	12	9	7	5	4	5	4	5	9	7	7	9	11	8	6	5	5	7	8	6	397410	412540	422470	410000	442490	431480	0.948	0.984	1.007	0.978	1.055	1.029	1.042	0.22408
O60888	Protein CutA OS=Homo sapiens OX=9606 GN=CUTA PE=1 SV=2	CUTA	19.116	17.9	10	2	2	1	2	2	2	1	2	2	2	2	2	1	2	2	2	2	2	1	2	137770	398810	408420	369660	0	616790	0.357	1.032	1.057	0.957		1.597	1.566	0.36962
O60890	Oligophrenin-1 OS=Homo sapiens OX=9606 GN=OPHN1 PE=1 SV=1	OPHN1	91.64	1.9	3	1	1	1	0	0	1	1	0	1	1	0	1	1	1	1	1	0	1	1	1	0	0	0	0	0	10833
O60907	F-box-like/WD repeat-containing protein TBL1X OS=Homo sapiens OX=9606 GN=TBL1X PE=1 SV=3	TBL1X	62.495	24.1	12	8	4	2	1	3	2	2	2	7	8	8	8	6	5	4	4	4	4	2	2	89153	77748	88459	73920	82372	69758	1.111	0.969	1.102	0.921	1.027	0.869	0.885	0.137558
O60925	Prefoldin subunit 1 OS=Homo sapiens OX=9606 GN=PFDN1 PE=1 SV=2	PFDN1	14.21	51.6	27	6	6	5	5	5	4	3	5	5	6	6	6	6	6	5	6	6	6	6	6	786740	744050	862460	676970	645380	566200	1.102	1.043	1.209	0.949	0.904	0.793	0.789	0.025804
O60927	E3 ubiquitin-protein ligase PPP1R11 OS=Homo sapiens OX=9606 GN=PPP1R11 PE=1 SV=1	PPP1R11	13.952	40.5	13	4	4	1	2	3	1	3	3	4	4	3	3	3	4	4	4	3	3	3	4	100410	95580	102240	95808	102460	124530	0.97	0.923	0.988	0.926	0.99	1.203	1.083	0.4159
O60930	Ribonuclease H1 OS=Homo sapiens OX=9606 GN=RNASEH1 PE=1 SV=2	RNASEH1	32.064	6.3	6	1	1	1	1	1	1	1	1	1	1	1	1	1	1	1	1	1	1	1	1	0	0	0	0	0	292700
O60934	Nibrin OS=Homo sapiens OX=9606 GN=NBN PE=1 SV=1	NBN	84.958	28.9	36	14	14	6	6	5	5	8	6	13	11	11	12	11	12	13	11	11	12	11	12	231550	201580	260810	213510	211880	219970	1.037	0.903	1.168	0.957	0.949	0.985	0.93	0.46698
O60936	Nucleolar protein 3 OS=Homo sapiens OX=9606 GN=NOL3 PE=1 SV=2	NOL3	22.629	38	11	3	3	3	1	1	1	3	2	2	2	2	3	3	3	2	2	2	3	3	3	54293	57576	55997	73032	78259	92465	0.791	0.839	0.816	1.065	1.141	1.348	1.453	0.0068612
O60942	mRNA-capping enzyme OS=Homo sapiens OX=9606 GN=RNGTT PE=1 SV=1	RNGTT	68.556	4.2	4	2	2	1	1	1	1	0	0	2	2	1	2	1	0	2	2	1	2	1	0	12696	24016	0	26228	0	0	0.605	1.145		1.25			1.429
O75027	ATP-binding cassette sub-family B member 7, mitochondrial OS=Homo sapiens OX=9606 GN=ABCB7 PE=1 SV=2	ABCB7	82.64	14	23	7	7	2	3	6	3	4	5	5	5	6	6	6	6	5	5	6	6	6	6	142960	163440	178000	166280	197930	167230	0.844	0.965	1.051	0.982	1.169	0.988	1.098	0.335
O75044	SLIT-ROBO Rho GTPase-activating protein 2 OS=Homo sapiens OX=9606 GN=SRGAP2 PE=1 SV=3	SRGAP2	120.87	26.3	55	19	18	10	8	9	9	7	12	18	15	17	16	16	18	17	14	17	15	16	17	479750	518650	430080	474110	450250	525510	1	1.081	0.897	0.988	0.939	1.095	1.015	0.83658
O75051	Plexin-A2 OS=Homo sapiens OX=9606 GN=PLXNA2 PE=1 SV=4	PLXNA2	211.1	31.5	176	39	32	31	32	25	28	31	29	37	36	34	33	32	32	31	30	27	27	26	27	2112300	1995300	2144700	2131700	2197200	2034900	1.005	0.949	1.02	1.014	1.045	0.968	1.018	0.6029
O75063	Glycosaminoglycan xylosylkinase OS=Homo sapiens OX=9606 GN=FAM20B PE=1 SV=1	FAM20B	46.432	25.4	26	6	6	3	5	4	4	4	6	6	6	6	6	5	6	6	6	6	6	5	6	119060	145910	161290	108120	164110	133180	0.859	1.053	1.164	0.78	1.184	0.961	0.951	0.7235
O75083	WD repeat-containing protein 1 OS=Homo sapiens OX=9606 GN=WDR1 PE=1 SV=4	WDR1	66.193	67.7	282	31	31	47	45	46	53	47	44	30	29	27	28	30	28	30	29	27	28	30	28	23461000	21786000	25262000	22285000	22662000	21857000	1.025	0.952	1.104	0.974	0.99	0.955	0.947	0.30046
O75110	Probable phospholipid-transporting ATPase IIA OS=Homo sapiens OX=9606 GN=ATP9A PE=1 SV=3	ATP9A	118.58	9.6	20	8	7	4	2	2	5	3	4	7	6	6	7	5	7	6	5	6	6	5	7	196580	160360	134880	189830	197120	177010	1.117	0.911	0.767	1.079	1.12	1.006	1.147	0.26158
O75113	NEDD4-binding protein 1 OS=Homo sapiens OX=9606 GN=N4BP1 PE=1 SV=4	N4BP1	100.38	5.5	11	3	3	1	2	2	1	2	3	2	3	3	3	3	3	2	3	3	3	3	3	56109	56495	71568	51393	66916	59422	0.93	0.937	1.187	0.852	1.109	0.985	0.965	0.76616
O75116	Rho-associated protein kinase 2 OS=Homo sapiens OX=9606 GN=ROCK2 PE=1 SV=4	ROCK2	160.9	32.3	121	36	33	18	19	20	23	22	19	31	31	31	32	34	32	29	28	28	30	31	29	1805300	1795800	1945200	1654400	1504000	1743200	1.037	1.031	1.117	0.95	0.864	1.001	0.884	0.068001
O75122	CLIP-associating protein 2 OS=Homo sapiens OX=9606 GN=CLASP2 PE=1 SV=3	CLASP2	141.06	20.4	51	19	16	11	8	8	8	6	10	18	18	16	15	16	16	15	15	13	12	13	13	291090	312360	275490	260190	236820	263160	1.066	1.143	1.008	0.952	0.867	0.963	0.865	0.042223
O75131	Copine-3 OS=Homo sapiens OX=9606 GN=CPNE3 PE=1 SV=1	CPNE3	60.13	43.2	100	18	17	16	15	17	17	19	16	16	17	17	17	18	18	15	16	16	16	17	17	3050400	2897200	3036700	3031500	3100700	2723200	1.026	0.974	1.021	1.02	1.043	0.916	0.986	0.74188
O75146	Huntingtin-interacting protein 1-related protein OS=Homo sapiens OX=9606 GN=HIP1R PE=1 SV=2	HIP1R	119.39	41.2	122	32	31	24	21	20	18	22	17	31	29	24	26	29	28	30	28	23	25	28	27	1334300	1361700	1244700	1237100	1112500	1143600	1.077	1.099	1.005	0.998	0.898	0.923	0.886	0.043736
O75150	E3 ubiquitin-protein ligase BRE1B OS=Homo sapiens OX=9606 GN=RNF40 PE=1 SV=5	RNF40	113.68	27.5	78	20	18	13	11	12	13	15	14	18	18	18	16	17	18	16	16	16	14	15	16	584680	610650	586790	567100	563310	595930	1	1.044	1.004	0.97	0.963	1.019	0.969	0.22564
O75151	Lysine-specific demethylase PHF2 OS=Homo sapiens OX=9606 GN=PHF2 PE=1 SV=4	PHF2	120.77	4.5	7	3	2	3	1	1	0	1	1	3	3	3	2	3	3	2	2	2	1	2	2	45424	32549	32216	36308	36812	59973	1.12	0.803	0.795	0.895	0.908	1.479	1.208	0.43516
O75152	Zinc finger CCCH domain-containing protein 11A OS=Homo sapiens OX=9606 GN=ZC3H11A PE=1 SV=3	ZC3H11A	89.13	20.9	35	11	11	5	4	4	8	8	6	11	10	9	9	11	8	11	10	9	9	11	8	429520	433180	298280	420190	359520	412150	1.095	1.105	0.761	1.072	0.917	1.051	1.027	0.78612
O75153	Clustered mitochondria protein homolog OS=Homo sapiens OX=9606 GN=CLUH PE=1 SV=2	CLUH	146.67	33.3	126	30	30	20	23	17	22	23	21	25	28	25	27	28	27	25	28	25	27	28	27	1074800	1067600	1071200	986080	917270	964100	1.06	1.053	1.057	0.973	0.905	0.951	0.892	0.033539
O75155	Cullin-associated NEDD8-dissociated protein 2 OS=Homo sapiens OX=9606 GN=CAND2 PE=1 SV=3	CAND2	135.25	11.5	27	10	9	5	5	3	6	5	3	8	8	8	9	9	8	8	7	7	8	9	7	148170	127690	149340	166400	164430	151110	0.98	0.845	0.988	1.101	1.088	0.999	1.133	0.09948
O75157	TSC22 domain family protein 2 OS=Homo sapiens OX=9606 GN=TSC22D2 PE=1 SV=3	TSC22D2	79.227	5.3	12	4	3	3	2	1	0	4	2	4	3	3	2	4	4	3	2	2	1	3	3	119420	123500	110700	115550	114970	111740	1.03	1.065	0.954	0.996	0.991	0.963	0.968	0.40192
O75165	DnaJ homolog subfamily C member 13 OS=Homo sapiens OX=9606 GN=DNAJC13 PE=1 SV=5	DNAJC13	254.41	31.6	206	54	54	37	41	24	39	27	38	50	50	47	48	43	49	50	50	47	48	43	49	1926800	1926000	1919400	1902200	1879800	1942300	1.006	1.005	1.002	0.993	0.981	1.014	0.992	0.47812
O75167	Phosphatase and actin regulator 2 OS=Homo sapiens OX=9606 GN=PHACTR2 PE=1 SV=2	PHACTR2	69.699	9.8	21	5	5	4	4	4	3	3	3	5	4	5	5	5	4	5	4	5	5	5	4	84449	84277	78994	75354	67606	79788	1.077	1.075	1.007	0.961	0.862	1.018	0.899	0.113936
O75170	Serine/threonine-protein phosphatase 6 regulatory subunit 2 OS=Homo sapiens OX=9606 GN=PPP6R2 PE=1 SV=2	PPP6R2	104.94	16.7	33	12	12	4	8	4	5	5	7	8	10	10	9	9	10	8	10	10	9	9	10	244160	275240	250360	256920	250940	307630	0.924	1.042	0.948	0.972	0.95	1.164	1.059	0.50188
O75173	A disintegrin and metalloproteinase with thrombospondin motifs 4 OS=Homo sapiens OX=9606 GN=ADAMTS4 PE=1 SV=3	ADAMTS4	90.196	9.4	7	5	5	1	3	0	0	1	2	4	4	3	1	5	4	4	4	3	1	5	4	71738	110400	45552	0	85493	73060	0.929	1.429	0.59		1.107	0.946	1.045	0.77542
O75175	CCR4-NOT transcription complex subunit 3 OS=Homo sapiens OX=9606 GN=CNOT3 PE=1 SV=1	CNOT3	81.871	14.6	41	9	9	6	8	9	8	5	5	7	7	9	8	7	8	7	7	9	8	7	8	381410	307670	429820	363400	370950	294430	1.066	0.86	1.201	1.015	1.036	0.823	0.919	0.54748
O75179	Ankyrin repeat domain-containing protein 17 OS=Homo sapiens OX=9606 GN=ANKRD17 PE=1 SV=3	ANKRD17	274.25	17.6	83	26	19	14	11	13	16	14	15	20	18	22	24	24	25	14	14	16	17	17	18	819930	747630	759170	805670	751350	817610	1.046	0.954	0.969	1.028	0.959	1.043	1.021	0.62264
O75182	Paired amphipathic helix protein Sin3b OS=Homo sapiens OX=9606 GN=SIN3B PE=1 SV=2	SIN3B	133.06	5.9	10	5	5	2	2	2	1	1	2	3	5	4	3	4	3	3	5	4	3	4	3	61938	63234	74683	61581	53047	60665	0.991	1.011	1.194	0.985	0.848	0.97	0.877	0.161955
O75190	DnaJ homolog subfamily B member 6 OS=Homo sapiens OX=9606 GN=DNAJB6 PE=1 SV=2	DNAJB6	36.087	15	8	4	3	1	1	0	2	1	3	1	3	2	3	2	4	1	3	2	3	2	3	0	201520	100980	261360	229840	249070		0.966	0.484	1.253	1.102	1.194	1.632	0.36046
O75191	Xylulose kinase OS=Homo sapiens OX=9606 GN=XYLB PE=1 SV=3	XYLB	58.382	22.6	16	7	7	2	2	2	4	4	2	5	6	5	6	6	6	5	6	5	6	6	6	87977	87952	89598	64010	107780	99334	0.984	0.983	1.002	0.716	1.205	1.111	1.021	0.9839
O75208	Ubiquinone biosynthesis protein COQ9, mitochondrial OS=Homo sapiens OX=9606 GN=COQ9 PE=1 SV=1	COQ9	35.509	24.5	28	5	5	4	6	3	5	6	4	4	5	4	5	5	4	4	5	4	5	5	4	185120	196550	170610	191950	219150	226630	0.933	0.991	0.86	0.968	1.105	1.143	1.155	0.092923
O75223	Gamma-glutamylcyclotransferase OS=Homo sapiens OX=9606 GN=GGCT PE=1 SV=1	GGCT	21.007	46.3	18	6	5	4	3	1	3	3	4	5	4	4	5	3	5	4	4	4	4	3	5	573300	625250	648390	629130	685640	549620	0.927	1.011	1.048	1.017	1.108	0.889	1.009	0.93318
O75251	NADH dehydrogenase [ubiquinone] iron-sulfur protein 7, mitochondrial OS=Homo sapiens OX=9606 GN=NDUFS7 PE=1 SV=3	NDUFS7	23.563	18.8	10	4	4	0	2	2	2	1	3	3	4	4	3	3	4	3	4	4	3	3	4	253290	329090	223150	176070	235930	205900	1.068	1.387	0.941	0.742	0.994	0.868	0.767	0.141941
O75306	NADH dehydrogenase [ubiquinone] iron-sulfur protein 2, mitochondrial OS=Homo sapiens OX=9606 GN=NDUFS2 PE=1 SV=2	NDUFS2	52.545	50.5	83	18	18	17	16	12	13	13	12	15	16	13	16	16	15	15	16	13	16	16	15	1423300	1381300	1547200	1205600	1281400	1183000	1.065	1.033	1.157	0.902	0.958	0.885	0.843	0.0148808
O75312	Zinc finger protein ZPR1 OS=Homo sapiens OX=9606 GN=ZPR1 PE=1 SV=1	ZPR1	50.925	33.3	38	10	10	7	7	7	5	8	4	8	9	9	8	10	7	8	9	9	8	10	7	388790	428660	450580	342380	428110	381060	0.964	1.063	1.117	0.849	1.062	0.945	0.908	0.27458
O75317	Ubiquitin carboxyl-terminal hydrolase 12 OS=Homo sapiens OX=9606 GN=USP12 PE=1 SV=2	USP12	42.857	11.9	4	3	3	0	1	0	0	3	0	3	3	2	3	3	2	3	3	2	3	3	2	47988	40753	49874	41478	48271	38927	1.077	0.915	1.12	0.931	1.084	0.874	0.928	0.44822
O75319	RNA/RNP complex-1-interacting phosphatase OS=Homo sapiens OX=9606 GN=DUSP11 PE=1 SV=2	DUSP11	43.71	8	2	2	2	0	0	0	2	0	0	2	1	2	2	2	2	2	1	2	2	2	2	24910	0	21448	28602	18332	19202	1.107		0.953	1.271	0.815	0.853	0.951	0.74482
O75323	Protein NipSnap homolog 2 OS=Homo sapiens OX=9606 GN=NIPSNAP2 PE=1 SV=1	NIPSNAP2	33.742	48.6	52	12	11	10	7	8	9	10	8	9	10	10	11	11	10	8	9	10	11	11	10	934530	882640	1036200	1101200	1091400	1119300	0.909	0.859	1.008	1.072	1.062	1.089	1.161	0.085559
O75340	Programmed cell death protein 6 OS=Homo sapiens OX=9606 GN=PDCD6 PE=1 SV=1	PDCD6	21.868	58.1	35	8	8	5	5	6	6	7	6	6	7	7	7	7	8	6	7	7	7	7	8	1077300	981140	949360	1071300	940810	1067400	1.062	0.967	0.936	1.056	0.927	1.052	1.024	0.70822
O75347	Tubulin-specific chaperone A OS=Homo sapiens OX=9606 GN=TBCA PE=1 SV=3	TBCA	12.855	52.8	62	10	10	9	12	11	8	12	10	9	9	10	9	10	10	9	9	10	9	10	10	2482800	2410600	2940300	2422500	2262800	2496100	0.992	0.963	1.175	0.968	0.904	0.997	0.917	0.2869
O75348	V-type proton ATPase subunit G 1 OS=Homo sapiens OX=9606 GN=ATP6V1G1 PE=1 SV=3	ATP6V1G1	13.757	66.1	36	6	6	8	5	5	6	5	7	6	6	5	6	6	6	6	6	5	6	6	6	1035300	1068300	1262300	978500	1143600	1232600	0.924	0.954	1.127	0.874	1.021	1.1	0.997	0.96722
O75351	Vacuolar protein sorting-associated protein 4B OS=Homo sapiens OX=9606 GN=VPS4B PE=1 SV=2	VPS4B	49.301	27.9	40	9	7	5	5	8	6	7	9	8	8	9	9	9	9	7	7	7	7	7	7	565210	606580	595000	572730	560490	605980	0.967	1.038	1.018	0.98	0.959	1.037	0.984	0.64254
O75352	Mannose-P-dolichol utilization defect 1 protein OS=Homo sapiens OX=9606 GN=MPDU1 PE=1 SV=2	MPDU1	26.638	13.8	16	3	3	3	1	2	2	4	4	3	1	3	3	3	3	3	1	3	3	3	3	544160	0	295960	579030	581150	557540	1.064		0.579	1.132	1.136	1.09	1.363	0.45158
O75356	Ectonucleoside triphosphate diphosphohydrolase 5 OS=Homo sapiens OX=9606 GN=ENTPD5 PE=1 SV=1	ENTPD5	47.517	4.2	3	1	1	0	0	0	0	2	1	1	1	1	1	1	1	1	1	1	1	1	1	0	0	18167	22388	23293	18661			0.881	1.085	1.129	0.905	1.18
O75367	Core histone macro-H2A.1 OS=Homo sapiens OX=9606 GN=H2AFY PE=1 SV=4	H2AFY	39.617	45.2	72	12	12	10	13	10	12	13	14	11	11	11	10	11	11	11	11	11	10	11	11	3283600	2956000	3213300	3530200	3589200	3430900	0.985	0.887	0.964	1.059	1.077	1.029	1.116	0.033057
O75368	SH3 domain-binding glutamic acid-rich-like protein OS=Homo sapiens OX=9606 GN=SH3BGRL PE=1 SV=1	SH3BGRL	12.774	85.1	48	10	10	9	9	6	9	7	8	10	9	9	10	8	7	10	9	9	10	8	7	1192500	1184900	1302300	1084800	1052200	1343100	0.999	0.993	1.091	0.909	0.882	1.126	0.946	0.50518
O75369	Filamin-B OS=Homo sapiens OX=9606 GN=FLNB PE=1 SV=2	FLNB	278.16	79.6	1209	158	144	207	203	193	203	210	193	151	149	146	149	151	146	137	135	133	135	138	134	120430000	115350000	122110000	115420000	114040000	119820000	1.022	0.979	1.036	0.979	0.968	1.017	0.976	0.34476
O75376	Nuclear receptor corepressor 1 OS=Homo sapiens OX=9606 GN=NCOR1 PE=1 SV=2	NCOR1	270.21	3.2	18	6	6	5	5	2	4	1	1	6	6	4	5	4	3	6	6	4	5	4	3	374270	341330	295320	252450	281990	308310	1.211	1.105	0.956	0.817	0.913	0.998	0.834	0.115222
O75379	Vesicle-associated membrane protein 4 OS=Homo sapiens OX=9606 GN=VAMP4 PE=1 SV=2	VAMP4	16.397	31.9	8	3	3	1	0	1	2	2	2	3	1	2	3	3	2	3	1	2	3	3	2	44859	0	88537	118550	89880	91900	0.517		1.021	1.367	1.036	1.059	1.501	0.20104
O75380	NADH dehydrogenase [ubiquinone] iron-sulfur protein 6, mitochondrial OS=Homo sapiens OX=9606 GN=NDUFS6 PE=1 SV=1	NDUFS6	13.711	60.5	25	6	6	4	4	5	3	5	4	5	4	5	5	6	5	5	4	5	5	6	5	316830	265950	279490	182810	165220	179210	1.368	1.148	1.207	0.789	0.713	0.774	0.611	0.00127757
O75381	Peroxisomal membrane protein PEX14 OS=Homo sapiens OX=9606 GN=PEX14 PE=1 SV=1	PEX14	41.236	41.9	40	10	10	9	7	5	7	6	6	10	9	10	10	9	10	10	9	10	10	9	10	643750	552330	531250	709270	572600	704470	1.04	0.892	0.858	1.146	0.925	1.138	1.15	0.20474
O75382	Tripartite motif-containing protein 3 OS=Homo sapiens OX=9606 GN=TRIM3 PE=1 SV=2	TRIM3	80.829	13.3	19	7	7	3	2	1	3	6	4	6	5	3	7	6	6	6	5	3	7	6	6	117010	82863	115220	121930	114920	107900	1.064	0.753	1.048	1.109	1.045	0.981	1.094	0.441
O75386	Tubby-related protein 3 OS=Homo sapiens OX=9606 GN=TULP3 PE=1 SV=2	TULP3	49.642	3.6	2	1	1	0	0	1	0	0	1	1	1	1	0	0	1	1	1	1	0	0	1	0	0	0	0	0	20084
O75390	Citrate synthase, mitochondrial OS=Homo sapiens OX=9606 GN=CS PE=1 SV=2	CS	51.712	39.1	99	15	15	15	14	19	16	15	20	15	14	14	14	13	14	15	14	14	14	13	14	5689400	5630000	6110700	6173100	6920700	7711300	0.893	0.883	0.959	0.969	1.086	1.21	1.194	0.065899
O75391	Sperm-associated antigen 7 OS=Homo sapiens OX=9606 GN=SPAG7 PE=1 SV=2	SPAG7	26.034	40.5	29	9	9	6	5	4	4	4	6	9	9	6	8	9	8	9	9	6	8	9	8	327730	360810	383460	383910	380710	384080	0.885	0.975	1.036	1.037	1.029	1.038	1.072	0.26028
O75394	39S ribosomal protein L33, mitochondrial OS=Homo sapiens OX=9606 GN=MRPL33 PE=1 SV=1	MRPL33	7.6191	21.5	5	1	1	1	1	1	1	0	1	1	1	1	1	1	1	1	1	1	1	1	1	0	0	0	0	0	25566
O75396	Vesicle-trafficking protein SEC22b OS=Homo sapiens OX=9606 GN=SEC22B PE=1 SV=4	SEC22B	24.593	39.5	52	9	9	10	8	9	10	8	7	8	9	8	8	8	8	8	9	8	8	8	8	2364300	2495400	2725600	2779400	3016500	3074500	0.862	0.91	0.994	1.013	1.1	1.121	1.169	0.038855
O75400	Pre-mRNA-processing factor 40 homolog A OS=Homo sapiens OX=9606 GN=PRPF40A PE=1 SV=2	PRPF40A	108.8	29	85	24	24	15	12	14	16	15	13	21	21	19	22	21	19	21	21	19	22	21	19	1356300	1401400	1353800	1447900	1466500	1477100	0.957	0.989	0.955	1.022	1.035	1.042	1.068	0.0064392
O75410	Transforming acidic coiled-coil-containing protein 1 OS=Homo sapiens OX=9606 GN=TACC1 PE=1 SV=2	TACC1	87.793	43.4	81	23	22	16	10	14	14	15	12	20	21	20	19	20	21	19	20	19	18	19	20	975560	934480	1018100	1075300	1022600	918740	0.985	0.943	1.028	1.085	1.032	0.927	1.03	0.6254
O75414	Nucleoside diphosphate kinase 6 OS=Homo sapiens OX=9606 GN=NME6 PE=1 SV=3	NME6	21.142	24.2	9	4	4	1	2	2	2	1	1	4	3	3	3	2	3	4	3	3	3	2	3	37074	46024	52902	43770	38809	43124	0.85	1.055	1.213	1.004	0.89	0.989	0.925	0.5638
O75420	GRB10-interacting GYF protein 1 OS=Homo sapiens OX=9606 GN=GIGYF1 PE=1 SV=2	GIGYF1	114.6	5.6	6	4	4	2	2	0	0	0	2	3	4	4	4	2	3	3	4	4	4	2	3	48908	73228	28780	56126	0	59570	0.917	1.373	0.54	1.053		1.117	1.15	0.59072
O75427	Leucine-rich repeat and calponin homology domain-containing protein 4 OS=Homo sapiens OX=9606 GN=LRCH4 PE=1 SV=2	LRCH4	73.449	19.6	18	8	8	3	4	2	4	2	3	7	6	7	7	6	5	7	6	7	7	6	5	133710	179100	205280	208790	161170	217650	0.726	0.972	1.114	1.133	0.875	1.181	1.134	0.44618
O75431	Metaxin-2 OS=Homo sapiens OX=9606 GN=MTX2 PE=1 SV=1	MTX2	29.763	38.8	44	8	8	7	8	8	10	7	4	8	8	8	8	8	7	8	8	8	8	8	7	539190	596200	595190	505170	652170	612010	0.924	1.022	1.02	0.866	1.118	1.049	1.023	0.84312
O75436	Vacuolar protein sorting-associated protein 26A OS=Homo sapiens OX=9606 GN=VPS26A PE=1 SV=2	VPS26A	38.169	59.3	84	16	15	11	15	14	16	15	13	16	16	16	16	15	15	15	15	15	15	14	14	1802600	1950000	2101300	1995500	1757300	1978300	0.934	1.01	1.088	1.033	0.91	1.025	0.979	0.74418
O75438	NADH dehydrogenase [ubiquinone] 1 beta subcomplex subunit 1 OS=Homo sapiens OX=9606 GN=NDUFB1 PE=1 SV=1	NDUFB1	6.9611	19	5	1	1	1	1	0	1	1	1	1	1	1	1	1	1	1	1	1	1	1	1	0	0	0	0	0	59606
O75439	Mitochondrial-processing peptidase subunit beta OS=Homo sapiens OX=9606 GN=PMPCB PE=1 SV=2	PMPCB	54.366	36.8	80	15	15	12	13	14	15	14	12	12	15	15	15	14	14	12	15	15	15	14	14	1241200	1075600	1168400	1185700	1337000	1203600	1.033	0.895	0.972	0.987	1.112	1.001	1.069	0.29812
O75446	Histone deacetylase complex subunit SAP30 OS=Homo sapiens OX=9606 GN=SAP30 PE=1 SV=1	SAP30	23.306	9.5	3	2	2	1	1	0	0	0	1	2	2	2	2	2	2	2	2	2	2	2	2	16907	28997	0	0	0	18872	0.783	1.343				0.874	0.822
O75448	Mediator of RNA polymerase II transcription subunit 24 OS=Homo sapiens OX=9606 GN=MED24 PE=1 SV=1	MED24	110.3	7.7	10	5	5	1	3	1	3	2	0	4	5	4	5	4	4	4	5	4	5	4	4	77489	88186	79808	84284	75540	77593	0.963	1.096	0.992	1.047	0.939	0.964	0.967	0.55094
O75475	PC4 and SFRS1-interacting protein OS=Homo sapiens OX=9606 GN=PSIP1 PE=1 SV=1	PSIP1	60.103	37.2	81	17	16	14	12	15	14	12	14	15	17	15	14	15	15	14	16	14	13	14	14	1968900	2013700	2168400	1853900	1785800	1822600	1.017	1.04	1.12	0.958	0.923	0.942	0.889	0.019477
O75477	Erlin-1 OS=Homo sapiens OX=9606 GN=ERLIN1 PE=1 SV=2	ERLIN1	39.171	37.9	30	9	7	3	6	6	5	4	6	7	7	9	7	9	7	5	5	7	5	7	6	768240	872140	904600	763810	932340	947310	0.888	1.009	1.046	0.883	1.078	1.095	1.038	0.69902
O75489	NADH dehydrogenase [ubiquinone] iron-sulfur protein 3, mitochondrial OS=Homo sapiens OX=9606 GN=NDUFS3 PE=1 SV=1	NDUFS3	30.241	49.2	55	12	12	10	9	9	10	9	8	10	8	8	9	10	10	10	8	8	9	10	10	1517100	1602600	1527400	1262300	1299800	1341200	1.065	1.125	1.072	0.886	0.912	0.941	0.84	0.0020441
O75494	Serine/arginine-rich splicing factor 10 OS=Homo sapiens OX=9606 GN=SRSF10 PE=1 SV=1	SRSF10	31.3	24	51	8	8	9	8	8	8	11	7	7	8	8	8	8	8	7	8	8	8	8	8	1065900	1070700	1215700	988840	1053600	1013200	0.998	1.003	1.138	0.926	0.987	0.949	0.912	0.124143
O75503	Ceroid-lipofuscinosis neuronal protein 5 OS=Homo sapiens OX=9606 GN=CLN5 PE=1 SV=2	CLN5	41.496	22.1	17	6	6	2	3	4	2	3	3	6	5	6	5	6	6	6	5	6	5	6	6	180120	149210	135280	143500	139370	130960	1.23	1.019	0.924	0.98	0.952	0.894	0.891	0.28262
O75506	Heat shock factor-binding protein 1 OS=Homo sapiens OX=9606 GN=HSBP1 PE=1 SV=1	HSBP1	8.5435	47.4	8	2	2	0	2	2	1	1	2	0	2	2	1	1	2	0	2	2	1	1	2	0	145390	146630	0	0	87962		1.148	1.158			0.694	0.602
O75508	Claudin-11 OS=Homo sapiens OX=9606 GN=CLDN11 PE=1 SV=2	CLDN11	21.993	14.5	7	2	2	1	2	1	1	1	1	2	2	2	2	2	1	2	2	2	2	2	1	151470	301410	178240	158380	193110	0	0.771	1.534	0.907	0.806	0.983		0.835	0.64968
O75521	Enoyl-CoA delta isomerase 2, mitochondrial OS=Homo sapiens OX=9606 GN=ECI2 PE=1 SV=4	ECI2	43.585	50.5	159	19	19	27	30	27	25	25	25	18	18	19	19	19	18	18	18	19	19	19	18	10324000	10875000	12175000	11389000	12076000	12669000	0.891	0.939	1.051	0.983	1.042	1.094	1.083	0.23398
O75525	KH domain-containing, RNA-binding, signal transduction-associated protein 3 OS=Homo sapiens OX=9606 GN=KHDRBS3 PE=1 SV=1	KHDRBS3	38.799	3.5	2	1	1	0	0	1	0	1	0	1	1	1	1	1	1	1	1	1	1	1	1	0	0	0	0	0	42008
O75529	TAF5-like RNA polymerase II p300/CBP-associated factor-associated factor 65 kDa subunit 5L OS=Homo sapiens OX=9606 GN=TAF5L PE=1 SV=1	TAF5L	66.155	4.2	2	2	2	0	0	1	0	0	1	2	2	2	2	0	1	2	2	2	2	0	1	0	0	0	17382	0	0
O75530	Polycomb protein EED OS=Homo sapiens OX=9606 GN=EED PE=1 SV=2	EED	50.197	14.5	11	5	5	0	3	3	2	1	2	2	4	4	4	5	3	2	4	4	4	5	3	0	55272	78441	55631	51363	61953		0.913	1.296	0.919	0.849	1.023	0.842	0.36072
O75531	Barrier-to-autointegration factor OS=Homo sapiens OX=9606 GN=BANF1 PE=1 SV=1	BANF1	10.058	58.4	51	6	6	8	9	8	7	9	10	6	6	6	6	6	6	6	6	6	6	6	6	4716500	4950400	5385800	5271100	4790800	4882100	0.943	0.99	1.077	1.054	0.958	0.977	0.993	0.90232
O75533	Splicing factor 3B subunit 1 OS=Homo sapiens OX=9606 GN=SF3B1 PE=1 SV=3	SF3B1	145.83	49.5	298	46	46	53	49	47	52	50	47	40	40	44	44	41	41	40	40	44	44	41	41	5242700	5426600	5479200	5059900	5131700	5253900	0.996	1.031	1.041	0.961	0.975	0.998	0.956	0.06194
O75534	Cold shock domain-containing protein E1 OS=Homo sapiens OX=9606 GN=CSDE1 PE=1 SV=2	CSDE1	88.884	44.6	143	30	30	27	22	23	23	23	25	30	29	29	27	29	28	30	29	29	27	29	28	2759500	2565700	2594900	2465200	2398600	2497100	1.084	1.007	1.019	0.968	0.942	0.98	0.929	0.046664
O75554	WW domain-binding protein 4 OS=Homo sapiens OX=9606 GN=WBP4 PE=1 SV=1	WBP4	42.506	8.5	8	2	2	2	1	1	1	1	2	2	2	1	2	1	2	2	2	1	2	1	2	66464	88868	0	65373	0	42584	1.01	1.35		0.993		0.647	0.695	0.28306
O75558	Syntaxin-11 OS=Homo sapiens OX=9606 GN=STX11 PE=1 SV=1	STX11	33.195	23.3	11	5	5	1	2	2	2	3	1	3	4	4	5	4	4	3	4	4	5	4	4	246250	241350	234080	263270	242780	274650	0.983	0.964	0.935	1.051	0.97	1.097	1.082	0.116645
O75569	Interferon-inducible double-stranded RNA-dependent protein kinase activator A OS=Homo sapiens OX=9606 GN=PRKRA PE=1 SV=1	PRKRA	34.404	38.7	55	8	8	10	8	9	8	10	10	7	8	6	7	7	7	7	8	6	7	7	7	657140	693480	852650	886890	781430	849340	0.835	0.881	1.084	1.127	0.993	1.079	1.143	0.190361
O75578	Integrin alpha-10 OS=Homo sapiens OX=9606 GN=ITGA10 PE=2 SV=2	ITGA10	127.6	5.6	5	3	3	2	1	1	1	0	0	2	3	2	2	2	1	2	3	2	2	2	1	19967	23484	42806	21009	26137	0	0.748	0.88	1.604	0.787	0.98		0.82	0.6662
O75586	Mediator of RNA polymerase II transcription subunit 6 OS=Homo sapiens OX=9606 GN=MED6 PE=1 SV=2	MED6	28.424	18.7	13	3	3	0	1	3	2	4	3	1	3	3	3	3	3	1	3	3	3	3	3	0	71580	84936	68590	82247	84919		0.912	1.083	0.874	1.048	1.082	1.004	0.97806
O75592	E3 ubiquitin-protein ligase MYCBP2 OS=Homo sapiens OX=9606 GN=MYCBP2 PE=1 SV=4	MYCBP2	513.63	4.4	26	13	13	5	6	5	2	3	5	10	12	9	9	10	8	10	12	9	9	10	8	170350	162510	208540	139330	160960	163490	1.017	0.97	1.245	0.832	0.961	0.976	0.857	0.175238
O75600	2-amino-3-ketobutyrate coenzyme A ligase, mitochondrial OS=Homo sapiens OX=9606 GN=GCAT PE=1 SV=1	GCAT	45.285	30.8	36	8	8	7	8	4	6	6	5	7	7	6	7	7	7	7	7	6	7	7	7	257450	271200	227930	331950	339380	346970	0.87	0.917	0.771	1.122	1.147	1.173	1.346	0.0048182
O75607	Nucleoplasmin-3 OS=Homo sapiens OX=9606 GN=NPM3 PE=1 SV=3	NPM3	19.343	41	40	4	4	7	6	6	7	8	6	4	4	4	4	4	4	4	4	4	4	4	4	1077400	931310	1227400	992920	1357400	1491800	0.913	0.789	1.04	0.842	1.151	1.265	1.188	0.3255
O75608	Acyl-protein thioesterase 1 OS=Homo sapiens OX=9606 GN=LYPLA1 PE=1 SV=1	LYPLA1	24.669	57.4	58	8	7	8	9	9	11	11	10	8	7	7	8	8	8	7	7	7	7	7	7	1200300	1159900	1241600	1037100	1278400	1315700	0.996	0.962	1.03	0.86	1.06	1.091	1.008	0.97508
O75616	GTPase Era, mitochondrial OS=Homo sapiens OX=9606 GN=ERAL1 PE=1 SV=2	ERAL1	48.349	20.1	22	6	6	6	4	4	3	3	2	6	6	5	6	5	4	6	6	5	6	5	4	140220	126700	114610	114170	120180	122710	1.139	1.029	0.931	0.927	0.976	0.997	0.936	0.36464
O75643	U5 small nuclear ribonucleoprotein 200 kDa helicase OS=Homo sapiens OX=9606 GN=SNRNP200 PE=1 SV=2	SNRNP200	244.5	49.3	434	84	84	71	73	79	73	75	63	79	79	77	73	77	74	79	79	77	73	77	74	7837400	8144000	8072400	7723300	8128400	7515700	0.992	1.03	1.021	0.977	1.028	0.951	0.971	0.31302
O75663	TIP41-like protein OS=Homo sapiens OX=9606 GN=TIPRL PE=1 SV=2	TIPRL	31.444	60.7	49	11	11	8	7	10	10	9	5	10	11	9	11	10	11	10	11	9	11	10	11	818640	939900	1006400	790380	966660	874580	0.91	1.045	1.119	0.879	1.075	0.972	0.952	0.59098
O75665	Oral-facial-digital syndrome 1 protein OS=Homo sapiens OX=9606 GN=OFD1 PE=1 SV=1	OFD1	116.67	1.3	5	1	1	1	1	1	1	1	0	1	1	1	1	1	0	1	1	1	1	1	0	0	0	0	0	7435.3	0
O75676	Ribosomal protein S6 kinase alpha-4 OS=Homo sapiens OX=9606 GN=RPS6KA4 PE=1 SV=1	RPS6KA4	85.605	23.8	37	13	13	7	7	4	8	5	6	10	9	8	10	10	9	10	9	8	10	10	9	238750	260410	254240	248560	261160	251620	0.946	1.032	1.007	0.985	1.034	0.997	1.01	0.73512
O75683	Surfeit locus protein 6 OS=Homo sapiens OX=9606 GN=SURF6 PE=1 SV=3	SURF6	41.45	12.7	7	3	3	1	2	0	1	1	2	2	2	0	1	3	3	2	2	0	1	3	3	40946	61030	0	0	78939	105450	0.572	0.852			1.103	1.473	1.809	0.134323
O75688	Protein phosphatase 1B OS=Homo sapiens OX=9606 GN=PPM1B PE=1 SV=1	PPM1B	52.642	12.5	3	4	2	2	0	1	0	0	0	3	3	3	3	3	3	2	2	2	2	1	2	18915	43286	50280	50168	0	41208	0.464	1.062	1.233	1.23		1.011	1.218	0.54026
O75691	Small subunit processome component 20 homolog OS=Homo sapiens OX=9606 GN=UTP20 PE=1 SV=3	UTP20	318.38	13.8	81	26	26	12	16	10	16	17	10	20	21	23	23	23	19	20	21	23	23	23	19	517610	556250	560080	524860	572970	591480	0.935	1.004	1.011	0.948	1.034	1.068	1.034	0.49378
O75694	Nuclear pore complex protein Nup155 OS=Homo sapiens OX=9606 GN=NUP155 PE=1 SV=1	NUP155	155.2	36.4	183	32	32	30	29	27	32	33	32	30	29	30	29	30	28	30	29	30	29	30	28	2444100	2489700	2506500	2409400	2656100	2664000	0.967	0.985	0.991	0.953	1.051	1.054	1.039	0.33324
O75695	Protein XRP2 OS=Homo sapiens OX=9606 GN=RP2 PE=1 SV=4	RP2	39.641	18.6	25	6	6	3	5	5	4	4	4	4	6	6	6	6	6	4	6	6	6	6	6	462990	490660	456180	400000	452090	431580	1.031	1.093	1.016	0.891	1.007	0.961	0.911	0.087937
O75717	WD repeat and HMG-box DNA-binding protein 1 OS=Homo sapiens OX=9606 GN=WDHD1 PE=1 SV=1	WDHD1	125.97	24.8	58	19	19	12	9	11	8	8	10	15	17	15	16	13	17	15	17	15	16	13	17	519770	516890	544500	378210	412470	344670	1.148	1.142	1.203	0.835	0.911	0.761	0.718	0.0035959
O75718	Cartilage-associated protein OS=Homo sapiens OX=9606 GN=CRTAP PE=1 SV=1	CRTAP	46.561	34.2	58	11	10	10	9	5	11	11	12	10	11	10	11	11	11	9	10	9	10	10	10	1235500	1171300	1165000	1210400	1162100	1100500	1.052	0.998	0.992	1.031	0.99	0.937	0.972	0.44276
O75746	Calcium-binding mitochondrial carrier protein Aralar1 OS=Homo sapiens OX=9606 GN=SLC25A12 PE=1 SV=2	SLC25A12	74.761	40.7	68	20	16	9	12	11	10	11	15	17	18	16	17	20	18	13	14	13	13	16	14	699510	710080	734220	689040	774890	773270	0.958	0.972	1.006	0.944	1.061	1.059	1.044	0.3724
O75787	Renin receptor OS=Homo sapiens OX=9606 GN=ATP6AP2 PE=1 SV=2	ATP6AP2	39.008	31.7	18	7	7	4	4	3	3	3	1	6	7	6	6	6	7	6	7	6	6	6	7	171150	200780	237260	172190	193900	165740	0.9	1.056	1.248	0.905	1.02	0.872	0.873	0.2881
O75792	Ribonuclease H2 subunit A OS=Homo sapiens OX=9606 GN=RNASEH2A PE=1 SV=2	RNASEH2A	33.395	36.8	26	7	7	5	6	4	4	4	3	7	7	7	6	7	4	7	7	7	6	7	4	288800	272040	288040	252040	255460	171620	1.134	1.068	1.131	0.99	1.003	0.674	0.8	0.21188
O75794	Cell division cycle protein 123 homolog OS=Homo sapiens OX=9606 GN=CDC123 PE=1 SV=1	CDC123	39.134	14.9	14	4	4	2	3	2	3	2	2	3	4	4	4	3	4	3	4	4	4	3	4	142160	110650	143300	107490	82376	106730	1.231	0.958	1.241	0.931	0.714	0.924	0.749	0.076255
O75815	Breast cancer anti-estrogen resistance protein 3 OS=Homo sapiens OX=9606 GN=BCAR3 PE=1 SV=1	BCAR3	92.565	20.8	29	11	11	4	5	3	5	6	6	9	9	9	10	10	8	9	9	9	10	10	8	207380	215800	246080	282250	276510	326890	0.8	0.833	0.95	1.089	1.067	1.261	1.323	0.0193392
O75817	Ribonuclease P protein subunit p20 OS=Homo sapiens OX=9606 GN=POP7 PE=1 SV=2	POP7	15.651	24.3	10	2	2	2	1	2	2	2	1	2	1	2	2	2	2	2	1	2	2	2	2	102000	0	109730	100980	112020	27985	1.127		1.212	1.115	1.237	0.309	0.758	0.50068
O75818	Ribonuclease P protein subunit p40 OS=Homo sapiens OX=9606 GN=RPP40 PE=1 SV=3	RPP40	41.833	36.4	29	9	9	4	6	3	5	5	6	7	8	8	8	8	8	7	8	8	8	8	8	262140	259510	198750	238340	208390	227220	1.128	1.117	0.855	1.026	0.897	0.978	0.936	0.57748
O75821	Eukaryotic translation initiation factor 3 subunit G OS=Homo sapiens OX=9606 GN=EIF3G PE=1 SV=2	EIF3G	35.611	67.5	93	17	17	15	14	15	17	16	16	15	17	15	16	17	15	15	17	15	16	17	15	3690800	3230900	3421300	3361100	3317600	3647000	1.071	0.938	0.993	0.976	0.963	1.059	0.999	0.9885
O75822	Eukaryotic translation initiation factor 3 subunit J OS=Homo sapiens OX=9606 GN=EIF3J PE=1 SV=2	EIF3J	29.062	44.6	51	12	12	11	8	8	9	11	4	11	11	11	10	12	10	11	11	11	10	12	10	1443600	1442000	1571500	1425100	1509400	1627800	0.96	0.959	1.045	0.948	1.004	1.083	1.024	0.65632
O75828	Carbonyl reductase [NADPH] 3 OS=Homo sapiens OX=9606 GN=CBR3 PE=1 SV=3	CBR3	30.85	63.2	63	14	12	11	12	8	11	9	12	12	12	11	13	11	13	10	10	9	11	9	11	1350500	1233800	1404400	1466600	1338200	1442000	0.984	0.899	1.023	1.068	0.975	1.051	1.065	0.25288
O75830	Serpin I2 OS=Homo sapiens OX=9606 GN=SERPINI2 PE=1 SV=1	SERPINI2	46.144	3.5	6	2	1	1	1	1	1	1	1	2	2	2	2	2	2	1	1	1	1	1	1	0	0	0	0	0	116040
O75832	26S proteasome non-ATPase regulatory subunit 10 OS=Homo sapiens OX=9606 GN=PSMD10 PE=1 SV=1	PSMD10	24.428	49.6	68	10	10	11	12	10	12	11	12	10	10	10	9	9	9	10	10	10	9	9	9	1466500	1316500	1359000	1389600	1278900	1296000	1.085	0.974	1.006	1.029	0.947	0.959	0.958	0.35482
O75844	CAAX prenyl protease 1 homolog OS=Homo sapiens OX=9606 GN=ZMPSTE24 PE=1 SV=2	ZMPSTE24	54.812	21.3	38	8	8	6	5	8	7	5	7	7	6	8	7	7	7	7	6	8	7	7	7	811980	699160	766540	832030	839920	839020	1.017	0.876	0.96	1.043	1.052	1.051	1.103	0.149337
O75874	Isocitrate dehydrogenase [NADP] cytoplasmic OS=Homo sapiens OX=9606 GN=IDH1 PE=1 SV=2	IDH1	46.659	60.6	125	20	19	19	22	22	26	19	17	20	19	18	19	19	19	19	18	18	19	18	19	4895000	4547500	4882200	4732400	4581100	4691900	1.037	0.963	1.034	1.002	0.97	0.994	0.978	0.44334
O75880	Protein SCO1 homolog, mitochondrial OS=Homo sapiens OX=9606 GN=SCO1 PE=1 SV=1	SCO1	33.814	24.6	28	5	5	4	4	5	5	5	5	5	5	5	5	5	5	5	5	5	5	5	5	535240	616780	643840	624540	686700	648830	0.855	0.985	1.029	0.998	1.097	1.036	1.091	0.22334
O75882	Attractin OS=Homo sapiens OX=9606 GN=ATRN PE=1 SV=2	ATRN	158.54	6.8	26	8	8	5	4	4	3	5	5	8	8	6	7	8	7	8	8	6	7	8	7	125880	111250	134330	106460	110840	121230	1.064	0.94	1.135	0.9	0.937	1.024	0.911	0.24626
O75884	Putative hydrolase RBBP9 OS=Homo sapiens OX=9606 GN=RBBP9 PE=1 SV=2	RBBP9	21	44.1	13	5	5	2	3	1	1	3	3	4	3	4	5	5	5	4	3	4	5	5	5	235760	130030	114150	215520	173050	220560	1.299	0.716	0.629	1.187	0.953	1.215	1.269	0.2947
O75886	Signal transducing adapter molecule 2 OS=Homo sapiens OX=9606 GN=STAM2 PE=1 SV=1	STAM2	58.164	19.6	17	9	7	3	3	1	4	4	2	7	5	6	6	7	5	7	4	4	6	6	5	271370	275970	151360	271630	261890	346250	1.032	1.049	0.575	1.033	0.995	1.316	1.259	0.29772
O75899	Gamma-aminobutyric acid type B receptor subunit 2 OS=Homo sapiens OX=9606 GN=GABBR2 PE=1 SV=1	GABBR2	105.82	9.4	10	7	7	2	2	0	0	3	3	7	6	4	6	3	4	7	6	4	6	3	4	215500	232170	203880	245860	265460	255790	0.911	0.982	0.862	1.04	1.123	1.082	1.178	0.0197831
O75907	Diacylglycerol O-acyltransferase 1 OS=Homo sapiens OX=9606 GN=DGAT1 PE=1 SV=2	DGAT1	55.278	8.6	9	2	2	2	2	1	1	2	1	2	2	2	1	2	2	2	2	2	1	2	2	61696	75426	54766	0	78530	68761	0.909	1.112	0.807		1.158	1.014	1.152	0.33876
O75909	Cyclin-K OS=Homo sapiens OX=9606 GN=CCNK PE=1 SV=2	CCNK	64.239	20.7	26	7	7	4	6	3	5	3	5	5	7	6	7	7	6	5	7	6	7	7	6	254050	264610	272340	306920	296290	306450	0.896	0.934	0.961	1.083	1.045	1.081	1.15	0.0039446
O75915	PRA1 family protein 3 OS=Homo sapiens OX=9606 GN=ARL6IP5 PE=1 SV=1	ARL6IP5	21.614	25	35	5	5	7	5	6	5	5	7	5	5	5	5	5	5	5	5	5	5	5	5	2233700	1893200	1351600	2310800	2326000	2694000	1.046	0.887	0.633	1.082	1.09	1.262	1.338	0.117983
O75923	Dysferlin OS=Homo sapiens OX=9606 GN=DYSF PE=1 SV=1	DYSF	237.29	48.8	383	77	76	65	71	57	61	66	63	67	73	70	74	69	69	66	72	69	73	68	68	7115300	6817700	7226800	7134500	7569900	7095100	0.994	0.952	1.009	0.996	1.057	0.991	1.03	0.33634
O75928	E3 SUMO-protein ligase PIAS2 OS=Homo sapiens OX=9606 GN=PIAS2 PE=1 SV=3	PIAS2	68.24	4.3	5	2	1	1	1	0	1	1	1	1	2	2	2	2	2	0	1	1	1	1	1	0	205330	0	193120	191180	228490		1.004		0.944	0.935	1.117	0.995
O75934	Pre-mRNA-splicing factor SPF27 OS=Homo sapiens OX=9606 GN=BCAS2 PE=1 SV=1	BCAS2	26.131	68	62	13	13	9	10	9	9	13	12	9	11	12	12	13	12	9	11	12	12	13	12	882760	857650	1024600	854880	874710	924190	0.977	0.95	1.134	0.947	0.969	1.023	0.96	0.5566
O75935	Dynactin subunit 3 OS=Homo sapiens OX=9606 GN=DCTN3 PE=1 SV=1	DCTN3	21.119	21.5	7	3	3	1	1	1	3	1	0	2	2	2	3	3	2	2	2	2	3	3	2	125740	94984	123980	120200	99580	0	1.114	0.841	1.098	1.065	0.882		0.957	0.78616
O75937	DnaJ homolog subfamily C member 8 OS=Homo sapiens OX=9606 GN=DNAJC8 PE=1 SV=2	DNAJC8	29.841	39.9	41	7	6	7	6	6	8	8	6	5	5	7	7	6	5	5	5	6	6	6	5	737270	659520	554180	748040	668040	666440	1.097	0.981	0.824	1.113	0.994	0.991	1.068	0.48316
O75940	Survival of motor neuron-related-splicing factor 30 OS=Homo sapiens OX=9606 GN=SMNDC1 PE=1 SV=1	SMNDC1	26.711	38.7	20	6	6	3	3	1	3	5	5	6	5	5	6	6	6	6	5	5	6	6	6	243770	290740	260600	326070	266760	260900	0.887	1.058	0.948	1.187	0.971	0.949	1.074	0.47632
O75947	ATP synthase subunit d, mitochondrial OS=Homo sapiens OX=9606 GN=ATP5PD PE=1 SV=3	ATP5PD	18.491	78.9	80	11	11	12	15	13	13	12	15	11	11	11	11	11	11	11	11	11	11	11	11	4066200	4266100	4274700	4406800	4546500	4314500	0.943	0.989	0.991	1.022	1.054	1	1.052	0.083657
O75954	Tetraspanin-9 OS=Homo sapiens OX=9606 GN=TSPAN9 PE=1 SV=1	TSPAN9	26.779	15.5	7	2	2	1	1	1	2	1	1	2	1	2	2	2	1	2	1	2	2	2	1	17531	22943	9330.8	28390	34536	16427	0.814	1.066	0.433	1.319	1.604	0.763	1.594	0.23448
O75955	Flotillin-1 OS=Homo sapiens OX=9606 GN=FLOT1 PE=1 SV=3	FLOT1	47.355	67.4	136	22	22	27	19	25	22	22	21	21	20	22	22	22	21	21	20	22	22	22	21	3093700	2991400	3198800	3248200	3213400	3182700	0.981	0.948	1.014	1.03	1.019	1.009	1.039	0.129757
O75962	Triple functional domain protein OS=Homo sapiens OX=9606 GN=TRIO PE=1 SV=2	TRIO	346.9	17.9	138	39	37	23	24	22	22	27	20	33	33	32	35	31	32	32	31	30	33	31	31	794520	837910	811020	807830	786290	834560	0.978	1.032	0.999	0.995	0.968	1.028	0.994	0.8083
O75964	ATP synthase subunit g, mitochondrial OS=Homo sapiens OX=9606 GN=ATP5MG PE=1 SV=3	ATP5MG	11.428	47.6	26	6	6	5	4	4	6	2	5	6	6	6	6	5	6	6	6	6	6	5	6	1631700	1651700	1621500	1942000	1672200	1903900	0.939	0.951	0.933	1.118	0.963	1.096	1.125	0.132884
O75970	Multiple PDZ domain protein OS=Homo sapiens OX=9606 GN=MPDZ PE=1 SV=2	MPDZ	221.62	16.1	64	22	22	7	13	17	9	9	9	18	19	18	20	20	17	18	19	18	20	20	17	417010	411910	438450	416840	410490	460520	0.979	0.967	1.03	0.979	0.964	1.081	1.016	0.73024
O75976	Carboxypeptidase D OS=Homo sapiens OX=9606 GN=CPD PE=1 SV=2	CPD	152.93	23.8	80	21	21	15	13	14	11	14	13	21	21	21	19	19	15	21	21	21	19	19	15	1069300	973530	929690	883290	844600	879660	1.15	1.047	1	0.95	0.908	0.946	0.877	0.040936
O76003	Glutaredoxin-3 OS=Homo sapiens OX=9606 GN=GLRX3 PE=1 SV=2	GLRX3	37.432	44.5	89	14	14	15	16	14	15	16	13	12	14	11	14	12	13	12	14	11	14	12	13	2519900	2930000	3014800	2745600	3023100	3286700	0.863	1.003	1.032	0.94	1.035	1.126	1.07	0.42222
O76021	Ribosomal L1 domain-containing protein 1 OS=Homo sapiens OX=9606 GN=RSL1D1 PE=1 SV=3	RSL1D1	54.972	43.9	93	21	21	14	12	18	16	18	15	19	19	21	19	19	18	19	19	21	19	19	18	2336600	2354300	2310600	2308600	2135000	2092200	1.036	1.043	1.024	1.023	0.946	0.927	0.933	0.083758
O76024	Wolframin OS=Homo sapiens OX=9606 GN=WFS1 PE=1 SV=2	WFS1	100.29	21.9	51	13	13	8	8	7	10	8	10	12	12	11	12	12	13	12	12	11	12	12	13	732480	674200	664180	848040	778200	791880	0.979	0.901	0.888	1.133	1.04	1.058	1.167	0.0180995
O76031	ATP-dependent Clp protease ATP-binding subunit clpX-like, mitochondrial OS=Homo sapiens OX=9606 GN=CLPX PE=1 SV=2	CLPX	69.223	38.7	72	20	20	12	15	8	11	13	13	14	16	14	12	15	17	14	16	14	12	15	17	707910	666230	621160	689320	707620	629130	1.056	0.994	0.927	1.028	1.056	0.939	1.015	0.77952
O76054	SEC14-like protein 2 OS=Homo sapiens OX=9606 GN=SEC14L2 PE=1 SV=1	SEC14L2	46.145	39.5	60	11	11	11	12	11	9	9	8	11	9	10	10	9	10	11	9	10	10	9	10	433950	412670	478430	491730	526750	555950	0.898	0.854	0.99	1.018	1.09	1.15	1.188	0.036383
O76070	Gamma-synuclein OS=Homo sapiens OX=9606 GN=SNCG PE=1 SV=2	SNCG	13.331	66.1	42	8	8	6	7	6	8	8	7	8	8	6	8	7	8	8	8	6	8	7	8	649500	632840	643110	734270	726270	773880	0.937	0.913	0.928	1.059	1.048	1.116	1.16	0.0020776
O76071	Probable cytosolic iron-sulfur protein assembly protein CIAO1 OS=Homo sapiens OX=9606 GN=CIAO1 PE=1 SV=1	CIAO1	37.84	58.4	52	12	12	8	11	5	10	9	9	11	12	12	11	12	12	11	12	12	11	12	12	707070	623060	738380	664710	613500	566250	1.084	0.955	1.132	1.019	0.941	0.868	0.892	0.173158
O76075	DNA fragmentation factor subunit beta OS=Homo sapiens OX=9606 GN=DFFB PE=1 SV=1	DFFB	39.109	15.1	11	3	3	1	3	1	1	3	2	3	3	2	3	3	2	3	3	2	3	3	2	28248	46614	36954	70394	59470	57127	0.567	0.936	0.742	1.414	1.194	1.147	1.673	0.028516
O76080	AN1-type zinc finger protein 5 OS=Homo sapiens OX=9606 GN=ZFAND5 PE=1 SV=1	ZFAND5	23.132	17.8	6	2	2	2	1	1	2	0	0	2	2	2	2	1	1	2	2	2	2	1	1	40023	46267	41060	35214	0	0	0.985	1.138	1.01	0.866			0.829
O76094	Signal recognition particle subunit SRP72 OS=Homo sapiens OX=9606 GN=SRP72 PE=1 SV=3	SRP72	74.605	46.9	123	27	27	21	19	17	21	22	23	23	22	23	23	24	24	23	22	23	23	24	24	2795500	2959700	3062200	2856700	2760700	3002300	0.962	1.018	1.054	0.983	0.95	1.033	0.978	0.56548
O76095	Protein JTB OS=Homo sapiens OX=9606 GN=JTB PE=1 SV=1	JTB	16.358	8.9	3	1	1	1	0	0	1	0	1	1	1	1	1	1	1	1	1	1	1	1	1	0	0	0	0	0	56620
O77932	Decapping and exoribonuclease protein OS=Homo sapiens OX=9606 GN=DXO PE=2 SV=2	DXO	44.928	3	5	1	1	0	1	1	1	1	1	0	1	1	1	1	1	0	1	1	1	1	1	0	0	0	0	0	11136
O94760	N(G),N(G)-dimethylarginine dimethylaminohydrolase 1 OS=Homo sapiens OX=9606 GN=DDAH1 PE=1 SV=3	DDAH1	31.121	64.9	86	16	16	14	14	13	17	16	12	14	15	13	16	15	14	14	15	13	16	15	14	2464600	2189400	2568600	2268500	2190200	1912500	1.088	0.966	1.134	1.001	0.967	0.844	0.882	0.15028
O94763	Unconventional prefoldin RPB5 interactor 1 OS=Homo sapiens OX=9606 GN=URI1 PE=1 SV=3	URI1	59.832	13.6	13	4	4	1	2	3	2	3	2	2	3	3	3	4	4	2	3	3	3	4	4	50017	70957	62623	37460	63077	68220	0.852	1.208	1.066	0.638	1.074	1.162	0.919	0.6438
O94766	Galactosylgalactosylxylosylprotein 3-beta-glucuronosyltransferase 3 OS=Homo sapiens OX=9606 GN=B3GAT3 PE=1 SV=2	B3GAT3	37.121	28.7	20	5	5	1	3	4	3	5	4	4	4	5	5	5	5	4	4	5	5	5	5	97755	137340	107450	162050	191280	155760	0.689	0.968	0.757	1.142	1.348	1.097	1.486	0.028
O94776	Metastasis-associated protein MTA2 OS=Homo sapiens OX=9606 GN=MTA2 PE=1 SV=1	MTA2	75.022	48.8	84	23	21	14	15	12	13	14	16	15	17	16	18	22	21	14	16	15	17	21	19	1266500	1255000	1236300	1248600	1223400	1263900	1.014	1.005	0.99	1	0.98	1.012	0.994	0.65124
O94779	Contactin-5 OS=Homo sapiens OX=9606 GN=CNTN5 PE=1 SV=2	CNTN5	120.68	1.1	14	1	1	3	2	1	3	3	2	1	1	1	1	1	1	1	1	1	1	1	1	1581400	1500800	1540200	1317300	1462200	1524100	1.063	1.009	1.035	0.885	0.983	1.024	0.931	0.1859
O94788	Retinal dehydrogenase 2 OS=Homo sapiens OX=9606 GN=ALDH1A2 PE=1 SV=3	ALDH1A2	56.723	38.2	42	15	14	7	5	6	8	7	9	13	10	12	12	14	13	13	10	12	12	13	12	399880	382320	363670	361000	390440	445160	1.024	0.979	0.932	0.925	1	1.14	1.044	0.57834
O94804	Serine/threonine-protein kinase 10 OS=Homo sapiens OX=9606 GN=STK10 PE=1 SV=1	STK10	112.13	15.7	39	11	10	6	6	6	8	6	7	9	11	9	11	10	9	8	10	8	10	9	8	231080	231460	244420	243730	258450	263870	0.941	0.943	0.996	0.993	1.053	1.075	1.084	0.056601
O94808	Glutamine--fructose-6-phosphate aminotransferase [isomerizing] 2 OS=Homo sapiens OX=9606 GN=GFPT2 PE=1 SV=3	GFPT2	76.93	36.5	35	18	14	3	6	7	5	8	6	15	17	17	13	15	13	11	13	13	9	11	9	254910	285030	287470	280180	258620	275130	0.932	1.042	1.051	1.024	0.945	1.006	0.983	0.74742
O94819	Kelch repeat and BTB domain-containing protein 11 OS=Homo sapiens OX=9606 GN=KBTBD11 PE=1 SV=1	KBTBD11	65.719	5.9	2	2	2	0	0	0	0	1	1	1	1	1	2	2	2	1	1	1	2	2	2	0	0	0	0	15785	13129					1.092	0.908
O94822	E3 ubiquitin-protein ligase listerin OS=Homo sapiens OX=9606 GN=LTN1 PE=1 SV=6	LTN1	200.55	7.1	35	9	9	6	4	6	7	4	8	7	8	8	8	8	9	7	8	8	8	8	9	224160	202950	259640	220320	209760	215200	1.01	0.914	1.17	0.992	0.945	0.969	0.939	0.47386
O94826	Mitochondrial import receptor subunit TOM70 OS=Homo sapiens OX=9606 GN=TOMM70 PE=1 SV=1	TOMM70	67.454	57.7	118	22	22	16	20	20	20	24	18	22	21	20	21	21	19	22	21	20	21	21	19	1889900	1863100	2029700	2167200	2433200	2304700	0.894	0.881	0.96	1.025	1.151	1.09	1.194	0.014336
O94827	Pleckstrin homology domain-containing family G member 5 OS=Homo sapiens OX=9606 GN=PLEKHG5 PE=1 SV=3	PLEKHG5	117.45	9.3	18	6	6	1	3	4	4	3	3	3	5	6	5	3	4	3	5	6	5	3	4	66428	69054	57030	99865	96691	77276	0.855	0.888	0.734	1.285	1.244	0.994	1.422	0.024697
O94829	Importin-13 OS=Homo sapiens OX=9606 GN=IPO13 PE=1 SV=3	IPO13	108.19	2.8	2	2	2	1	0	0	1	0	0	2	2	1	1	1	0	2	2	1	1	1	0	0	14403	0	0	0	0
O94830	Phospholipase DDHD2 OS=Homo sapiens OX=9606 GN=DDHD2 PE=1 SV=2	DDHD2	81.031	9.3	19	5	5	5	2	3	3	3	3	5	5	5	3	4	5	5	5	5	3	4	5	103910	87949	101770	87445	86357	114170	1.072	0.907	1.05	0.902	0.891	1.178	0.981	0.82282
O94832	Unconventional myosin-Id OS=Homo sapiens OX=9606 GN=MYO1D PE=1 SV=2	MYO1D	116.2	39.1	130	30	30	18	25	16	22	24	25	29	28	28	27	27	27	29	28	28	27	27	27	1374700	1392200	1440600	1646400	1661600	1847900	0.881	0.892	0.923	1.055	1.065	1.184	1.226	0.0069017
O94842	TOX high mobility group box family member 4 OS=Homo sapiens OX=9606 GN=TOX4 PE=1 SV=1	TOX4	66.194	13.7	26	5	5	4	4	4	3	6	5	5	4	4	5	5	5	5	4	4	5	5	5	238470	264180	226280	190990	251130	194790	1.048	1.161	0.994	0.839	1.103	0.856	0.874	0.2279
O94851	[F-actin]-monooxygenase MICAL2 OS=Homo sapiens OX=9606 GN=MICAL2 PE=1 SV=1	MICAL2	126.69	6	11	5	4	2	3	4	1	0	1	4	4	5	4	3	2	3	3	4	3	2	2	52768	64863	57830	40945	35074	39125	1.089	1.339	1.194	0.845	0.724	0.808	0.656	0.005098
O94855	Protein transport protein Sec24D OS=Homo sapiens OX=9606 GN=SEC24D PE=1 SV=2	SEC24D	113.01	35.3	132	27	26	23	23	22	18	22	24	26	25	24	24	25	26	25	24	23	23	24	25	1837200	1709200	1885200	1793700	1657200	1754700	1.036	0.964	1.063	1.012	0.935	0.99	0.959	0.32926
O94864	STAGA complex 65 subunit gamma OS=Homo sapiens OX=9606 GN=SUPT7L PE=1 SV=1	SUPT7L	46.192	9.9	10	3	3	0	2	2	1	3	2	3	2	3	2	3	3	3	2	3	2	3	3	35140	48396	29634	22998	49729	46575	0.907	1.249	0.765	0.594	1.283	1.202	1.054	0.95146
O94868	F-BAR and double SH3 domains protein 2 OS=Homo sapiens OX=9606 GN=FCHSD2 PE=1 SV=3	FCHSD2	84.275	13.5	27	7	7	3	6	6	4	5	3	6	6	7	6	7	6	6	6	7	6	7	6	124020	121050	132830	100330	121430	106840	1.053	1.028	1.128	0.852	1.031	0.907	0.869	0.085539
O94874	E3 UFM1-protein ligase 1 OS=Homo sapiens OX=9606 GN=UFL1 PE=1 SV=2	UFL1	89.594	35.3	78	21	21	13	12	9	14	13	17	16	19	19	19	17	18	16	19	19	19	17	18	963480	955590	979510	971860	1136700	1044500	0.955	0.947	0.971	0.964	1.127	1.036	1.088	0.144756
O94875	Sorbin and SH3 domain-containing protein 2 OS=Homo sapiens OX=9606 GN=SORBS2 PE=1 SV=3	SORBS2	124.11	18.9	54	17	17	13	10	6	7	10	8	16	16	16	14	16	14	16	16	16	14	16	14	872750	776680	839730	749630	698060	716790	1.125	1.001	1.083	0.967	0.9	0.924	0.87	0.026137
O94876	Transmembrane and coiled-coil domains protein 1 OS=Homo sapiens OX=9606 GN=TMCC1 PE=1 SV=3	TMCC1	72.082	5.4	4	2	2	0	0	0	1	2	1	0	1	2	2	2	2	0	1	2	2	2	2	0	0	18496	25147	34604	25867			0.711	0.966	1.329	0.994	1.542
O94880	PHD finger protein 14 OS=Homo sapiens OX=9606 GN=PHF14 PE=1 SV=2	PHF14	100.05	11.1	19	6	6	6	2	3	1	3	4	6	5	5	5	4	6	6	5	5	5	4	6	118360	109250	112590	100600	88141	95708	1.137	1.049	1.081	0.966	0.847	0.919	0.836	0.0161436
O94885	SAM and SH3 domain-containing protein 1 OS=Homo sapiens OX=9606 GN=SASH1 PE=1 SV=3	SASH1	136.65	21.4	60	19	19	10	7	13	11	9	10	15	16	17	15	16	16	15	16	17	15	16	16	636750	593070	635460	665910	627980	577310	1.022	0.952	1.02	1.069	1.008	0.927	1.003	0.9657
O94888	UBX domain-containing protein 7 OS=Homo sapiens OX=9606 GN=UBXN7 PE=1 SV=2	UBXN7	54.862	31.3	53	10	10	10	8	9	8	9	9	10	10	10	9	9	10	10	10	10	9	9	10	596900	539230	669670	610270	659820	607130	0.972	0.878	1.091	0.994	1.075	0.989	1.04	0.56996
O94889	Kelch-like protein 18 OS=Homo sapiens OX=9606 GN=KLHL18 PE=1 SV=3	KLHL18	63.638	4.9	4	2	2	1	1	0	0	1	1	1	1	0	1	1	1	1	1	0	1	1	1	0	22537	0	0	0	0
O94901	SUN domain-containing protein 1 OS=Homo sapiens OX=9606 GN=SUN1 PE=1 SV=3	SUN1	90.063	29.1	83	14	14	18	14	14	12	13	12	14	13	13	12	13	12	14	13	13	12	13	12	658460	671180	667290	757310	749600	718930	0.936	0.954	0.948	1.076	1.065	1.022	1.115	0.0029222
O94903	Pyridoxal phosphate homeostasis protein OS=Homo sapiens OX=9606 GN=PLPBP PE=1 SV=1	PLPBP	30.344	31.6	38	8	8	7	7	4	7	6	7	8	7	8	8	7	8	8	7	8	8	7	8	912500	785520	819770	898760	809850	986660	1.05	0.904	0.944	1.034	0.932	1.136	1.07	0.40882
O94905	Erlin-2 OS=Homo sapiens OX=9606 GN=ERLIN2 PE=1 SV=1	ERLIN2	37.839	46.3	64	12	10	10	12	9	11	12	10	11	12	11	11	11	11	9	10	9	9	9	10	1563100	1513600	1656600	1695700	1855200	1750900	0.935	0.905	0.99	1.014	1.109	1.047	1.12	0.037659
O94906	Pre-mRNA-processing factor 6 OS=Homo sapiens OX=9606 GN=PRPF6 PE=1 SV=1	PRPF6	106.92	41.8	137	36	36	26	21	19	26	23	22	30	30	30	31	31	32	30	30	30	31	31	32	1653600	1689400	1762400	1751000	1794500	1820100	0.948	0.968	1.01	1.003	1.028	1.043	1.051	0.085956
O94913	Pre-mRNA cleavage complex 2 protein Pcf11 OS=Homo sapiens OX=9606 GN=PCF11 PE=1 SV=3	PCF11	173.05	5.3	17	6	6	5	1	3	4	3	1	5	2	4	5	4	5	5	2	4	5	4	5	505190	778700	609380	539480	699980	577710	0.817	1.259	0.985	0.872	1.132	0.934	0.96	0.84166
O94915	Protein furry homolog-like OS=Homo sapiens OX=9606 GN=FRYL PE=1 SV=2	FRYL	339.59	12.9	79	27	26	15	16	10	13	15	10	21	21	19	25	25	21	20	21	19	24	24	21	658300	652460	659250	605850	565080	557450	1.068	1.059	1.07	0.983	0.917	0.904	0.877	0.036959
O94916	Nuclear factor of activated T-cells 5 OS=Homo sapiens OX=9606 GN=NFAT5 PE=1 SV=1	NFAT5	165.76	1.7	6	2	2	2	1	0	1	1	1	2	2	1	1	2	2	2	2	1	1	2	2	29835	32331	0	0	54779	53612	0.7	0.758			1.285	1.257	1.743	0.0054599
O94919	Endonuclease domain-containing 1 protein OS=Homo sapiens OX=9606 GN=ENDOD1 PE=1 SV=2	ENDOD1	55.016	27.4	35	9	9	5	7	5	5	8	5	8	7	8	6	8	6	8	7	8	6	8	6	399140	336820	440840	393100	425590	385900	1.006	0.849	1.111	0.99	1.072	0.972	1.023	0.75714
O94923	D-glucuronyl C5-epimerase OS=Homo sapiens OX=9606 GN=GLCE PE=1 SV=3	GLCE	70.1	16.5	30	8	8	7	6	5	5	2	5	8	8	7	8	6	6	8	8	7	8	6	6	463600	474090	326810	421020	455870	412370	1.089	1.114	0.768	0.989	1.071	0.969	1.02	0.80784
O94925	Glutaminase kidney isoform, mitochondrial OS=Homo sapiens OX=9606 GN=GLS PE=1 SV=1	GLS	73.46	45.3	153	21	21	25	21	23	27	28	29	19	18	18	19	20	20	19	18	18	19	20	20	4323500	4529400	4433000	4797800	5720600	5048200	0.899	0.942	0.922	0.998	1.19	1.05	1.172	0.044562
O94927	HAUS augmin-like complex subunit 5 OS=Homo sapiens OX=9606 GN=HAUS5 PE=1 SV=2	HAUS5	71.682	5.8	3	3	3	2	0	0	0	1	0	2	1	1	1	3	1	2	1	1	1	3	1	56630	0	0	0	18010	0	1.517				0.483		0.318
O94929	Actin-binding LIM protein 3 OS=Homo sapiens OX=9606 GN=ABLIM3 PE=1 SV=3	ABLIM3	77.801	25.6	49	12	12	6	8	6	8	11	10	10	11	10	10	10	11	10	11	10	10	10	11	380940	379080	362740	429700	461670	475620	0.918	0.914	0.874	1.036	1.113	1.146	1.218	0.0043963
O94964	Protein SOGA1 OS=Homo sapiens OX=9606 GN=SOGA1 PE=1 SV=2	SOGA1	159.76	5.3	9	5	4	1	3	3	1	1	0	4	4	4	3	3	3	3	3	3	2	2	3	38350	47573	64720	39629	36466	21898	0.925	1.148	1.562	0.956	0.88	0.528	0.65	0.141161
O94966	Ubiquitin carboxyl-terminal hydrolase 19 OS=Homo sapiens OX=9606 GN=USP19 PE=1 SV=2	USP19	145.65	12.3	22	9	9	2	3	4	6	3	4	5	8	6	8	8	8	5	8	6	8	8	8	95826	92669	84585	92281	102230	103890	1.006	0.973	0.888	0.969	1.073	1.091	1.093	0.166737
O94967	WD repeat-containing protein 47 OS=Homo sapiens OX=9606 GN=WDR47 PE=1 SV=1	WDR47	101.95	5	4	4	4	0	2	0	1	0	1	2	2	2	3	1	3	2	2	2	3	1	3	0	30222	0	29744	0	0		1.008		0.992			0.984
O94973	AP-2 complex subunit alpha-2 OS=Homo sapiens OX=9606 GN=AP2A2 PE=1 SV=2	AP2A2	103.96	42.1	149	31	24	22	24	28	29	22	24	28	30	28	29	29	31	22	23	22	23	22	24	2167100	2283300	2024300	2344000	2128900	2341200	0.978	1.031	0.914	1.058	0.961	1.057	1.052	0.3393
O94979	Protein transport protein Sec31A OS=Homo sapiens OX=9606 GN=SEC31A PE=1 SV=3	SEC31A	133.01	35.4	186	30	30	29	30	32	32	31	32	28	30	30	30	29	28	28	30	30	30	29	28	5032700	4912400	5387000	5137000	4951700	5542100	0.975	0.952	1.044	0.995	0.96	1.074	1.02	0.68222
O94989	Rho guanine nucleotide exchange factor 15 OS=Homo sapiens OX=9606 GN=ARHGEF15 PE=1 SV=4	ARHGEF15	91.939	22.6	46	12	12	8	9	7	7	7	8	9	11	11	9	11	8	9	11	11	9	11	8	307100	312420	371240	336770	319960	361540	0.917	0.933	1.109	1.006	0.956	1.08	1.028	0.68976
O94992	Protein HEXIM1 OS=Homo sapiens OX=9606 GN=HEXIM1 PE=1 SV=1	HEXIM1	40.623	15.6	14	3	3	3	3	2	2	2	2	3	2	2	2	3	2	3	2	2	2	3	2	103910	81212	107110	101310	115270	75708	1.067	0.834	1.099	1.04	1.183	0.777	1	0.96258
O95070	Protein YIF1A OS=Homo sapiens OX=9606 GN=YIF1A PE=1 SV=2	YIF1A	32.011	20.1	22	5	5	3	3	4	4	4	4	5	5	4	5	5	5	5	5	4	5	5	5	222690	216430	209520	209010	237200	256790	0.989	0.961	0.93	0.928	1.053	1.14	1.084	0.2847
O95071	E3 ubiquitin-protein ligase UBR5 OS=Homo sapiens OX=9606 GN=UBR5 PE=1 SV=2	UBR5	309.35	15.2	91	24	24	16	13	12	17	18	15	20	22	23	21	21	21	20	22	23	21	21	21	594680	565790	515980	582250	590130	547940	1.05	0.999	0.911	1.028	1.042	0.968	1.026	0.59626
O95081	Arf-GAP domain and FG repeat-containing protein 2 OS=Homo sapiens OX=9606 GN=AGFG2 PE=1 SV=2	AGFG2	48.962	13.5	16	5	5	1	2	2	3	4	4	4	5	5	4	5	5	4	5	5	4	5	5	168370	124930	146410	149140	149090	141230	1.149	0.853	0.999	1.018	1.017	0.964	0.999	0.94564
O95084	Serine protease 23 OS=Homo sapiens OX=9606 GN=PRSS23 PE=1 SV=1	PRSS23	43.001	36.8	33	9	9	8	5	8	5	4	3	9	8	9	7	8	7	9	8	9	7	8	7	297600	368700	302890	269570	271090	155580	1.072	1.328	1.091	0.971	0.977	0.561	0.719	0.143085
O95104	Splicing factor, arginine/serine-rich 15 OS=Homo sapiens OX=9606 GN=SCAF4 PE=1 SV=3	SCAF4	125.87	18.3	54	13	12	9	9	8	8	10	10	11	12	10	13	13	12	10	11	9	12	12	11	656330	553990	755760	609300	610770	580110	1.046	0.883	1.204	0.971	0.973	0.924	0.915	0.4264
O95139	NADH dehydrogenase [ubiquinone] 1 beta subcomplex subunit 6 OS=Homo sapiens OX=9606 GN=NDUFB6 PE=1 SV=3	NDUFB6	15.489	40.6	24	4	4	3	4	3	5	6	3	4	4	4	4	4	3	4	4	4	4	4	3	790090	697390	790300	737280	680220	787100	1.058	0.934	1.058	0.987	0.911	1.054	0.968	0.60978
O95140	Mitofusin-2 OS=Homo sapiens OX=9606 GN=MFN2 PE=1 SV=3	MFN2	86.401	29.5	64	17	16	8	10	10	10	12	14	12	14	14	14	15	14	12	14	13	13	14	14	486140	461020	463810	600110	647190	596290	0.896	0.85	0.855	1.106	1.193	1.099	1.306	0.00102247
O95147	Dual specificity protein phosphatase 14 OS=Homo sapiens OX=9606 GN=DUSP14 PE=1 SV=1	DUSP14	22.255	10.6	4	1	1	1	1	0	0	1	1	1	1	1	0	1	1	1	1	1	0	1	1	0	0	0	0	0	17844
O95149	Snurportin-1 OS=Homo sapiens OX=9606 GN=SNUPN PE=1 SV=1	SNUPN	41.142	6.1	2	2	2	0	0	0	0	1	1	0	1	1	0	2	1	0	1	1	0	2	1	0	0	0	0	8505.7	0
O95155	Ubiquitin conjugation factor E4 B OS=Homo sapiens OX=9606 GN=UBE4B PE=1 SV=1	UBE4B	146.18	23.8	50	18	18	10	10	7	7	9	7	15	16	15	14	16	11	15	16	15	14	16	11	484490	490010	534580	389480	428380	339840	1.09	1.102	1.203	0.876	0.964	0.765	0.767	0.022217
O95159	Zinc finger protein-like 1 OS=Homo sapiens OX=9606 GN=ZFPL1 PE=1 SV=2	ZFPL1	34.114	37.1	53	10	10	10	9	8	8	8	10	10	10	9	9	9	9	10	10	9	9	9	9	465020	436700	455600	425400	438880	447930	1.045	0.982	1.024	0.956	0.986	1.007	0.967	0.2263
O95163	Elongator complex protein 1 OS=Homo sapiens OX=9606 GN=ELP1 PE=1 SV=3	ELP1	150.25	31.2	102	25	25	17	18	19	13	17	18	23	23	22	21	25	20	23	23	22	21	25	20	820160	835880	864350	668110	643990	677000	1.091	1.112	1.15	0.889	0.857	0.901	0.789	0.00038329
O95166	Gamma-aminobutyric acid receptor-associated protein OS=Homo sapiens OX=9606 GN=GABARAP PE=1 SV=1	GABARAP	13.918	9.4	10	1	1	2	2	2	1	2	1	1	1	1	1	1	1	1	1	1	1	1	1	233430	249340	349170	198820	214070	0	0.938	1.002	1.402	0.799	0.86		0.745	0.18476
O95167	NADH dehydrogenase [ubiquinone] 1 alpha subcomplex subunit 3 OS=Homo sapiens OX=9606 GN=NDUFA3 PE=1 SV=1	NDUFA3	9.2787	41.7	6	2	2	2	1	2	1	0	0	2	2	2	1	0	2	2	2	2	1	0	2	69774	52267	73552	0	0	33302	1.219	0.913	1.285			0.582	0.511
O95168	NADH dehydrogenase [ubiquinone] 1 beta subcomplex subunit 4 OS=Homo sapiens OX=9606 GN=NDUFB4 PE=1 SV=3	NDUFB4	15.208	41.1	13	5	5	1	3	1	3	1	4	5	4	5	5	5	5	5	4	5	5	5	5	100580	246830	403710	262500	106450	223200	0.449	1.103	1.803	1.173	0.475	0.997	0.788	0.76436
O95169	NADH dehydrogenase [ubiquinone] 1 beta subcomplex subunit 8, mitochondrial OS=Homo sapiens OX=9606 GN=NDUFB8 PE=1 SV=1	NDUFB8	21.766	25.3	15	3	3	3	2	2	2	3	3	3	3	3	2	3	3	3	3	3	2	3	3	304290	310850	364930	154960	225420	150050	1.209	1.235	1.45	0.616	0.895	0.596	0.541	0.0115809
O95182	NADH dehydrogenase [ubiquinone] 1 alpha subcomplex subunit 7 OS=Homo sapiens OX=9606 GN=NDUFA7 PE=1 SV=3	NDUFA7	12.551	33.6	8	3	3	3	3	1	1	0	0	3	2	2	2	3	3	3	2	2	2	3	3	130250	150940	118750	57628	82859	63241	1.295	1.5	1.18	0.573	0.824	0.629	0.51	0.0062385
O95183	Vesicle-associated membrane protein 5 OS=Homo sapiens OX=9606 GN=VAMP5 PE=1 SV=1	VAMP5	12.805	28.4	9	3	3	1	2	3	1	1	1	2	3	3	3	2	3	2	3	3	3	2	3	129980	320310	526380	58911	139320	360490	0.508	1.252	2.057	0.23	0.544	1.409	0.572	0.37158
O95197	Reticulon-3 OS=Homo sapiens OX=9606 GN=RTN3 PE=1 SV=2	RTN3	112.61	5.8	33	4	4	6	5	5	5	5	7	4	4	4	4	4	4	4	4	4	4	4	4	1229300	1424800	1638900	1553800	1658000	1497300	0.819	0.95	1.092	1.036	1.105	0.998	1.097	0.32582
O95202	Mitochondrial proton/calcium exchanger protein OS=Homo sapiens OX=9606 GN=LETM1 PE=1 SV=1	LETM1	83.353	49.5	134	27	27	24	24	20	20	23	23	25	26	24	26	25	24	25	26	24	26	25	24	2549600	2338800	2544500	2760900	2958600	2784700	0.96	0.881	0.958	1.039	1.114	1.048	1.144	0.0198159
O95208	Epsin-2 OS=Homo sapiens OX=9606 GN=EPN2 PE=1 SV=3	EPN2	68.481	22.3	40	9	9	7	7	5	7	8	6	7	8	7	8	8	9	7	8	7	8	8	9	315180	345750	353620	343030	359740	384770	0.9	0.987	1.009	0.979	1.027	1.098	1.072	0.22374
O95218	Zinc finger Ran-binding domain-containing protein 2 OS=Homo sapiens OX=9606 GN=ZRANB2 PE=1 SV=2	ZRANB2	37.404	33.6	58	12	12	9	9	8	11	9	12	11	11	10	12	12	11	11	11	10	12	12	11	963620	907850	844130	992430	982500	1049700	1.007	0.949	0.882	1.037	1.027	1.097	1.114	0.066617
O95219	Sorting nexin-4 OS=Homo sapiens OX=9606 GN=SNX4 PE=1 SV=1	SNX4	51.908	35.6	41	11	11	5	9	7	9	6	5	8	9	10	11	10	8	8	9	10	11	10	8	475730	420290	372630	414050	449600	464250	1.099	0.971	0.861	0.957	1.039	1.073	1.047	0.559
O95232	Luc7-like protein 3 OS=Homo sapiens OX=9606 GN=LUC7L3 PE=1 SV=2	LUC7L3	51.466	26.9	46	10	10	7	8	8	7	8	8	8	10	9	10	10	10	8	10	9	10	10	10	839280	882960	863530	896870	825360	863830	0.974	1.024	1.002	1.04	0.958	1.002	1	0.99048
O95236	Apolipoprotein L3 OS=Homo sapiens OX=9606 GN=APOL3 PE=1 SV=3	APOL3	44.278	10.2	8	3	3	3	1	0	1	1	2	3	3	3	2	2	3	3	3	3	2	2	3	64237	58367	66967	76556	57132	47350	1.04	0.945	1.084	1.239	0.925	0.767	0.955	0.68208
O95239	Chromosome-associated kinesin KIF4A OS=Homo sapiens OX=9606 GN=KIF4A PE=1 SV=3	KIF4A	139.88	18.5	42	17	16	11	7	9	4	7	4	14	15	14	12	14	13	13	14	13	11	13	12	351790	255460	266970	214660	207350	232050	1.381	1.003	1.048	0.843	0.814	0.911	0.748	0.056243
O95248	Myotubularin-related protein 5 OS=Homo sapiens OX=9606 GN=SBF1 PE=1 SV=4	SBF1	208.44	9.9	27	12	11	7	4	5	3	5	3	8	9	9	7	8	8	7	8	8	6	7	7	163100	141890	157480	139570	137740	196090	1.046	0.91	1.01	0.895	0.883	1.257	1.023	0.93346
O95249	Golgi SNAP receptor complex member 1 OS=Homo sapiens OX=9606 GN=GOSR1 PE=1 SV=1	GOSR1	28.612	22.4	25	6	6	3	5	2	6	5	4	6	6	6	6	6	5	6	6	6	6	6	5	260320	228100	252630	240790	262590	256300	1.041	0.912	1.01	0.963	1.05	1.025	1.025	0.615
O95251	Histone acetyltransferase KAT7 OS=Homo sapiens OX=9606 GN=KAT7 PE=1 SV=1	KAT7	70.642	14.7	8	6	6	1	0	1	1	3	2	5	5	3	6	5	5	5	5	3	6	5	5	67745	61058	69716	75282	77800	69924	0.964	0.869	0.992	1.072	1.107	0.995	1.124	0.083884
O95260	Arginyl-tRNA--protein transferase 1 OS=Homo sapiens OX=9606 GN=ATE1 PE=1 SV=2	ATE1	59.09	19.1	24	6	6	4	4	4	3	5	4	5	5	5	6	6	4	5	5	5	6	6	4	130630	141150	111550	149180	125220	165330	0.952	1.029	0.813	1.088	0.913	1.205	1.147	0.27176
O95273	Cyclin-D1-binding protein 1 OS=Homo sapiens OX=9606 GN=CCNDBP1 PE=1 SV=2	CCNDBP1	40.262	3.6	4	1	1	0	0	1	1	1	1	1	1	1	1	1	1	1	1	1	1	1	1	0	0	0	0	0	18129
O95292	Vesicle-associated membrane protein-associated protein B/C OS=Homo sapiens OX=9606 GN=VAPB PE=1 SV=3	VAPB	27.228	47.3	48	9	8	8	6	8	8	9	9	8	8	9	8	9	8	7	7	8	7	8	8	984350	896510	1078100	1143800	1221200	1045000	0.927	0.845	1.016	1.078	1.15	0.984	1.152	0.111079
O95295	SNARE-associated protein Snapin OS=Homo sapiens OX=9606 GN=SNAPIN PE=1 SV=1	SNAPIN	14.874	45.6	12	4	4	3	2	1	2	2	2	3	4	4	4	4	3	3	4	4	4	4	3	221180	259360	277540	284770	274410	226940	0.859	1.008	1.078	1.106	1.066	0.882	1.037	0.72992
O95297	Myelin protein zero-like protein 1 OS=Homo sapiens OX=9606 GN=MPZL1 PE=1 SV=1	MPZL1	29.082	19.3	9	3	3	1	2	2	1	2	1	3	3	2	3	2	3	3	3	2	3	2	3	223050	187850	204670	180580	190980	179870	1.147	0.966	1.052	0.928	0.982	0.925	0.896	0.112338
O95298	NADH dehydrogenase [ubiquinone] 1 subunit C2 OS=Homo sapiens OX=9606 GN=NDUFC2 PE=1 SV=1	NDUFC2	14.187	23.5	14	3	3	4	3	3	1	2	1	3	3	3	3	3	3	3	3	3	3	3	3	263930	294120	242860	179310	167700	180180	1.192	1.329	1.097	0.81	0.758	0.814	0.658	0.0023003
O95299	NADH dehydrogenase [ubiquinone] 1 alpha subcomplex subunit 10, mitochondrial OS=Homo sapiens OX=9606 GN=NDUFA10 PE=1 SV=1	NDUFA10	40.75	36.9	45	10	10	8	9	6	8	8	6	9	9	8	9	9	7	9	9	8	9	9	7	733930	755920	738300	495390	504310	514890	1.177	1.212	1.184	0.794	0.808	0.825	0.679	1.54501e-05
O95302	Peptidyl-prolyl cis-trans isomerase FKBP9 OS=Homo sapiens OX=9606 GN=FKBP9 PE=1 SV=2	FKBP9	63.083	28.8	32	9	9	6	5	5	3	7	6	8	8	6	7	7	8	8	8	6	7	7	8	636070	550490	737980	509390	565390	625290	1.053	0.911	1.222	0.843	0.936	1.035	0.883	0.3088
O95319	CUGBP Elav-like family member 2 OS=Homo sapiens OX=9606 GN=CELF2 PE=1 SV=1	CELF2	54.284	11.4	9	4	3	3	1	1	1	2	1	4	3	4	3	4	3	3	2	3	2	3	2	27998	27411	34084	13253	22060	50364	0.959	0.939	1.167	0.454	0.756	1.725	0.958	0.65358
O95336	6-phosphogluconolactonase OS=Homo sapiens OX=9606 GN=PGLS PE=1 SV=2	PGLS	27.547	58.1	62	10	10	11	11	10	10	10	10	10	10	10	10	10	9	10	10	10	10	10	9	1602400	1621200	1758500	1685100	1703200	1582900	0.966	0.977	1.06	1.016	1.027	0.954	0.998	0.96652
O95340	Bifunctional 3'-phosphoadenosine 5'-phosphosulfate synthase 2 OS=Homo sapiens OX=9606 GN=PAPSS2 PE=1 SV=2	PAPSS2	69.5	43.6	121	20	19	21	20	18	24	22	16	18	18	19	20	20	20	17	17	18	19	19	19	2248000	2183800	2276300	2196400	2045900	2112100	1.033	1.003	1.046	1.009	0.94	0.97	0.947	0.085005
O95347	Structural maintenance of chromosomes protein 2 OS=Homo sapiens OX=9606 GN=SMC2 PE=1 SV=2	SMC2	135.65	32	101	34	34	19	19	15	16	13	19	30	30	27	26	25	27	30	30	27	26	25	27	980260	999550	1104200	797840	726390	873780	1.073	1.094	1.209	0.873	0.795	0.956	0.777	0.0173966
O95352	Ubiquitin-like modifier-activating enzyme ATG7 OS=Homo sapiens OX=9606 GN=ATG7 PE=1 SV=1	ATG7	77.959	28.6	39	15	15	10	8	4	5	7	5	13	14	13	13	15	12	13	14	13	13	15	12	492290	551320	369550	514700	459720	534800	1.011	1.132	0.759	1.057	0.944	1.098	1.068	0.57622
O95359	Transforming acidic coiled-coil-containing protein 2 OS=Homo sapiens OX=9606 GN=TACC2 PE=1 SV=3	TACC2	309.42	3.7	15	7	6	3	2	1	4	3	2	7	7	6	7	6	7	6	6	5	6	5	6	1142900	1354400	1467500	1301000	1402300	1353300	0.855	1.013	1.098	0.973	1.049	1.012	1.023	0.73812
O95361	Tripartite motif-containing protein 16 OS=Homo sapiens OX=9606 GN=TRIM16 PE=1 SV=3	TRIM16	63.954	31.6	65	15	15	11	10	11	12	11	10	12	12	12	13	13	14	12	12	12	13	13	14	317510	337250	376460	353090	335530	391380	0.902	0.958	1.07	1.003	0.954	1.112	1.047	0.52526
O95363	Phenylalanine--tRNA ligase, mitochondrial OS=Homo sapiens OX=9606 GN=FARS2 PE=1 SV=1	FARS2	52.356	19.3	12	6	6	2	2	2	1	2	3	3	4	4	4	2	4	3	4	4	4	2	4	60317	82983	73388	72157	0	57726	0.87	1.197	1.059	1.041		0.833	0.899	0.52786
O95365	Zinc finger and BTB domain-containing protein 7A OS=Homo sapiens OX=9606 GN=ZBTB7A PE=1 SV=1	ZBTB7A	61.438	5.5	8	2	2	1	0	2	2	2	1	2	2	2	2	2	2	2	2	2	2	2	2	60124	56120	80728	50226	59967	58733	0.986	0.92	1.324	0.824	0.983	0.963	0.858	0.31298
O95372	Acyl-protein thioesterase 2 OS=Homo sapiens OX=9606 GN=LYPLA2 PE=1 SV=1	LYPLA2	24.737	48.1	62	7	7	14	10	10	6	11	11	7	6	5	7	7	7	7	6	5	7	7	7	1181600	1153800	1328900	958820	1284500	1441600	0.965	0.942	1.085	0.783	1.049	1.177	1.006	0.9612
O95373	Importin-7 OS=Homo sapiens OX=9606 GN=IPO7 PE=1 SV=1	IPO7	119.52	35.4	192	36	34	29	32	28	31	33	39	33	34	31	36	33	35	31	33	30	34	32	34	4398400	4145500	4061400	3911200	3932600	3948000	1.082	1.02	0.999	0.962	0.967	0.971	0.935	0.109877
O95376	E3 ubiquitin-protein ligase ARIH2 OS=Homo sapiens OX=9606 GN=ARIH2 PE=1 SV=1	ARIH2	57.818	28.4	30	9	9	6	3	2	6	7	6	8	7	6	7	7	8	8	7	6	7	7	8	154390	128530	148460	154210	139370	161940	1.044	0.87	1.004	1.043	0.943	1.096	1.056	0.47562
O95391	Pre-mRNA-splicing factor SLU7 OS=Homo sapiens OX=9606 GN=SLU7 PE=1 SV=2	SLU7	68.386	8.7	7	3	3	0	1	2	1	3	0	2	2	3	3	3	2	2	2	3	3	3	2	0	74479	57141	66947	69636	51215		1.166	0.894	1.048	1.09	0.802	0.951	0.77396
O95394	Phosphoacetylglucosamine mutase OS=Homo sapiens OX=9606 GN=PGM3 PE=1 SV=1	PGM3	59.851	39.3	79	17	17	12	15	11	13	16	12	17	17	17	14	17	13	17	17	17	14	17	13	1213900	1208600	1233700	1195400	1176100	1288500	0.996	0.991	1.012	0.98	0.965	1.057	1.001	0.99372
O95396	Adenylyltransferase and sulfurtransferase MOCS3 OS=Homo sapiens OX=9606 GN=MOCS3 PE=1 SV=1	MOCS3	49.669	11.1	5	3	3	0	0	0	2	1	2	1	1	2	2	2	2	1	1	2	2	2	2	0	0	35041	46329	32983	0			0.919	1.215	0.865		1.132
O95400	CD2 antigen cytoplasmic tail-binding protein 2 OS=Homo sapiens OX=9606 GN=CD2BP2 PE=1 SV=1	CD2BP2	37.646	42.2	23	8	8	3	3	4	3	6	4	6	5	7	6	8	6	6	5	7	6	8	6	314250	341100	389210	342740	376610	270910	0.927	1.006	1.148	1.011	1.11	0.799	0.948	0.63712
O95407	Tumor necrosis factor receptor superfamily member 6B OS=Homo sapiens OX=9606 GN=TNFRSF6B PE=1 SV=1	TNFRSF6B	32.679	9.3	3	2	2	0	0	0	0	1	2	2	1	1	1	1	2	2	1	1	1	1	2	20471	0	0	0	0	25564	0.889					1.111	1.25
O95425	Supervillin OS=Homo sapiens OX=9606 GN=SVIL PE=1 SV=2	SVIL	247.74	31.3	182	51	51	31	29	32	31	30	29	47	42	40	39	42	40	47	42	40	39	42	40	1807200	1856600	1907700	1860500	1970800	1909000	0.959	0.985	1.012	0.987	1.045	1.013	1.03	0.26112
O95427	GPI ethanolamine phosphate transferase 1 OS=Homo sapiens OX=9606 GN=PIGN PE=1 SV=1	PIGN	105.81	4.5	6	3	3	1	0	2	0	2	1	3	3	3	3	3	2	3	3	3	3	3	2	123860	70262	80051	122650	222040	222280	0.884	0.501	0.571	0.875	1.584	1.586	2.068	0.051363
O95429	BAG family molecular chaperone regulator 4 OS=Homo sapiens OX=9606 GN=BAG4 PE=1 SV=1	BAG4	49.593	10.3	9	4	4	3	1	3	0	2	0	4	4	3	2	3	3	4	4	3	2	3	3	67651	73730	110630	65573	56836	52592	0.951	1.036	1.554	0.921	0.799	0.739	0.694	0.104085
O95433	Activator of 90 kDa heat shock protein ATPase homolog 1 OS=Homo sapiens OX=9606 GN=AHSA1 PE=1 SV=1	AHSA1	38.274	63.3	61	14	14	12	10	9	11	11	8	13	13	12	13	13	10	13	13	12	13	13	10	2289000	2161200	2334600	1967700	2021200	2152100	1.063	1.003	1.084	0.913	0.938	0.999	0.905	0.047345
O95453	Poly(A)-specific ribonuclease PARN OS=Homo sapiens OX=9606 GN=PARN PE=1 SV=1	PARN	73.45	18.9	30	11	11	4	4	6	5	5	6	10	9	8	8	9	9	10	9	8	8	9	9	304050	288820	326360	358390	327180	348510	0.934	0.887	1.002	1.101	1.005	1.071	1.125	0.055902
O95456	Proteasome assembly chaperone 1 OS=Homo sapiens OX=9606 GN=PSMG1 PE=1 SV=1	PSMG1	32.854	41.7	49	9	9	8	9	7	10	7	8	8	9	9	9	8	8	8	9	9	9	8	8	517100	511760	491190	496650	440090	471740	1.059	1.048	1.006	1.018	0.902	0.967	0.927	0.117661
O95470	Sphingosine-1-phosphate lyase 1 OS=Homo sapiens OX=9606 GN=SGPL1 PE=1 SV=3	SGPL1	63.523	21.1	26	7	7	5	7	2	4	4	4	6	7	5	6	7	7	6	7	5	6	7	7	133550	123420	133640	157890	149650	162060	0.932	0.861	0.932	1.101	1.044	1.13	1.202	0.0064035
O95476	CTD nuclear envelope phosphatase 1 OS=Homo sapiens OX=9606 GN=CTDNEP1 PE=1 SV=2	CTDNEP1	28.377	13.9	3	2	2	1	0	0	1	1	0	1	0	1	2	2	1	1	0	1	2	2	1	0	0	0	41838	42181	0				0.996	1.004
O95478	Ribosome biogenesis protein NSA2 homolog OS=Homo sapiens OX=9606 GN=NSA2 PE=1 SV=1	NSA2	30.065	19.6	7	4	4	2	0	0	2	2	1	3	3	1	3	3	4	3	3	1	3	3	4	126150	185320	0	192020	152130	151200	0.782	1.148		1.19	0.943	0.937	1.06	0.71406
O95479	GDH/6PGL endoplasmic bifunctional protein OS=Homo sapiens OX=9606 GN=H6PD PE=1 SV=2	H6PD	88.892	49.7	167	29	29	29	28	25	27	29	29	28	27	27	27	27	29	28	27	27	27	27	29	2836400	2782300	3106200	2888300	2935100	2827200	0.979	0.961	1.073	0.997	1.014	0.976	0.991	0.84204
O95486	Protein transport protein Sec24A OS=Homo sapiens OX=9606 GN=SEC24A PE=1 SV=2	SEC24A	119.75	22.4	66	16	16	10	9	12	13	12	10	14	13	14	14	15	14	14	13	14	14	15	14	550140	584200	572290	584030	588440	555090	0.961	1.021	1	1.02	1.028	0.97	1.012	0.662
O95487	Protein transport protein Sec24B OS=Homo sapiens OX=9606 GN=SEC24B PE=1 SV=2	SEC24B	137.42	17.6	65	16	16	11	9	13	8	14	10	14	14	15	14	14	15	14	14	15	14	14	15	661480	622640	626890	658000	629990	576790	1.051	0.989	0.996	1.046	1.001	0.917	0.976	0.59208
O95490	Adhesion G protein-coupled receptor L2 OS=Homo sapiens OX=9606 GN=ADGRL2 PE=1 SV=2	ADGRL2	163.35	8.3	20	8	8	3	4	3	3	3	4	7	8	5	6	5	5	7	8	5	6	5	5	113540	88005	86728	91721	119760	91151	1.153	0.894	0.881	0.931	1.216	0.926	1.05	0.72208
O95503	Chromobox protein homolog 6 OS=Homo sapiens OX=9606 GN=CBX6 PE=1 SV=1	CBX6	43.898	17.2	7	4	4	1	0	1	3	1	1	4	3	3	4	3	4	4	3	3	4	3	4	43657	47026	46869	62279	48470	38291	0.914	0.985	0.981	1.304	1.015	0.802	1.084	0.68908
O95544	NAD kinase OS=Homo sapiens OX=9606 GN=NADK PE=1 SV=1	NADK	49.228	7.2	3	2	2	0	1	0	0	1	1	0	2	2	1	2	1	0	2	2	1	2	1	0	0	0	0	23676	0
O95551	Tyrosyl-DNA phosphodiesterase 2 OS=Homo sapiens OX=9606 GN=TDP2 PE=1 SV=1	TDP2	40.929	15.5	11	4	4	1	1	3	2	3	1	2	4	4	3	3	3	2	4	4	3	3	3	53328	62038	70651	66452	64772	61357	0.845	0.983	1.12	1.053	1.027	0.972	1.035	0.65616
O95563	Mitochondrial pyruvate carrier 2 OS=Homo sapiens OX=9606 GN=MPC2 PE=1 SV=1	MPC2	14.279	37	16	4	4	2	1	3	4	4	2	3	4	3	4	4	4	3	4	3	4	4	4	185280	189460	174610	219620	229120	169350	0.952	0.974	0.897	1.129	1.178	0.87	1.125	0.32378
O95571	Persulfide dioxygenase ETHE1, mitochondrial OS=Homo sapiens OX=9606 GN=ETHE1 PE=1 SV=2	ETHE1	27.873	59.1	38	9	9	4	5	7	8	7	7	6	8	8	8	8	7	6	8	8	8	8	7	711110	724430	759570	703270	744730	708840	0.98	0.999	1.047	0.97	1.027	0.977	0.983	0.55174
O95573	Long-chain-fatty-acid--CoA ligase 3 OS=Homo sapiens OX=9606 GN=ACSL3 PE=1 SV=3	ACSL3	80.419	51.2	160	28	27	26	25	26	26	31	26	27	28	27	26	27	26	26	27	26	25	26	25	5452500	5101400	4926700	5360700	5492500	5589900	1.025	0.959	0.926	1.008	1.032	1.051	1.062	0.130223
O95602	DNA-directed RNA polymerase I subunit RPA1 OS=Homo sapiens OX=9606 GN=POLR1A PE=1 SV=2	POLR1A	194.81	35.8	142	39	39	27	24	22	17	24	28	32	35	33	33	32	34	32	35	33	33	32	34	1069700	1107400	1083000	1072700	1059700	1147800	0.981	1.016	0.994	0.984	0.972	1.053	1.006	0.84854
O95613	Pericentrin OS=Homo sapiens OX=9606 GN=PCNT PE=1 SV=4	PCNT	378.03	0.9	3	2	2	0	1	0	0	1	1	1	1	1	1	2	1	1	1	1	1	2	1	0	0	0	0	17868	0
O95619	YEATS domain-containing protein 4 OS=Homo sapiens OX=9606 GN=YEATS4 PE=1 SV=1	YEATS4	26.499	19.4	6	3	3	1	2	2	0	1	0	2	3	3	2	3	2	2	3	3	2	3	2	53042	60805	47716	0	50398	0	1.001	1.147	0.9		0.951		0.936
O95628	CCR4-NOT transcription complex subunit 4 OS=Homo sapiens OX=9606 GN=CNOT4 PE=1 SV=3	CNOT4	63.509	5.2	8	2	2	0	2	1	2	2	1	2	2	2	2	2	1	2	2	2	2	2	1	34599	43294	56623	49355	49768	0	0.74	0.927	1.212	1.056	1.065		1.105	0.48794
O95630	STAM-binding protein OS=Homo sapiens OX=9606 GN=STAMBP PE=1 SV=1	STAMBP	48.076	30.2	24	9	9	3	5	3	5	5	3	7	7	9	9	9	7	7	7	9	9	9	7	259630	303570	332360	320100	299640	277850	0.869	1.016	1.112	1.071	1.003	0.93	1.002	0.9475
O95639	Cleavage and polyadenylation specificity factor subunit 4 OS=Homo sapiens OX=9606 GN=CPSF4 PE=1 SV=1	CPSF4	30.255	45	46	7	7	7	8	9	7	7	8	6	7	7	6	7	6	6	7	7	6	7	6	321390	331000	336700	323370	333740	301380	0.99	1.02	1.037	0.996	1.028	0.928	0.969	0.38382
O95671	Probable bifunctional dTTP/UTP pyrophosphatase/methyltransferase protein OS=Homo sapiens OX=9606 GN=ASMTL PE=1 SV=3	ASMTL	68.856	37.4	91	18	18	14	15	16	16	14	16	14	17	17	17	16	16	14	17	17	17	16	16	877040	885000	1033300	1019800	976960	1059400	0.899	0.907	1.06	1.046	1.002	1.086	1.094	0.190819
O95674	Phosphatidate cytidylyltransferase 2 OS=Homo sapiens OX=9606 GN=CDS2 PE=1 SV=1	CDS2	51.417	16	28	4	4	5	4	2	5	7	5	4	4	3	4	4	4	4	4	3	4	4	4	469680	405030	352780	461980	543170	492360	1.034	0.892	0.777	1.017	1.196	1.084	1.22	0.099256
O95684	FGFR1 oncogene partner OS=Homo sapiens OX=9606 GN=FGFR1OP PE=1 SV=1	FGFR1OP	43.064	12.3	7	3	3	1	3	0	1	1	1	2	3	3	2	1	2	2	3	3	2	1	2	40749	58269	46127	42487	0	56680	0.834	1.193	0.944	0.87		1.16	1.025	0.89216
O95685	Protein phosphatase 1 regulatory subunit 3D OS=Homo sapiens OX=9606 GN=PPP1R3D PE=1 SV=1	PPP1R3D	32.559	8	8	2	2	2	2	1	1	1	1	2	2	2	2	2	2	2	2	2	2	2	2	25711	35023	39490	32335	31348	36549	0.77	1.048	1.182	0.968	0.938	1.094	1	0.92554
O95707	Ribonuclease P protein subunit p29 OS=Homo sapiens OX=9606 GN=POP4 PE=1 SV=2	POP4	25.424	20.5	13	4	4	2	2	2	1	2	4	4	4	3	3	3	4	4	4	3	3	3	4	66473	70455	70491	75807	66491	75720	0.937	0.994	0.994	1.069	0.938	1.068	1.051	0.3662
O95714	E3 ubiquitin-protein ligase HERC2 OS=Homo sapiens OX=9606 GN=HERC2 PE=1 SV=2	HERC2	527.22	2	15	5	5	2	3	1	3	3	3	5	5	4	4	4	4	5	5	4	4	4	4	138160	157040	173670	168150	149190	130390	0.904	1.028	1.137	1.101	0.977	0.854	0.955	0.66182
O95716	Ras-related protein Rab-3D OS=Homo sapiens OX=9606 GN=RAB3D PE=1 SV=1	RAB3D	24.267	16.9	10	3	1	1	1	1	3	2	2	3	3	2	3	3	3	1	1	1	1	1	1	33867	63857	0	113180	73775	77049	0.468	0.883		1.564	1.02	1.065	1.801	0.126543
O95721	Synaptosomal-associated protein 29 OS=Homo sapiens OX=9606 GN=SNAP29 PE=1 SV=1	SNAP29	28.97	46.5	37	11	11	6	5	7	5	7	7	11	11	10	11	10	9	11	11	10	11	10	9	552630	511730	608330	503090	513430	497580	1.04	0.963	1.145	0.947	0.967	0.937	0.906	0.130484
O95747	Serine/threonine-protein kinase OSR1 OS=Homo sapiens OX=9606 GN=OXSR1 PE=1 SV=1	OXSR1	58.022	31.3	56	14	12	9	11	10	11	7	8	13	14	13	13	13	13	11	12	11	11	11	11	837820	852570	911110	772950	718040	801700	1.027	1.045	1.117	0.948	0.88	0.983	0.881	0.037862
O95757	Heat shock 70 kDa protein 4L OS=Homo sapiens OX=9606 GN=HSPA4L PE=1 SV=3	HSPA4L	94.511	47.7	99	30	24	16	16	15	17	17	18	25	27	25	28	25	27	20	22	20	22	20	21	852650	829070	877900	1056100	1020500	1119700	0.889	0.864	0.915	1.101	1.064	1.167	1.249	0.0021815
O95758	Polypyrimidine tract-binding protein 3 OS=Homo sapiens OX=9606 GN=PTBP3 PE=1 SV=2	PTBP3	59.689	25.7	30	8	6	5	4	4	5	5	7	7	8	8	8	8	8	5	6	6	6	6	6	291710	292880	299670	280840	247780	324620	1.007	1.011	1.035	0.97	0.856	1.121	0.965	0.65058
O95759	TBC1 domain family member 8 OS=Homo sapiens OX=9606 GN=TBC1D8 PE=1 SV=3	TBC1D8	130.83	11.7	17	9	9	2	2	1	5	2	5	4	5	6	8	6	6	4	5	6	8	6	6	165800	126790	133340	184190	167100	185520	1.033	0.79	0.831	1.148	1.041	1.156	1.26	0.05602
O95772	STARD3 N-terminal-like protein OS=Homo sapiens OX=9606 GN=STARD3NL PE=1 SV=1	STARD3NL	26.654	19.7	5	3	3	2	0	0	2	1	0	2	1	2	2	2	1	2	1	2	2	2	1	0	0	0	0	101970	0
O95777	U6 snRNA-associated Sm-like protein LSm8 OS=Homo sapiens OX=9606 GN=LSM8 PE=1 SV=3	LSM8	10.403	71.9	32	4	4	5	5	6	6	5	5	4	3	4	4	4	4	4	3	4	4	4	4	666400	726240	806490	644450	826650	810130	0.892	0.973	1.08	0.863	1.107	1.085	1.037	0.74732
O95782	AP-2 complex subunit alpha-1 OS=Homo sapiens OX=9606 GN=AP2A1 PE=1 SV=3	AP2A1	107.54	46.4	179	36	29	29	33	30	29	30	28	32	32	33	32	32	32	26	25	27	26	25	25	4587900	4675400	4490200	4771600	4802100	5185600	0.965	0.984	0.945	1.004	1.011	1.091	1.073	0.073377
O95785	Protein Wiz OS=Homo sapiens OX=9606 GN=WIZ PE=1 SV=2	WIZ	178.67	11.9	22	13	13	3	5	7	1	4	2	12	11	9	8	11	9	12	11	9	8	11	9	217700	187920	244220	223480	200020	171980	1.049	0.905	1.177	1.077	0.964	0.829	0.917	0.46338
O95786	Probable ATP-dependent RNA helicase DDX58 OS=Homo sapiens OX=9606 GN=DDX58 PE=1 SV=2	DDX58	106.6	14.8	32	11	11	5	5	6	5	5	6	10	11	11	8	10	9	10	11	11	8	10	9	339760	386890	424610	335950	313870	346710	0.949	1.081	1.186	0.938	0.877	0.969	0.866	0.118145
O95793	Double-stranded RNA-binding protein Staufen homolog 1 OS=Homo sapiens OX=9606 GN=STAU1 PE=1 SV=2	STAU1	63.182	46.1	90	21	21	16	16	13	14	16	15	21	21	18	21	20	20	21	21	18	21	20	20	1460600	1312400	1404600	1383000	1385000	1494100	1.038	0.933	0.999	0.983	0.985	1.062	1.02	0.64024
O95801	Tetratricopeptide repeat protein 4 OS=Homo sapiens OX=9606 GN=TTC4 PE=1 SV=3	TTC4	44.678	36.4	22	10	10	3	3	4	2	7	3	8	6	7	6	8	7	8	6	7	6	8	7	196750	193930	201080	192320	180570	182620	1.029	1.014	1.052	1.006	0.944	0.955	0.939	0.046202
O95810	Caveolae-associated protein 2 OS=Homo sapiens OX=9606 GN=CAVIN2 PE=1 SV=3	CAVIN2	47.173	43.3	104	14	14	16	18	18	17	19	16	14	14	14	14	14	13	14	14	14	14	14	13	8048300	7608500	7814700	8036600	7579900	7701200	1.032	0.976	1.002	1.031	0.972	0.988	0.994	0.80214
O95816	BAG family molecular chaperone regulator 2 OS=Homo sapiens OX=9606 GN=BAG2 PE=1 SV=1	BAG2	23.772	55	65	10	10	11	9	11	12	11	11	10	9	9	10	9	10	10	9	9	10	9	10	1116000	1054100	1213400	1146200	1151400	1153100	0.98	0.925	1.065	1.006	1.011	1.012	1.02	0.65412
O95817	BAG family molecular chaperone regulator 3 OS=Homo sapiens OX=9606 GN=BAG3 PE=1 SV=3	BAG3	61.594	56.7	130	24	24	21	19	22	26	23	19	23	23	23	21	23	22	23	23	23	21	23	22	1832700	1766200	1829200	2020200	1848000	1880000	0.984	0.948	0.982	1.085	0.992	1.009	1.059	0.131822
O95819	Mitogen-activated protein kinase kinase kinase kinase 4 OS=Homo sapiens OX=9606 GN=MAP4K4 PE=1 SV=2	MAP4K4	142.1	34.7	144	33	27	25	24	25	25	23	22	30	29	32	30	30	30	24	23	26	25	24	24	2204400	2114700	2198300	2331600	2244300	2466700	0.975	0.936	0.973	1.032	0.993	1.091	1.08	0.064777
O95822	Malonyl-CoA decarboxylase, mitochondrial OS=Homo sapiens OX=9606 GN=MLYCD PE=1 SV=3	MLYCD	55.003	12.2	5	4	4	1	1	1	1	0	1	3	3	3	3	3	3	3	3	3	3	3	3	28980	27421	0	34175	0	36035	0.916	0.866		1.08		1.138	1.245	0.029362
O95825	Quinone oxidoreductase-like protein 1 OS=Homo sapiens OX=9606 GN=CRYZL1 PE=1 SV=2	CRYZL1	38.696	27.2	40	6	6	9	7	4	8	6	6	6	6	6	6	5	5	6	6	6	6	5	5	262380	251690	277580	276060	245790	299450	0.976	0.936	1.033	1.027	0.914	1.114	1.037	0.62202
O95831	Apoptosis-inducing factor 1, mitochondrial OS=Homo sapiens OX=9606 GN=AIFM1 PE=1 SV=1	AIFM1	66.9	27.9	49	11	11	11	10	8	9	6	5	11	10	9	10	9	8	11	10	9	10	9	8	785690	700140	711590	388050	391930	325800	1.427	1.272	1.293	0.705	0.712	0.592	0.503	0.00059698
O95834	Echinoderm microtubule-associated protein-like 2 OS=Homo sapiens OX=9606 GN=EML2 PE=1 SV=1	EML2	70.678	18.6	36	7	7	4	5	6	6	8	7	6	6	6	7	6	6	6	6	6	7	6	6	175060	182350	265280	242570	281870	349540	0.702	0.731	1.063	0.972	1.13	1.401	1.403	0.110861
O95837	Guanine nucleotide-binding protein subunit alpha-14 OS=Homo sapiens OX=9606 GN=GNA14 PE=1 SV=1	GNA14	41.57	6.8	8	2	1	2	2	1	0	1	2	2	2	1	1	2	2	1	1	1	0	1	1	64994	58459	0	0	0	59017	1.069	0.961				0.97	0.956
O95848	Uridine diphosphate glucose pyrophosphatase OS=Homo sapiens OX=9606 GN=NUDT14 PE=1 SV=2	NUDT14	24.118	31.5	15	5	5	3	2	3	1	3	3	5	3	5	3	4	4	5	3	5	3	4	4	169350	204470	155870	238870	205370	286550	0.806	0.973	0.742	1.137	0.978	1.364	1.38	0.063297
O95858	Tetraspanin-15 OS=Homo sapiens OX=9606 GN=TSPAN15 PE=1 SV=1	TSPAN15	33.165	11.9	7	2	2	1	1	1	2	1	1	2	2	2	2	2	2	2	2	2	2	2	2	34153	34792	35360	46506	40710	33852	0.909	0.926	0.941	1.238	1.084	0.901	1.161	0.26754
O95861	3'(2'),5'-bisphosphate nucleotidase 1 OS=Homo sapiens OX=9606 GN=BPNT1 PE=1 SV=1	BPNT1	33.392	49.4	50	12	12	6	8	8	8	11	9	11	10	11	11	11	12	11	10	11	11	11	12	966070	818740	915210	896140	889330	940110	1.068	0.905	1.012	0.991	0.983	1.04	1.01	0.83234
O95864	Acyl-CoA 6-desaturase OS=Homo sapiens OX=9606 GN=FADS2 PE=1 SV=1	FADS2	52.259	20.7	52	7	7	6	9	10	9	11	7	7	7	7	7	7	7	7	7	7	7	7	7	1613100	1369700	1450000	1129900	1297600	1290300	1.187	1.008	1.067	0.832	0.955	0.95	0.839	0.056277
O95865	N(G),N(G)-dimethylarginine dimethylaminohydrolase 2 OS=Homo sapiens OX=9606 GN=DDAH2 PE=1 SV=1	DDAH2	29.644	51.9	54	10	10	9	10	8	8	10	9	9	9	8	9	10	10	9	9	8	9	10	10	1956000	1925200	2048400	2317600	2089400	2271300	0.931	0.916	0.975	1.103	0.994	1.081	1.126	0.032958
O95870	Phosphatidylserine lipase ABHD16A OS=Homo sapiens OX=9606 GN=ABHD16A PE=1 SV=3	ABHD16A	63.243	23.5	21	9	9	4	4	4	4	1	4	9	7	6	6	5	8	9	7	6	6	5	8	178700	150280	193070	221430	206050	175420	0.953	0.802	1.03	1.181	1.099	0.936	1.155	0.22522
O95881	Thioredoxin domain-containing protein 12 OS=Homo sapiens OX=9606 GN=TXNDC12 PE=1 SV=1	TXNDC12	19.206	22.7	23	4	4	3	3	4	4	5	4	4	4	4	4	4	4	4	4	4	4	4	4	1262700	1079700	1356100	1487000	1648200	1629300	0.895	0.765	0.961	1.054	1.169	1.155	1.289	0.026457
O95905	Protein ecdysoneless homolog OS=Homo sapiens OX=9606 GN=ECD PE=1 SV=1	ECD	72.757	8.7	9	4	4	1	3	1	1	1	2	4	4	3	2	4	2	4	4	3	2	4	2	1696800	1740800	1989000	1622700	1955100	1742200	0.947	0.972	1.11	0.906	1.092	0.973	0.981	0.79992
O95926	Pre-mRNA-splicing factor SYF2 OS=Homo sapiens OX=9606 GN=SYF2 PE=1 SV=1	SYF2	28.722	16	5	2	2	1	2	0	1	1	0	2	2	1	1	1	0	2	2	1	1	1	0	29685	31115	0	0	0	0	0.976	1.024
O95980	Reversion-inducing cysteine-rich protein with Kazal motifs OS=Homo sapiens OX=9606 GN=RECK PE=1 SV=1	RECK	106.46	6.4	5	4	4	1	0	1	1	2	0	2	1	1	2	2	1	2	1	1	2	2	1	0	0	0	0	12046	0
O95983	Methyl-CpG-binding domain protein 3 OS=Homo sapiens OX=9606 GN=MBD3 PE=1 SV=1	MBD3	32.844	26.1	33	7	7	5	7	4	5	6	6	5	6	5	6	7	6	5	6	5	6	7	6	169460	167920	156130	152510	157870	173870	1.04	1.03	0.958	0.936	0.969	1.067	0.982	0.69868
O95985	DNA topoisomerase 3-beta-1 OS=Homo sapiens OX=9606 GN=TOP3B PE=1 SV=1	TOP3B	96.661	10.6	15	6	5	3	1	1	5	2	3	5	4	4	6	3	4	4	3	3	5	2	3	68338	63650	72415	71326	61160	51928	1.055	0.982	1.117	1.101	0.944	0.801	0.902	0.33018
O95989	Diphosphoinositol polyphosphate phosphohydrolase 1 OS=Homo sapiens OX=9606 GN=NUDT3 PE=1 SV=1	NUDT3	19.471	35.5	15	4	4	3	2	3	3	3	1	3	2	3	4	4	2	3	2	3	4	4	2	147440	215030	198770	161220	149840	219020	0.811	1.182	1.093	0.886	0.824	1.204	0.944	0.73816
O95999	B-cell lymphoma/leukemia 10 OS=Homo sapiens OX=9606 GN=BCL10 PE=1 SV=1	BCL10	26.251	37.3	23	7	7	6	5	1	4	3	4	7	6	5	6	6	6	7	6	5	6	6	6	319300	323280	201070	333290	190820	271150	1.169	1.184	0.736	1.22	0.699	0.993	0.943	0.79834
O96000	NADH dehydrogenase [ubiquinone] 1 beta subcomplex subunit 10 OS=Homo sapiens OX=9606 GN=NDUFB10 PE=1 SV=3	NDUFB10	20.776	65.7	44	9	9	8	7	8	6	6	9	7	8	9	5	6	8	7	8	9	5	6	8	1007200	1002700	1093800	871120	884650	881330	1.053	1.048	1.143	0.91	0.925	0.921	0.85	0.0047572
O96005	Cleft lip and palate transmembrane protein 1 OS=Homo sapiens OX=9606 GN=CLPTM1 PE=1 SV=1	CLPTM1	76.096	22.7	49	10	10	8	8	9	6	9	9	9	10	10	9	10	9	9	10	10	9	10	9	873110	822230	747240	773420	897780	903720	1.044	0.983	0.894	0.925	1.074	1.081	1.054	0.48352
O96007	Molybdopterin synthase catalytic subunit OS=Homo sapiens OX=9606 GN=MOCS2 PE=1 SV=1	MOCS2	20.944	18.6	12	2	2	2	2	2	2	2	2	2	2	2	2	2	2	2	2	2	2	2	2	58789	62205	41603	48452	43951	66483	1.097	1.161	0.776	0.904	0.82	1.241	0.977	0.89936
O96008	Mitochondrial import receptor subunit TOM40 homolog OS=Homo sapiens OX=9606 GN=TOMM40 PE=1 SV=1	TOMM40	37.893	60.1	82	12	12	13	13	15	14	14	13	11	12	12	12	12	11	11	12	12	12	12	11	1957300	1903500	2229100	2043800	2259900	2053800	0.943	0.918	1.074	0.985	1.089	0.99	1.044	0.49042
O96011	Peroxisomal membrane protein 11B OS=Homo sapiens OX=9606 GN=PEX11B PE=1 SV=1	PEX11B	28.431	39.8	34	9	9	7	2	5	6	7	7	7	9	8	8	8	8	7	9	8	8	8	8	419550	427280	464640	539040	529510	493670	0.876	0.892	0.97	1.125	1.106	1.031	1.191	0.0131001
O96013	Serine/threonine-protein kinase PAK 4 OS=Homo sapiens OX=9606 GN=PAK4 PE=1 SV=1	PAK4	64.071	32.8	39	12	12	7	7	6	7	6	6	9	10	10	10	10	10	9	10	10	10	10	10	332540	368740	365090	393500	387070	379640	0.896	0.994	0.984	1.06	1.043	1.023	1.088	0.069901
O96017	Serine/threonine-protein kinase Chk2 OS=Homo sapiens OX=9606 GN=CHEK2 PE=1 SV=1	CHEK2	60.914	12.3	16	4	4	1	2	3	3	4	3	4	4	4	4	4	3	4	4	4	4	4	3	82127	89145	87147	105130	101410	94363	0.881	0.956	0.935	1.128	1.088	1.012	1.165	0.0194034
O96019	Actin-like protein 6A OS=Homo sapiens OX=9606 GN=ACTL6A PE=1 SV=1	ACTL6A	47.46	36.1	79	11	11	14	12	13	13	13	14	11	11	11	11	11	11	11	11	11	11	11	11	1394300	1451100	1492600	1395400	1529100	1498900	0.955	0.994	1.022	0.956	1.047	1.026	1.02	0.60532
O96028	Histone-lysine N-methyltransferase NSD2 OS=Homo sapiens OX=9606 GN=NSD2 PE=1 SV=1	NSD2	152.26	6.9	20	6	6	3	4	4	3	3	3	4	5	5	5	5	3	4	5	5	5	5	3	53929	77020	86996	48945	64302	85430	0.777	1.109	1.253	0.705	0.926	1.23	0.911	0.67046
P00167	Cytochrome b5 OS=Homo sapiens OX=9606 GN=CYB5A PE=1 SV=2	CYB5A	15.33	42.5	32	4	4	4	3	7	5	7	6	4	4	4	4	4	4	4	4	4	4	4	4	323570	333560	369830	392220	394530	405790	0.875	0.902	1	1.06	1.067	1.097	1.161	0.022525
P00338	L-lactate dehydrogenase A chain OS=Homo sapiens OX=9606 GN=LDHA PE=1 SV=2	LDHA	36.688	62.7	201	26	25	37	34	36	32	30	32	26	24	24	24	23	25	25	23	23	23	22	24	26985000	25636000	28233000	25538000	23539000	25615000	1.041	0.989	1.089	0.985	0.908	0.988	0.924	0.113116
P00352	Retinal dehydrogenase 1 OS=Homo sapiens OX=9606 GN=ALDH1A1 PE=1 SV=2	ALDH1A1	54.861	61.9	89	21	21	11	19	20	12	13	14	16	20	19	18	17	18	16	20	19	18	17	18	1471300	1359300	1437400	988410	1009000	1017000	1.212	1.12	1.184	0.814	0.831	0.838	0.706	0.000157199
P00367	Glutamate dehydrogenase 1, mitochondrial OS=Homo sapiens OX=9606 GN=GLUD1 PE=1 SV=2	GLUD1	61.397	55.2	201	27	27	36	31	33	34	32	35	26	26	27	26	26	25	26	26	27	26	26	25	11813000	11899000	12138000	12929000	13628000	13002000	0.94	0.947	0.966	1.029	1.084	1.035	1.103	0.0059165
P00374	Dihydrofolate reductase OS=Homo sapiens OX=9606 GN=DHFR PE=1 SV=2	DHFR	21.452	40.6	18	5	5	3	4	3	3	4	1	5	5	5	4	4	5	5	5	5	4	4	5	285310	294990	266650	200800	163770	147260	1.26	1.303	1.177	0.887	0.723	0.65	0.604	0.005981
P00387	NADH-cytochrome b5 reductase 3 OS=Homo sapiens OX=9606 GN=CYB5R3 PE=1 SV=3	CYB5R3	34.234	74.1	151	18	18	23	27	25	23	26	27	17	16	17	18	18	18	17	16	17	18	18	18	9008100	8717000	8657800	10240000	10938000	10630000	0.929	0.899	0.893	1.056	1.128	1.096	1.205	0.00118288
P00390	Glutathione reductase, mitochondrial OS=Homo sapiens OX=9606 GN=GSR PE=1 SV=2	GSR	56.256	55.6	127	18	18	23	21	22	21	22	18	18	17	16	16	16	15	18	17	16	16	16	15	2885300	2859700	2747200	3244400	3764600	3817800	0.896	0.888	0.853	1.008	1.169	1.186	1.275	0.0112598
P00395	Cytochrome c oxidase subunit 1 OS=Homo sapiens OX=9606 GN=MT-CO1 PE=1 SV=1	MT-CO1	57.041	7.6	3	2	2	1	0	1	0	1	0	1	0	1	1	2	1	1	0	1	1	2	1	0	0	0	0	29707	0
P00403	Cytochrome c oxidase subunit 2 OS=Homo sapiens OX=9606 GN=MT-CO2 PE=1 SV=1	MT-CO2	25.565	24.7	42	4	4	8	7	7	7	7	6	4	4	4	4	4	4	4	4	4	4	4	4	1420400	1397100	1117400	1048700	1011300	1203900	1.184	1.164	0.931	0.874	0.843	1.003	0.83	0.121504
P00414	Cytochrome c oxidase subunit 3 OS=Homo sapiens OX=9606 GN=MT-CO3 PE=1 SV=2	MT-CO3	29.95	5.4	9	1	1	2	1	1	2	1	2	1	1	1	1	1	1	1	1	1	1	1	1	111890	113390	106160	95398	97083	82065	1.108	1.123	1.051	0.945	0.961	0.813	0.828	0.028577
P00441	Superoxide dismutase [Cu-Zn] OS=Homo sapiens OX=9606 GN=SOD1 PE=1 SV=2	SOD1	15.936	77.9	45	9	9	8	10	7	7	9	4	6	9	9	8	8	7	6	9	9	8	8	7	1944300	1566500	1374900	1868400	1842700	1513500	1.154	0.93	0.816	1.109	1.094	0.898	1.069	0.58256
P00491	Purine nucleoside phosphorylase OS=Homo sapiens OX=9606 GN=PNP PE=1 SV=2	PNP	32.118	79.2	165	18	17	29	25	28	29	28	26	16	17	17	17	17	16	16	17	17	17	17	16	13895000	13245000	13376000	15523000	14383000	15844000	0.966	0.921	0.93	1.08	1	1.102	1.13	0.021302
P00492	Hypoxanthine-guanine phosphoribosyltransferase OS=Homo sapiens OX=9606 GN=HPRT1 PE=1 SV=2	HPRT1	24.579	62.4	57	11	11	10	11	9	9	9	9	10	11	11	11	11	11	10	11	11	11	11	11	1636800	1592200	1712500	1855800	1648500	1824200	0.956	0.93	1	1.084	0.963	1.066	1.079	0.153905
P00505	Aspartate aminotransferase, mitochondrial OS=Homo sapiens OX=9606 GN=GOT2 PE=1 SV=3	GOT2	47.517	59.3	174	23	23	28	29	26	30	32	29	22	23	21	22	21	22	22	23	21	22	21	22	10031000	10281000	10466000	11454000	12055000	12422000	0.902	0.925	0.941	1.03	1.084	1.117	1.167	0.0044403
P00519	Tyrosine-protein kinase ABL1 OS=Homo sapiens OX=9606 GN=ABL1 PE=1 SV=4	ABL1	122.87	11.9	16	8	6	1	3	1	4	4	3	4	6	5	5	6	5	3	5	4	3	4	4	53214	62543	64160	72975	61701	59944	0.852	1.002	1.028	1.169	0.988	0.96	1.082	0.41122
P00533	Epidermal growth factor receptor OS=Homo sapiens OX=9606 GN=EGFR PE=1 SV=2	EGFR	134.28	3.6	6	3	3	1	0	1	2	0	2	1	3	2	3	2	3	1	3	2	3	2	3	0	57766	52093	81131	71536	65604		0.88	0.794	1.236	1.09	1	1.325	0.050898
P00558	Phosphoglycerate kinase 1 OS=Homo sapiens OX=9606 GN=PGK1 PE=1 SV=3	PGK1	44.614	75.8	272	33	27	47	47	44	42	46	46	31	33	33	32	32	32	26	27	27	26	26	26	26143000	24959000	27526000	27519000	26476000	26953000	0.983	0.938	1.035	1.035	0.995	1.013	1.029	0.38718
P00568	Adenylate kinase isoenzyme 1 OS=Homo sapiens OX=9606 GN=AK1 PE=1 SV=3	AK1	21.635	63.9	57	13	12	12	10	9	7	9	10	12	12	11	11	13	11	11	11	11	10	12	10	1925400	1978200	1634900	2063100	2042700	2222600	0.973	1	0.827	1.043	1.033	1.124	1.143	0.104124
P00749	Urokinase-type plasminogen activator OS=Homo sapiens OX=9606 GN=PLAU PE=1 SV=2	PLAU	48.507	19.3	13	5	5	3	3	2	1	2	2	5	4	4	4	4	3	5	4	4	4	4	3	95459	89344	96536	78033	105030	52023	1.109	1.038	1.122	0.907	1.22	0.604	0.835	0.39658
P00750	Tissue-type plasminogen activator OS=Homo sapiens OX=9606 GN=PLAT PE=1 SV=1	PLAT	62.916	40.9	60	18	18	11	9	7	8	14	11	16	15	15	16	18	17	16	15	15	16	18	17	746500	739130	716460	615620	652330	634000	1.091	1.081	1.047	0.9	0.954	0.927	0.864	0.0022018
P00813	Adenosine deaminase OS=Homo sapiens OX=9606 GN=ADA PE=1 SV=3	ADA	40.764	33.6	32	9	9	7	7	4	5	6	3	7	9	8	9	9	9	7	9	8	9	9	9	322440	347250	296710	390920	340480	348670	0.945	1.018	0.87	1.146	0.998	1.022	1.118	0.148418
P00846	ATP synthase subunit a OS=Homo sapiens OX=9606 GN=MT-ATP6 PE=1 SV=1	MT-ATP6	24.817	8.4	9	2	2	2	1	2	1	2	1	2	2	2	2	2	2	2	2	2	2	2	2	393630	415510	321220	439060	400260	394760	0.999	1.054	0.815	1.114	1.016	1.002	1.092	0.33614
P00973	2'-5'-oligoadenylate synthase 1 OS=Homo sapiens OX=9606 GN=OAS1 PE=1 SV=4	OAS1	46.028	9.5	7	3	3	0	1	2	0	3	1	2	3	3	1	3	2	2	3	3	1	3	2	35227	28005	56446	0	35248	33007	0.937	0.745	1.502		0.938	0.878	0.856	0.70166
P01024	Complement C3 OS=Homo sapiens OX=9606 GN=C3 PE=1 SV=2	C3	187.15	1.2	2	1	1	1	0	1	0	0	0	1	0	1	0	0	0	1	0	1	0	0	0	0	0	40862	0	0	0
P01033	Metalloproteinase inhibitor 1 OS=Homo sapiens OX=9606 GN=TIMP1 PE=1 SV=1	TIMP1	23.171	23.2	16	3	3	3	2	3	2	2	4	2	2	2	2	2	3	2	2	2	2	2	3	112570	119360	114010	135760	137060	139940	0.89	0.944	0.902	1.074	1.084	1.107	1.193	0.00089561
P01034	Cystatin-C OS=Homo sapiens OX=9606 GN=CST3 PE=1 SV=1	CST3	15.799	43.8	29	6	6	4	4	6	5	4	6	6	6	6	5	6	6	6	6	6	5	6	6	400580	489240	497480	504310	544410	499710	0.819	1	1.017	1.031	1.113	1.021	1.116	0.20254
P01037	Cystatin-SN OS=Homo sapiens OX=9606 GN=CST1 PE=1 SV=3	CST1	16.387	46.1	19	5	5	3	3	3	2	4	4	5	5	4	5	5	4	5	5	4	5	5	4	397850	455570	578010	551810	527630	560040	0.777	0.89	1.129	1.078	1.031	1.094	1.146	0.2529
P01111	GTPase NRas OS=Homo sapiens OX=9606 GN=NRAS PE=1 SV=1	NRAS	21.229	46.6	10	6	2	2	2	1	1	3	1	6	6	5	6	5	5	2	2	2	2	2	2	375030	358170	274310	411260	399200	473560	0.982	0.938	0.718	1.077	1.045	1.24	1.274	0.0883
P01112	GTPase HRas OS=Homo sapiens OX=9606 GN=HRAS PE=1 SV=1	HRAS	21.298	46.6	21	6	2	4	4	4	4	2	3	6	6	5	4	3	4	2	2	1	0	0	1	441380	428690	270050	469270	475350	513880	1.019	0.99	0.624	1.084	1.098	1.187	1.28	0.170316
P01116	GTPase KRas OS=Homo sapiens OX=9606 GN=KRAS PE=1 SV=1	KRAS	21.656	40.2	8	5	2	2	2	1	1	1	1	5	5	3	5	5	3	2	2	1	2	2	1	119620	92600	0	126000	103890	0	1.082	0.838		1.14	0.94		1.083	0.65382
P01130	Low-density lipoprotein receptor OS=Homo sapiens OX=9606 GN=LDLR PE=1 SV=1	LDLR	95.375	20.8	46	13	13	8	9	8	6	8	7	12	12	11	11	12	9	12	12	11	11	12	9	542470	508880	588570	383430	416090	449400	1.127	1.057	1.222	0.796	0.864	0.933	0.761	0.0117577
P01137	Transforming growth factor beta-1 proprotein OS=Homo sapiens OX=9606 GN=TGFB1 PE=1 SV=2	TGFB1	44.341	31.5	23	6	6	5	5	5	2	3	3	5	6	6	5	4	4	5	6	6	5	4	4	197650	194940	150550	118650	135040	150390	1.252	1.235	0.954	0.752	0.855	0.953	0.744	0.058878
P01891	HLA class I histocompatibility antigen, A-68 alpha chain OS=Homo sapiens OX=9606 GN=HLA-A PE=1 SV=4	HLA-A	40.908	46	11	17	2	2	2	2	2	1	2	15	16	14	15	14	16	2	2	2	2	2	2	81958	66801	112980	54960	73593	86939	1.03	0.84	1.42	0.691	0.925	1.093	0.823	0.40692
P01892	HLA class I histocompatibility antigen, A-2 alpha chain OS=Homo sapiens OX=9606 GN=HLA-A PE=1 SV=1	HLA-A	40.921	57.5	115	21	0	16	19	20	19	19	22	18	19	19	19	18	19	0	0	0	0	0	0	4302500	3830900	4311200	3486600	3530000	3608900	1.119	0.996	1.121	0.907	0.918	0.939	0.854	0.0180552
P02462	Collagen alpha-1(IV) chain OS=Homo sapiens OX=9606 GN=COL4A1 PE=1 SV=4	COL4A1	160.61	4.6	24	6	6	3	4	4	4	3	6	5	6	4	5	5	6	5	6	4	5	5	6	210410	182520	177000	177400	143980	187390	1.17	1.015	0.985	0.987	0.801	1.042	0.893	0.29106
P02511	Alpha-crystallin B chain OS=Homo sapiens OX=9606 GN=CRYAB PE=1 SV=2	CRYAB	20.159	23.4	9	4	4	0	0	0	4	3	2	0	1	1	4	4	4	0	1	1	4	4	4	0	0	0	97304	87116	93291				1.051	0.941	1.008
P02545	Prelamin-A/C OS=Homo sapiens OX=9606 GN=LMNA PE=1 SV=1	LMNA	74.139	73.5	424	47	45	72	71	64	74	74	69	47	47	47	47	47	47	45	45	45	45	45	45	75890000	74039000	72610000	74986000	74833000	76214000	1.015	0.99	0.971	1.003	1.001	1.019	1.016	0.32246
P02656	Apolipoprotein C-III OS=Homo sapiens OX=9606 GN=APOC3 PE=1 SV=1	APOC3	10.852	16.2	4	1	1	0	1	1	1	1	0	1	1	1	1	1	1	1	1	1	1	1	1	0	0	0	0	0	32899
P02751	Fibronectin OS=Homo sapiens OX=9606 GN=FN1 PE=1 SV=4	FN1	262.62	39.1	318	63	63	54	53	50	57	54	50	60	63	59	62	60	58	60	63	59	62	60	58	9280300	9101600	8788500	7367300	7429800	7665600	1.122	1.1	1.062	0.891	0.898	0.927	0.827	0.00070231
P02786	Transferrin receptor protein 1 OS=Homo sapiens OX=9606 GN=TFRC PE=1 SV=2	TFRC	84.87	42.1	139	25	25	25	24	24	21	22	23	24	23	25	24	23	22	24	23	25	24	23	22	3607000	3250900	3392200	2818000	2776200	2884900	1.156	1.041	1.087	0.903	0.889	0.924	0.827	0.0042988
P02792	Ferritin light chain OS=Homo sapiens OX=9606 GN=FTL PE=1 SV=2	FTL	20.019	20	13	3	3	1	2	1	4	2	3	3	2	3	3	3	3	3	2	3	3	3	3	142080	121150	132700	146200	174360	100160	1.044	0.89	0.975	1.074	1.281	0.736	1.063	0.83782
P02794	Ferritin heavy chain OS=Homo sapiens OX=9606 GN=FTH1 PE=1 SV=2	FTH1	21.225	54.1	35	7	7	8	4	7	5	4	7	6	7	7	6	7	7	6	7	7	6	7	7	368870	322910	312510	318390	331110	349550	1.105	0.967	0.936	0.954	0.992	1.047	0.995	0.9594
P03886	NADH-ubiquinone oxidoreductase chain 1 OS=Homo sapiens OX=9606 GN=MT-ND1 PE=1 SV=1	MT-ND1	35.66	6.3	5	1	1	1	1	1	1	1	0	1	1	1	1	1	1	1	1	1	1	1	1	0	0	0	0	0	20805
P03905	NADH-ubiquinone oxidoreductase chain 4 OS=Homo sapiens OX=9606 GN=MT-ND4 PE=1 SV=1	MT-ND4	51.58	8.3	5	3	3	0	1	0	2	1	1	3	3	3	3	3	3	3	3	3	3	3	3	59912	124830	102100	146010	94754	86074	0.586	1.22	0.998	1.428	0.926	0.842	1.14	0.6152
P03928	ATP synthase protein 8 OS=Homo sapiens OX=9606 GN=MT-ATP8 PE=1 SV=1	MT-ATP8	7.9916	29.4	8	2	2	1	0	0	4	1	2	2	1	1	2	2	2	2	1	1	2	2	2	25827	0	0	371830	413870	495850	0.079			1.138	1.266	1.517	16.544
P03956	Interstitial collagenase OS=Homo sapiens OX=9606 GN=MMP1 PE=1 SV=3	MMP1	54.006	44.1	76	16	16	12	12	14	12	13	13	13	14	14	14	14	15	13	14	14	14	14	15	2249100	2454500	2394600	2670200	2782200	2651900	0.888	0.969	0.945	1.054	1.098	1.047	1.142	0.0112822
P04040	Catalase OS=Homo sapiens OX=9606 GN=CAT PE=1 SV=3	CAT	59.755	43.5	139	20	20	23	21	23	23	24	25	20	20	20	20	20	20	20	20	20	20	20	20	3277800	2845000	3100100	2973100	3174700	3616400	1.036	0.899	0.98	0.94	1.003	1.143	1.059	0.4778
P04049	RAF proto-oncogene serine/threonine-protein kinase OS=Homo sapiens OX=9606 GN=RAF1 PE=1 SV=1	RAF1	73.051	14.5	27	8	4	3	3	4	6	6	5	5	7	5	7	7	8	2	3	3	3	3	4	154900	138010	166390	140810	107860	191380	1.033	0.921	1.11	0.939	0.72	1.277	0.958	0.71958
P04062	Lysosomal acid glucosylceramidase OS=Homo sapiens OX=9606 GN=GBA PE=1 SV=3	GBA	59.716	27.1	48	12	12	9	8	7	7	7	10	11	12	11	12	11	11	11	12	11	12	11	11	1250600	1275500	1503900	940230	1191300	1097300	1.034	1.054	1.243	0.777	0.985	0.907	0.801	0.070143
P04075	Fructose-bisphosphate aldolase A OS=Homo sapiens OX=9606 GN=ALDOA PE=1 SV=2	ALDOA	39.42	88.7	327	34	27	56	51	56	52	49	63	31	32	31	33	31	33	25	25	25	26	24	26	38379000	36349000	38802000	38433000	37752000	42662000	0.991	0.939	1.002	0.992	0.975	1.102	1.047	0.36036
P04080	Cystatin-B OS=Homo sapiens OX=9606 GN=CSTB PE=1 SV=2	CSTB	11.139	79.6	53	6	6	9	8	10	10	8	8	5	5	5	5	5	5	5	5	5	5	5	5	5690500	5183900	6102500	6242900	5641000	5417100	0.996	0.907	1.068	1.093	0.987	0.948	1.019	0.775
P04083	Annexin A1 OS=Homo sapiens OX=9606 GN=ANXA1 PE=1 SV=2	ANXA1	38.714	65	205	23	23	32	36	30	36	33	38	20	22	19	22	22	23	20	22	19	22	22	23	23946000	24848000	25130000	23466000	22307000	25531000	0.989	1.027	1.038	0.969	0.922	1.055	0.965	0.42402
P04150	Glucocorticoid receptor OS=Homo sapiens OX=9606 GN=NR3C1 PE=1 SV=1	NR3C1	85.658	8.2	6	4	4	1	1	0	1	1	2	2	1	1	2	3	3	2	1	1	2	3	3	17343	0	0	24927	28496	38289	0.636			0.914	1.045	1.404	1.763
P04156	Major prion protein OS=Homo sapiens OX=9606 GN=PRNP PE=1 SV=1	PRNP	27.661	30.8	34	6	6	7	4	5	5	7	6	5	6	5	5	5	6	5	6	5	5	5	6	769340	710330	747230	879770	909890	945170	0.93	0.859	0.904	1.064	1.1	1.143	1.228	0.0027218
P04179	Superoxide dismutase [Mn], mitochondrial OS=Homo sapiens OX=9606 GN=SOD2 PE=1 SV=3	SOD2	24.75	48.6	29	7	7	5	5	4	6	5	4	7	7	7	7	6	5	7	7	7	7	6	5	451310	557260	346430	341110	498400	457920	1.021	1.261	0.784	0.772	1.127	1.036	0.957	0.8434
P04181	Ornithine aminotransferase, mitochondrial OS=Homo sapiens OX=9606 GN=OAT PE=1 SV=1	OAT	48.534	53.8	142	17	17	25	23	23	21	27	23	17	17	16	17	17	17	17	17	16	17	17	17	2914700	2892300	2884300	2922700	3104100	2825100	0.997	0.989	0.986	1	1.062	0.966	1.019	0.58642
P04183	Thymidine kinase, cytosolic OS=Homo sapiens OX=9606 GN=TK1 PE=1 SV=2	TK1	25.468	13.2	5	2	2	2	1	1	0	0	1	2	2	2	0	2	2	2	2	2	0	2	2	30425	43494	54793	0	0	36212	0.738	1.055	1.329			0.878	0.844
P04222	HLA class I histocompatibility antigen, Cw-3 alpha chain OS=Homo sapiens OX=9606 GN=HLA-C PE=1 SV=2	HLA-C	40.86	46.2	2	13	0	1	0	1	0	0	0	13	13	12	10	10	11	0	0	0	0	0	0	35337	0	28730	0	0	0	1.103		0.897
P04275	von Willebrand factor OS=Homo sapiens OX=9606 GN=VWF PE=1 SV=4	VWF	309.26	44.6	432	93	93	84	89	74	63	63	59	85	82	78	80	75	74	85	82	78	80	75	74	13204000	13213000	12297000	5942100	5986000	6249100	1.393	1.394	1.297	0.627	0.631	0.659	0.469	1.60711e-05
P04350	Tubulin beta-4A chain OS=Homo sapiens OX=9606 GN=TUBB4A PE=1 SV=2	TUBB4A	49.585	57.9	17	27	0	3	3	2	3	3	3	24	24	27	23	25	26	0	0	0	0	0	0	2879500	3014800	3363000	2588300	2572000	2880100	0.999	1.046	1.167	0.898	0.892	0.999	0.868	0.075722
P04406	Glyceraldehyde-3-phosphate dehydrogenase OS=Homo sapiens OX=9606 GN=GAPDH PE=1 SV=3	GAPDH	36.053	69.3	469	24	24	79	73	79	77	78	83	22	23	23	23	24	24	22	23	23	23	24	24	103540000	93395000	100630000	95368000	90801000	100690000	1.063	0.959	1.033	0.979	0.932	1.034	0.964	0.44132
P04424	Argininosuccinate lyase OS=Homo sapiens OX=9606 GN=ASL PE=1 SV=4	ASL	51.657	31	39	12	12	7	7	6	5	5	9	10	10	10	12	8	8	10	10	10	12	8	8	501390	481710	503450	571240	524580	574000	0.953	0.916	0.957	1.086	0.997	1.091	1.123	0.023618
P04439	HLA class I histocompatibility antigen, A-3 alpha chain OS=Homo sapiens OX=9606 GN=HLA-A PE=1 SV=2	HLA-A	40.84	55.1	66	20	3	10	10	12	12	11	11	19	18	19	20	19	18	3	3	3	3	3	3	2204300	2039600	2340400	1962300	2059100	2046100	1.045	0.967	1.11	0.931	0.977	0.97	0.922	0.133882
P04632	Calpain small subunit 1 OS=Homo sapiens OX=9606 GN=CAPNS1 PE=1 SV=1	CAPNS1	28.315	66	87	10	10	15	17	13	16	14	12	10	10	10	10	10	10	10	10	10	10	10	10	2768000	3137600	2334500	2964700	3053500	3388000	0.941	1.067	0.794	1.008	1.038	1.152	1.141	0.21946
P04732	Metallothionein-1E OS=Homo sapiens OX=9606 GN=MT1E PE=1 SV=1	MT1E	6.0142	54.1	1	3	1	0	0	0	0	0	1	2	2	2	2	2	3	0	0	0	0	0	1	0	0	0	0	0	6247						1
P04792	Heat shock protein beta-1 OS=Homo sapiens OX=9606 GN=HSPB1 PE=1 SV=2	HSPB1	22.782	82.4	137	19	19	24	23	25	20	24	21	19	18	19	18	18	17	19	18	19	18	18	17	31267000	30578000	31037000	27830000	26131000	26868000	1.08	1.056	1.072	0.961	0.903	0.928	0.87	0.00191958
P04818	Thymidylate synthase OS=Homo sapiens OX=9606 GN=TYMS PE=1 SV=3	TYMS	35.716	29.7	31	7	7	4	9	4	5	6	3	6	7	6	6	6	6	6	7	6	6	6	6	557400	458030	653840	342160	298840	155610	1.356	1.114	1.591	0.833	0.727	0.379	0.477	0.041317
P04843	Dolichyl-diphosphooligosaccharide--protein glycosyltransferase subunit 1 OS=Homo sapiens OX=9606 GN=RPN1 PE=1 SV=1	RPN1	68.569	64.6	250	37	37	42	41	42	46	41	38	35	33	34	36	36	34	35	33	34	36	36	34	19075000	19042000	20418000	21476000	22068000	22128000	0.921	0.92	0.986	1.037	1.066	1.069	1.122	0.0096983
P04844	Dolichyl-diphosphooligosaccharide--protein glycosyltransferase subunit 2 OS=Homo sapiens OX=9606 GN=RPN2 PE=1 SV=3	RPN2	69.283	53.2	174	22	22	28	28	27	34	29	28	21	20	20	21	20	22	21	20	20	21	20	22	8197800	8376900	8683200	8518000	9362500	9563900	0.933	0.954	0.989	0.97	1.066	1.089	1.087	0.105662
P04899	Guanine nucleotide-binding protein G(i) subunit alpha-2 OS=Homo sapiens OX=9606 GN=GNAI2 PE=1 SV=3	GNAI2	40.45	68.2	169	21	13	28	26	28	28	31	28	20	20	20	20	20	21	13	13	13	13	13	13	10187000	9995800	10428000	10130000	10413000	10788000	0.987	0.968	1.01	0.981	1.009	1.045	1.024	0.35242
P05023	Sodium/potassium-transporting ATPase subunit alpha-1 OS=Homo sapiens OX=9606 GN=ATP1A1 PE=1 SV=1	ATP1A1	112.89	41.1	227	39	27	40	36	34	38	38	41	37	33	35	36	34	37	25	22	24	25	23	25	9516000	8585400	8715300	9077800	8914900	8968900	1.062	0.958	0.972	1.013	0.995	1.001	1.006	0.8477
P05026	Sodium/potassium-transporting ATPase subunit beta-1 OS=Homo sapiens OX=9606 GN=ATP1B1 PE=1 SV=1	ATP1B1	35.061	29.7	23	6	6	3	7	4	4	2	3	5	6	5	5	6	6	5	6	5	5	6	6	694440	691970	629510	564850	606160	695790	1.073	1.069	0.973	0.873	0.937	1.075	0.926	0.3135
P05067	Amyloid-beta precursor protein OS=Homo sapiens OX=9606 GN=APP PE=1 SV=3	APP	86.942	41	149	27	27	22	27	25	27	25	23	25	25	22	27	26	27	25	25	22	27	26	27	2626200	2634000	2634500	3098600	3191100	3354200	0.898	0.901	0.901	1.06	1.092	1.147	1.222	0.0130189
P05091	Aldehyde dehydrogenase, mitochondrial OS=Homo sapiens OX=9606 GN=ALDH2 PE=1 SV=2	ALDH2	56.381	47.4	106	18	18	18	19	12	20	16	21	18	17	17	18	17	18	18	17	17	18	17	18	5083200	5116100	4539900	5659700	5779200	5742600	0.955	0.962	0.853	1.064	1.086	1.079	1.166	0.059081
P05106	Integrin beta-3 OS=Homo sapiens OX=9606 GN=ITGB3 PE=1 SV=2	ITGB3	87.057	33.1	67	18	18	11	10	11	10	12	13	15	18	17	15	17	17	15	18	17	15	17	17	1415900	1175300	1356700	1245300	1244700	1275400	1.101	0.914	1.055	0.969	0.968	0.992	0.954	0.52034
P05114	Non-histone chromosomal protein HMG-14 OS=Homo sapiens OX=9606 GN=HMGN1 PE=1 SV=3	HMGN1	10.659	51	31	6	6	4	6	7	5	4	5	5	5	6	4	4	3	5	5	6	4	4	3	649600	775980	908440	757550	625870	681550	0.886	1.058	1.239	1.033	0.854	0.93	0.885	0.35706
P05120	Plasminogen activator inhibitor 2 OS=Homo sapiens OX=9606 GN=SERPINB2 PE=1 SV=2	SERPINB2	46.596	49.9	103	17	17	18	15	17	15	17	21	16	16	16	14	17	17	16	16	16	14	17	17	2999200	3010500	3336900	3458800	3336900	3729400	0.906	0.909	1.008	1.044	1.008	1.126	1.126	0.06844
P05121	Plasminogen activator inhibitor 1 OS=Homo sapiens OX=9606 GN=SERPINE1 PE=1 SV=1	SERPINE1	45.059	52.2	148	18	18	25	32	25	22	21	23	17	18	17	16	17	16	17	18	17	16	17	16	9211800	11536000	7998000	6229000	7766200	6207200	1.129	1.414	0.98	0.764	0.952	0.761	0.703	0.056003
P05141	ADP/ATP translocase 2 OS=Homo sapiens OX=9606 GN=SLC25A5 PE=1 SV=7	SLC25A5	32.852	35.6	39	13	7	7	5	5	8	6	8	11	12	11	12	12	13	6	7	6	7	7	7	2428700	2468100	2395700	2583600	2522200	2515100	0.977	0.993	0.964	1.039	1.015	1.012	1.045	0.021142
P05161	Ubiquitin-like protein ISG15 OS=Homo sapiens OX=9606 GN=ISG15 PE=1 SV=5	ISG15	17.887	30.9	13	4	4	3	3	2	1	1	3	3	4	4	4	4	4	3	4	4	4	4	4	326750	312400	329680	305070	303490	334500	1.025	0.98	1.035	0.957	0.952	1.05	0.973	0.48378
P05165	Propionyl-CoA carboxylase alpha chain, mitochondrial OS=Homo sapiens OX=9606 GN=PCCA PE=1 SV=4	PCCA	80.058	38.2	74	19	19	9	15	11	10	14	15	16	17	16	16	16	18	16	17	16	16	16	18	678940	750780	751970	751230	823420	815060	0.891	0.985	0.987	0.986	1.081	1.07	1.096	0.108904
P05166	Propionyl-CoA carboxylase beta chain, mitochondrial OS=Homo sapiens OX=9606 GN=PCCB PE=1 SV=3	PCCB	58.215	56	76	21	21	15	11	11	13	12	14	17	16	18	18	17	20	17	16	18	18	17	20	621590	628930	611730	774290	828690	845180	0.865	0.875	0.852	1.078	1.154	1.176	1.315	0.00057992
P05198	Eukaryotic translation initiation factor 2 subunit 1 OS=Homo sapiens OX=9606 GN=EIF2S1 PE=1 SV=3	EIF2S1	36.112	65.7	139	24	24	22	24	23	23	23	24	24	24	22	23	22	23	24	24	22	23	22	23	5086100	5082900	5467300	4897900	4730300	5294600	0.999	0.998	1.073	0.962	0.929	1.04	0.955	0.31764
P05204	Non-histone chromosomal protein HMG-17 OS=Homo sapiens OX=9606 GN=HMGN2 PE=1 SV=3	HMGN2	9.3926	16.7	13	3	3	2	2	2	2	2	3	3	3	3	3	2	2	3	3	3	3	2	2	1105500	1162200	1052700	914770	918780	1031500	1.072	1.127	1.021	0.887	0.891	1.001	0.863	0.038577
P05362	Intercellular adhesion molecule 1 OS=Homo sapiens OX=9606 GN=ICAM1 PE=1 SV=2	ICAM1	57.825	16.5	21	6	6	4	4	3	3	3	4	6	5	6	6	6	5	6	5	6	6	6	5	150560	194870	167090	192280	211410	179740	0.824	1.067	0.915	1.053	1.157	0.984	1.138	0.20752
P05386	60S acidic ribosomal protein P1 OS=Homo sapiens OX=9606 GN=RPLP1 PE=1 SV=1	RPLP1	11.514	67.5	24	4	3	3	4	4	5	5	3	3	4	4	4	4	4	2	3	3	3	3	3	12130000	10714000	5840200	10136000	8792400	8546200	1.296	1.145	0.624	1.083	0.939	0.913	0.958	0.9971
P05387	60S acidic ribosomal protein P2 OS=Homo sapiens OX=9606 GN=RPLP2 PE=1 SV=1	RPLP2	11.665	88.7	109	10	9	18	16	20	21	18	16	9	10	10	10	10	9	8	9	9	9	9	8	20818000	19408000	22517000	21269000	18801000	15781000	1.053	0.982	1.139	1.076	0.951	0.798	0.89	0.27542
P05388	60S acidic ribosomal protein P0 OS=Homo sapiens OX=9606 GN=RPLP0 PE=1 SV=1	RPLP0	34.273	53.3	81	13	5	13	14	14	13	13	14	12	12	12	12	12	11	4	4	4	4	4	3	13851000	14312000	12961000	15433000	13513000	15394000	0.972	1.005	0.91	1.083	0.949	1.081	1.078	0.2302
P05412	Transcription factor AP-1 OS=Homo sapiens OX=9606 GN=JUN PE=1 SV=2	JUN	35.675	19	12	4	4	2	3	2	2	1	2	3	4	4	3	4	3	3	4	4	3	4	3	282020	265490	247860	269620	268670	229000	1.083	1.019	0.952	1.035	1.032	0.879	0.965	0.59822
P05423	DNA-directed RNA polymerase III subunit RPC4 OS=Homo sapiens OX=9606 GN=POLR3D PE=1 SV=2	POLR3D	44.395	17.1	12	5	5	2	1	2	2	3	2	4	2	4	3	4	3	4	2	4	3	4	3	112260	96454	84874	128530	112930	66976	1.119	0.961	0.846	1.281	1.126	0.668	1.051	0.93328
P05455	Lupus La protein OS=Homo sapiens OX=9606 GN=SSB PE=1 SV=2	SSB	46.836	55.4	205	32	32	31	33	37	32	37	35	31	30	31	29	31	32	31	30	31	29	31	32	10159000	9696600	11486000	10690000	11342000	12133000	0.931	0.888	1.052	0.979	1.039	1.111	1.09	0.23392
P05556	Integrin beta-1 OS=Homo sapiens OX=9606 GN=ITGB1 PE=1 SV=2	ITGB1	88.414	38	201	32	32	35	34	37	30	31	34	30	32	31	30	30	30	30	32	31	30	30	30	14478000	13219000	15777000	12984000	13296000	14153000	1.035	0.945	1.128	0.928	0.951	1.012	0.93	0.28594
P05997	Collagen alpha-2(V) chain OS=Homo sapiens OX=9606 GN=COL5A2 PE=1 SV=3	COL5A2	144.91	5.8	14	5	5	2	3	2	2	2	3	4	4	5	4	4	4	4	4	5	4	4	4	117890	101060	136860	150700	195420	94733	0.888	0.761	1.031	1.135	1.472	0.713	1.239	0.47936
P06132	Uroporphyrinogen decarboxylase OS=Homo sapiens OX=9606 GN=UROD PE=1 SV=2	UROD	40.786	42	67	12	12	11	12	11	11	11	11	11	12	12	12	12	11	11	12	12	12	12	11	2194000	2025600	2270100	2091400	2077600	2201100	1.024	0.945	1.059	0.976	0.969	1.027	0.982	0.66604
P06241	Tyrosine-protein kinase Fyn OS=Homo sapiens OX=9606 GN=FYN PE=1 SV=3	FYN	60.761	20.7	32	8	5	6	5	4	6	5	6	7	8	6	7	6	7	4	5	4	5	5	5	179760	174030	186210	168490	168190	168300	1.032	0.999	1.069	0.967	0.966	0.966	0.935	0.076376
P06280	Alpha-galactosidase A OS=Homo sapiens OX=9606 GN=GLA PE=1 SV=1	GLA	48.766	25.2	23	7	7	4	5	3	4	4	3	5	6	7	6	6	7	5	6	7	6	6	7	192350	204580	226760	178910	195660	165360	0.992	1.055	1.169	0.923	1.009	0.853	0.866	0.102304
P06396	Gelsolin OS=Homo sapiens OX=9606 GN=GSN PE=1 SV=1	GSN	85.696	37	146	22	10	24	25	22	25	26	24	21	20	20	20	20	21	10	9	9	8	10	10	4222800	4159700	4180200	4780000	4306600	4668900	0.963	0.948	0.953	1.09	0.982	1.064	1.095	0.106339
P06400	Retinoblastoma-associated protein OS=Homo sapiens OX=9606 GN=RB1 PE=1 SV=2	RB1	106.16	11.3	31	8	8	6	5	4	5	6	5	6	7	7	6	7	6	6	7	7	6	7	6	211270	190960	220090	155700	155870	146010	1.174	1.061	1.223	0.865	0.866	0.811	0.735	0.0029628
P06454	Prothymosin alpha OS=Homo sapiens OX=9606 GN=PTMA PE=1 SV=2	PTMA	12.203	38.7	104	8	8	16	18	19	16	17	18	7	7	7	8	6	7	7	7	7	8	6	7	7568500	7388300	8056100	8076400	7309000	8167300	0.975	0.952	1.038	1.041	0.942	1.052	1.024	0.62918
P06493	Cyclin-dependent kinase 1 OS=Homo sapiens OX=9606 GN=CDK1 PE=1 SV=3	CDK1	34.095	65	51	14	13	11	10	11	7	6	6	12	13	13	13	11	11	12	12	12	12	11	10	1191000	1164600	1324400	860850	718860	946700	1.151	1.126	1.28	0.832	0.695	0.915	0.687	0.013259
P06576	ATP synthase subunit beta, mitochondrial OS=Homo sapiens OX=9606 GN=ATP5F1B PE=1 SV=3	ATP5F1B	56.559	67.1	277	25	24	50	44	39	45	50	49	24	23	25	24	22	22	24	23	24	23	22	22	39636000	37156000	35179000	41119000	42004000	44082000	0.994	0.932	0.883	1.032	1.054	1.106	1.136	0.032196
P06703	Protein S100-A6 OS=Homo sapiens OX=9606 GN=S100A6 PE=1 SV=1	S100A6	10.18	28.9	18	4	4	3	3	4	3	2	3	4	4	4	4	3	4	4	4	4	4	3	4	1982200	2981900	2632700	3038200	2267400	2748500	0.76	1.143	1.009	1.165	0.869	1.054	1.06	0.68112
P06730	Eukaryotic translation initiation factor 4E OS=Homo sapiens OX=9606 GN=EIF4E PE=1 SV=2	EIF4E	25.097	40.6	33	9	8	6	4	5	6	6	6	7	9	8	9	7	9	7	8	8	8	7	8	951040	765250	1071000	891060	1020800	1133200	0.978	0.787	1.102	0.917	1.05	1.166	1.093	0.48166
P06733	Alpha-enolase OS=Homo sapiens OX=9606 GN=ENO1 PE=1 SV=2	ENO1	47.168	74.7	308	33	31	51	49	57	50	48	53	30	30	32	30	28	26	28	28	30	28	26	24	56722000	52648000	58311000	50262000	51745000	58237000	1.038	0.963	1.067	0.92	0.947	1.066	0.956	0.44496
P06737	Glycogen phosphorylase, liver form OS=Homo sapiens OX=9606 GN=PYGL PE=1 SV=4	PYGL	97.147	43.2	121	32	27	21	18	21	22	17	22	28	29	28	30	28	29	23	24	23	25	24	24	2551000	2697300	3019100	2916900	2669200	2722700	0.923	0.976	1.093	1.056	0.966	0.986	1.005	0.9062
P06744	Glucose-6-phosphate isomerase OS=Homo sapiens OX=9606 GN=GPI PE=1 SV=4	GPI	63.146	49.8	139	21	16	20	24	24	25	25	21	15	17	20	20	19	17	11	12	15	15	15	12	8844900	8151400	9690500	9888000	8726300	9894500	0.961	0.886	1.053	1.075	0.949	1.076	1.069	0.35804
P06746	DNA polymerase beta OS=Homo sapiens OX=9606 GN=POLB PE=1 SV=3	POLB	38.177	19.1	14	4	4	3	2	2	1	3	3	4	4	4	4	4	4	4	4	4	4	4	4	83218	70475	94828	113120	125070	146500	0.789	0.668	0.899	1.072	1.185	1.388	1.547	0.0185243
P06748	Nucleophosmin OS=Homo sapiens OX=9606 GN=NPM1 PE=1 SV=2	NPM1	32.575	71.8	227	16	16	42	36	34	34	41	40	15	15	15	16	15	15	15	15	15	16	15	15	23248000	24300000	23310000	22558000	23369000	24475000	0.987	1.032	0.99	0.958	0.993	1.04	0.994	0.83022
P06753	Tropomyosin alpha-3 chain OS=Homo sapiens OX=9606 GN=TPM3 PE=1 SV=2	TPM3	32.95	46.7	93	25	8	18	16	18	15	15	11	23	19	24	20	21	20	7	6	8	6	8	6	11243000	9772100	11847000	9656900	9296200	9648600	1.098	0.954	1.156	0.943	0.907	0.942	0.87	0.082096
P06756	Integrin alpha-V OS=Homo sapiens OX=9606 GN=ITGAV PE=1 SV=2	ITGAV	116.04	25.8	104	21	21	19	17	18	19	14	17	21	21	21	19	20	21	21	21	21	19	20	21	1683000	1563600	1748700	1535000	1624400	1633400	1.032	0.958	1.072	0.941	0.996	1.001	0.96	0.35076
P06865	Beta-hexosaminidase subunit alpha OS=Homo sapiens OX=9606 GN=HEXA PE=1 SV=2	HEXA	60.702	17.4	39	9	9	5	6	6	9	6	7	7	8	8	9	8	8	7	8	8	9	8	8	917830	884170	862810	977460	956320	949190	0.993	0.956	0.933	1.057	1.034	1.027	1.082	0.0171554
P07099	Epoxide hydrolase 1 OS=Homo sapiens OX=9606 GN=EPHX1 PE=1 SV=1	EPHX1	52.948	47.5	80	13	13	15	12	9	14	16	14	13	12	12	12	13	12	13	12	12	12	13	12	1254200	1269200	1177500	1884300	2006500	2159200	0.772	0.781	0.725	1.159	1.235	1.329	1.634	0.00043596
P07108	Acyl-CoA-binding protein OS=Homo sapiens OX=9606 GN=DBI PE=1 SV=2	DBI	10.044	72.4	32	7	7	4	7	7	6	6	2	6	7	7	7	6	6	6	7	7	7	6	6	3063400	3535700	3117600	2113000	2214500	2117900	1.137	1.313	1.157	0.784	0.822	0.786	0.663	0.00103599
P07195	L-lactate dehydrogenase B chain OS=Homo sapiens OX=9606 GN=LDHB PE=1 SV=2	LDHB	36.638	47.9	150	18	17	25	22	22	27	24	30	18	18	18	16	18	18	17	17	17	15	17	17	18283000	17971000	19783000	19248000	17883000	19391000	0.975	0.958	1.055	1.026	0.953	1.034	1.008	0.83898
P07199	Major centromere autoantigen B OS=Homo sapiens OX=9606 GN=CENPB PE=1 SV=2	CENPB	65.171	10.9	13	4	4	2	2	3	1	2	3	4	4	3	3	3	3	4	4	3	3	3	3	77244	75084	72884	77185	70579	79765	1.024	0.995	0.966	1.023	0.935	1.057	1.01	0.8353
P07203	Glutathione peroxidase 1 OS=Homo sapiens OX=9606 GN=GPX1 PE=1 SV=4	GPX1	22.088	84.7	95	14	14	13	14	17	18	17	16	12	14	12	14	13	13	12	14	12	14	13	13	4339600	4514300	5046800	5235400	5204700	4802200	0.893	0.929	1.039	1.078	1.072	0.989	1.097	0.151903
P07204	Thrombomodulin OS=Homo sapiens OX=9606 GN=THBD PE=1 SV=2	THBD	60.329	20	24	6	6	3	3	3	5	7	3	5	4	5	6	6	4	5	4	5	6	6	4	154100	144010	143200	164800	164990	183210	0.969	0.905	0.9	1.036	1.037	1.152	1.163	0.024225
P07237	Protein disulfide-isomerase OS=Homo sapiens OX=9606 GN=P4HB PE=1 SV=3	P4HB	57.116	64.6	257	36	36	43	42	43	37	43	49	36	36	32	35	34	34	36	36	32	35	34	34	37761000	36421000	38503000	37337000	35967000	37331000	1.015	0.979	1.034	1.003	0.966	1.003	0.982	0.41338
P07305	Histone H1.0 OS=Homo sapiens OX=9606 GN=H1F0 PE=1 SV=3	H1F0	20.863	18.6	19	3	3	4	4	2	4	2	3	3	3	3	3	3	3	3	3	3	3	3	3	224680	458870	167550	188890	130230	152660	1.019	2.081	0.76	0.857	0.591	0.692	0.554	0.184919
P07311	Acylphosphatase-1 OS=Homo sapiens OX=9606 GN=ACYP1 PE=1 SV=2	ACYP1	11.261	44.4	12	4	4	2	2	2	2	2	2	4	3	3	4	4	2	4	3	3	4	4	2	246080	246310	307490	297180	287150	308730	0.872	0.873	1.09	1.053	1.018	1.094	1.116	0.20884
P07332	Tyrosine-protein kinase Fes/Fps OS=Homo sapiens OX=9606 GN=FES PE=1 SV=3	FES	93.495	3.3	10	2	2	1	2	2	1	3	1	2	2	2	2	2	2	2	2	2	2	2	2	39931	29395	39952	31906	35595	45386	1.078	0.794	1.079	0.862	0.961	1.226	1.033	0.8387
P07339	Cathepsin D OS=Homo sapiens OX=9606 GN=CTSD PE=1 SV=1	CTSD	44.552	46.8	79	14	14	11	12	15	14	13	14	13	12	12	14	12	13	13	12	12	14	12	13	4701200	4886700	4946600	5016200	5340400	5509700	0.928	0.964	0.976	0.99	1.054	1.087	1.092	0.04998
P07355	Annexin A2 OS=Homo sapiens OX=9606 GN=ANXA2 PE=1 SV=2	ANXA2	38.604	81.7	409	45	45	76	69	65	63	68	68	44	44	43	41	43	43	44	44	43	41	43	43	119350000	117100000	129270000	132070000	116280000	123920000	0.97	0.952	1.051	1.074	0.945	1.007	1.018	0.73668
P07384	Calpain-1 catalytic subunit OS=Homo sapiens OX=9606 GN=CAPN1 PE=1 SV=1	CAPN1	81.889	40.5	106	28	27	20	15	16	19	18	18	23	23	23	24	23	23	22	23	22	24	23	23	2944200	3081800	2985600	3170000	2911500	3105700	0.971	1.016	0.984	1.045	0.96	1.024	1.02	0.54944
P07437	Tubulin beta chain OS=Homo sapiens OX=9606 GN=TUBB PE=1 SV=2	TUBB	49.67	64	73	31	5	13	12	11	14	11	12	27	29	31	27	29	29	5	5	5	5	5	5	26552000	25254000	22900000	25615000	22463000	26133000	1.07	1.018	0.923	1.032	0.905	1.053	0.993	0.91454
P07602	Prosaposin OS=Homo sapiens OX=9606 GN=PSAP PE=1 SV=2	PSAP	58.112	31.3	61	14	14	11	11	5	11	12	11	11	13	11	13	13	13	11	13	11	13	13	13	833480	842730	741720	821760	841880	805810	1.023	1.035	0.911	1.009	1.034	0.989	1.021	0.62672
P07686	Beta-hexosaminidase subunit beta OS=Homo sapiens OX=9606 GN=HEXB PE=1 SV=3	HEXB	63.111	32.9	78	15	15	11	11	12	15	15	14	13	12	14	14	14	13	13	12	14	14	14	13	2970200	2796000	3028700	2915000	3210500	2857900	1.002	0.944	1.022	0.984	1.084	0.965	1.022	0.65312
P07711	Cathepsin L1 OS=Homo sapiens OX=9606 GN=CTSL PE=1 SV=2	CTSL	37.564	28.2	28	6	6	6	4	6	4	4	4	6	5	6	6	6	6	6	5	6	6	6	6	492250	518590	664740	490540	516080	540990	0.916	0.965	1.237	0.913	0.961	1.007	0.924	0.50412
P07738	Bisphosphoglycerate mutase OS=Homo sapiens OX=9606 GN=BPGM PE=1 SV=2	BPGM	30.005	34	34	6	6	7	5	5	6	6	5	6	4	6	4	5	4	6	4	6	4	5	4	195050	158040	150440	195400	157000	192280	1.116	0.905	0.861	1.118	0.899	1.101	1.082	0.491
P07741	Adenine phosphoribosyltransferase OS=Homo sapiens OX=9606 GN=APRT PE=1 SV=2	APRT	19.608	67.2	60	9	9	9	13	9	8	10	11	7	7	8	8	7	8	7	7	8	8	7	8	1564100	1643700	1962000	1519000	1610500	1802700	0.929	0.976	1.165	0.902	0.957	1.071	0.954	0.6296
P07814	Bifunctional glutamate/proline--tRNA ligase OS=Homo sapiens OX=9606 GN=EPRS PE=1 SV=5	EPRS	170.59	56.4	439	70	70	70	69	71	79	72	78	66	62	65	67	66	68	66	62	65	67	66	68	13384000	13462000	13733000	13241000	13586000	14012000	0.986	0.992	1.012	0.976	1.001	1.033	1.007	0.74064
P07858	Cathepsin B OS=Homo sapiens OX=9606 GN=CTSB PE=1 SV=3	CTSB	37.821	53.4	156	19	19	21	25	27	27	28	28	17	19	19	18	18	17	17	19	19	18	18	17	11524000	10936000	12087000	11560000	13234000	12956000	0.956	0.908	1.003	0.959	1.098	1.075	1.092	0.160883
P07900	Heat shock protein HSP 90-alpha OS=Homo sapiens OX=9606 GN=HSP90AA1 PE=1 SV=5	HSP90AA1	84.659	57.1	280	50	32	51	44	49	49	44	43	48	49	50	50	48	48	30	31	32	32	30	31	35225000	31525000	34813000	33843000	32482000	31493000	1.06	0.949	1.048	1.018	0.977	0.948	0.963	0.41278
P07902	Galactose-1-phosphate uridylyltransferase OS=Homo sapiens OX=9606 GN=GALT PE=1 SV=3	GALT	43.363	7.7	6	2	2	1	1	1	1	1	1	1	1	2	2	2	2	1	1	2	2	2	2	0	0	0	0	0	49345
P07910	Heterogeneous nuclear ribonucleoproteins C1/C2 OS=Homo sapiens OX=9606 GN=HNRNPC PE=1 SV=4	HNRNPC	33.67	50.3	103	19	19	15	17	15	19	19	18	19	19	18	18	18	18	19	19	18	18	18	18	12808000	13595000	13450000	14259000	13402000	14391000	0.938	0.996	0.985	1.045	0.982	1.054	1.055	0.136095
P07919	Cytochrome b-c1 complex subunit 6, mitochondrial OS=Homo sapiens OX=9606 GN=UQCRH PE=1 SV=2	UQCRH	10.739	38.5	22	3	3	4	4	4	3	4	3	3	3	3	3	3	3	3	3	3	3	3	3	1229400	1088400	1080300	820150	847540	842240	1.249	1.105	1.097	0.833	0.861	0.855	0.739	0.0022394
P07942	Laminin subunit beta-1 OS=Homo sapiens OX=9606 GN=LAMB1 PE=1 SV=2	LAMB1	198.04	39.6	240	54	54	43	45	34	41	36	41	50	52	52	48	48	48	50	52	52	48	48	48	4700000	4584100	4453600	4226400	4504400	4221000	1.057	1.031	1.001	0.95	1.013	0.949	0.943	0.09084
P07947	Tyrosine-protein kinase Yes OS=Homo sapiens OX=9606 GN=YES1 PE=1 SV=3	YES1	60.801	37.6	81	14	9	12	15	11	15	14	14	14	14	13	13	12	13	9	9	9	9	9	9	1896100	1862200	1922300	1890400	1750700	2071600	0.999	0.981	1.012	0.996	0.922	1.091	1.006	0.94886
P07948	Tyrosine-protein kinase Lyn OS=Homo sapiens OX=9606 GN=LYN PE=1 SV=3	LYN	58.573	22.1	24	9	8	1	5	3	4	6	5	5	8	6	7	8	9	4	7	5	6	7	8	147620	228700	201440	260340	263910	269050	0.646	1.001	0.882	1.139	1.155	1.177	1.372	0.125359
P07951	Tropomyosin beta chain OS=Homo sapiens OX=9606 GN=TPM2 PE=1 SV=1	TPM2	32.85	52.8	52	22	1	8	9	11	6	9	9	19	21	22	18	20	22	1	1	1	1	1	1	2751300	2844800	3237000	2158900	1916600	2219000	1.091	1.128	1.284	0.856	0.76	0.88	0.713	0.0072249
P07954	Fumarate hydratase, mitochondrial OS=Homo sapiens OX=9606 GN=FH PE=1 SV=3	FH	54.636	54.9	117	17	17	21	20	21	18	18	19	16	17	16	17	16	16	16	17	16	17	16	16	5949800	6242800	5929400	5661100	5900300	6052600	0.999	1.048	0.996	0.95	0.991	1.016	0.972	0.32408
P07992	DNA excision repair protein ERCC-1 OS=Homo sapiens OX=9606 GN=ERCC1 PE=1 SV=1	ERCC1	32.562	8.4	4	3	3	1	1	0	1	1	0	3	2	1	1	2	1	3	2	1	1	2	1	38353	0	0	0	0	0
P07996	Thrombospondin-1 OS=Homo sapiens OX=9606 GN=THBS1 PE=1 SV=2	THBS1	129.38	46.6	204	43	15	37	37	32	34	34	30	39	42	42	41	40	39	14	14	14	14	13	12	6291300	6388100	6285800	4898500	5032000	5052200	1.112	1.129	1.111	0.866	0.889	0.893	0.79	2.3508e-05
P08047	Transcription factor Sp1 OS=Homo sapiens OX=9606 GN=SP1 PE=1 SV=3	SP1	80.692	5.5	10	2	2	2	1	1	2	2	2	2	2	1	2	2	2	2	2	1	2	2	2	108460	119180	0	141480	132890	113190	0.882	0.969		1.15	1.08	0.92	1.135	0.2764
P08133	Annexin A6 OS=Homo sapiens OX=9606 GN=ANXA6 PE=1 SV=3	ANXA6	75.872	61.8	289	37	37	52	42	47	52	52	44	35	35	36	37	37	36	35	35	36	37	37	36	16853000	16881000	17232000	19418000	19158000	19074000	0.931	0.933	0.952	1.073	1.058	1.054	1.131	0.000160639
P08134	Rho-related GTP-binding protein RhoC OS=Homo sapiens OX=9606 GN=RHOC PE=1 SV=1	RHOC	22.006	49.2	6	10	1	1	1	1	1	1	1	10	10	10	10	10	10	1	1	1	1	1	1	0	0	0	0	0	1039000
P08151	Zinc finger protein GLI1 OS=Homo sapiens OX=9606 GN=GLI1 PE=1 SV=1	GLI1	117.9	1.7	4	1	1	1	0	0	1	1	1	1	1	1	1	1	1	1	1	1	1	1	1	0	0	0	0	0	208230
P08174	Complement decay-accelerating factor OS=Homo sapiens OX=9606 GN=CD55 PE=1 SV=4	CD55	41.4	18.4	12	5	5	1	2	1	2	4	2	4	4	4	5	5	4	4	4	4	5	5	4	182170	167080	279780	215090	213160	242200	0.841	0.771	1.292	0.993	0.984	1.118	1.066	0.61982
P08195	4F2 cell-surface antigen heavy chain OS=Homo sapiens OX=9606 GN=SLC3A2 PE=1 SV=3	SLC3A2	67.993	45.4	109	23	23	18	16	16	17	20	22	18	19	20	20	19	20	18	19	20	20	19	20	3627600	3433300	3253100	3999100	4120100	3769700	0.98	0.928	0.879	1.081	1.113	1.019	1.153	0.024915
P08236	Beta-glucuronidase OS=Homo sapiens OX=9606 GN=GUSB PE=1 SV=2	GUSB	74.731	17.8	27	8	8	4	8	6	4	2	3	6	6	8	6	6	7	6	6	8	6	6	7	295810	331680	330040	228450	255170	235270	1.059	1.187	1.181	0.818	0.913	0.842	0.751	0.0044956
P08237	ATP-dependent 6-phosphofructokinase, muscle type OS=Homo sapiens OX=9606 GN=PFKM PE=1 SV=2	PFKM	85.182	44.9	124	26	23	22	20	22	18	19	23	24	22	24	23	23	22	22	20	21	21	20	20	2462200	2523000	2465700	2686500	2572300	2572100	0.967	0.991	0.968	1.055	1.01	1.01	1.051	0.040538
P08238	Heat shock protein HSP 90-beta OS=Homo sapiens OX=9606 GN=HSP90AB1 PE=1 SV=4	HSP90AB1	83.263	61.3	555	53	21	102	87	91	89	92	94	52	51	52	51	52	50	20	20	20	20	21	20	89089000	83505000	89916000	88931000	81835000	90831000	1.02	0.956	1.029	1.018	0.937	1.04	0.997	0.92772
P08240	Signal recognition particle receptor subunit alpha OS=Homo sapiens OX=9606 GN=SRPRA PE=1 SV=2	SRPRA	69.81	44.8	102	23	23	13	15	12	21	18	23	20	23	19	21	20	22	20	23	19	21	20	22	1691700	1598300	1726300	1648300	1766400	1708300	1.001	0.946	1.022	0.975	1.045	1.011	1.021	0.53354
P08243	Asparagine synthetase [glutamine-hydrolyzing] OS=Homo sapiens OX=9606 GN=ASNS PE=1 SV=4	ASNS	64.369	27.5	41	12	12	7	8	4	9	5	8	10	11	11	12	9	10	10	11	11	12	9	10	391840	340930	393430	373030	344200	424780	1.037	0.902	1.041	0.987	0.91	1.124	1.014	0.88404
P08253	72 kDa type IV collagenase OS=Homo sapiens OX=9606 GN=MMP2 PE=1 SV=2	MMP2	73.881	16.5	22	7	7	5	3	4	3	4	3	7	6	7	6	7	5	7	6	7	6	7	5	176690	204770	201130	237250	237930	226320	0.826	0.957	0.94	1.109	1.112	1.057	1.204	0.0189951
P08397	Porphobilinogen deaminase OS=Homo sapiens OX=9606 GN=HMBS PE=1 SV=2	HMBS	39.33	20.5	11	5	4	2	2	0	2	3	2	5	3	5	5	5	3	4	3	4	4	4	3	101730	101050	120520	109860	103170	104920	0.952	0.945	1.128	1.028	0.965	0.982	0.983	0.83376
P08473	Neprilysin OS=Homo sapiens OX=9606 GN=MME PE=1 SV=2	MME	85.513	19.9	33	11	11	5	7	3	5	6	7	8	9	10	8	9	9	8	9	10	8	9	9	206690	198540	235900	244370	237650	237540	0.911	0.875	1.04	1.078	1.048	1.047	1.123	0.089276
P08559	Pyruvate dehydrogenase E1 component subunit alpha, somatic form, mitochondrial OS=Homo sapiens OX=9606 GN=PDHA1 PE=1 SV=3	PDHA1	43.295	58.7	77	16	16	11	13	14	13	14	12	15	14	14	15	15	14	15	14	14	15	15	14	2880000	2871000	2884700	3111500	3291100	3198000	0.948	0.945	0.949	1.024	1.083	1.052	1.112	0.022844
P08572	Collagen alpha-2(IV) chain OS=Homo sapiens OX=9606 GN=COL4A2 PE=1 SV=4	COL4A2	167.55	7.8	26	8	8	5	6	5	4	2	4	8	8	7	7	8	6	8	8	7	7	8	6	345930	280630	294770	274300	293650	262100	1.185	0.961	1.01	0.94	1.006	0.898	0.901	0.22906
P08574	Cytochrome c1, heme protein, mitochondrial OS=Homo sapiens OX=9606 GN=CYC1 PE=1 SV=3	CYC1	35.422	30.5	45	7	7	6	8	8	7	8	8	6	7	7	5	6	6	6	7	7	5	6	6	1212500	1172200	1321200	1116600	1338500	1212500	0.987	0.954	1.075	0.909	1.089	0.987	0.99	0.86096
P08579	U2 small nuclear ribonucleoprotein B'' OS=Homo sapiens OX=9606 GN=SNRPB2 PE=1 SV=1	SNRPB2	25.486	24.9	27	5	5	5	4	4	5	4	5	5	4	4	5	4	5	5	4	4	5	4	5	622460	627480	684540	686810	651500	650300	0.952	0.96	1.047	1.05	0.996	0.995	1.028	0.47184
P08581	Hepatocyte growth factor receptor OS=Homo sapiens OX=9606 GN=MET PE=1 SV=4	MET	155.54	8.6	19	8	8	4	4	2	2	4	3	5	7	6	5	7	6	5	7	6	5	7	6	86188	100410	112270	79512	90879	99583	0.909	1.059	1.184	0.839	0.959	1.05	0.904	0.37714
P08621	U1 small nuclear ribonucleoprotein 70 kDa OS=Homo sapiens OX=9606 GN=SNRNP70 PE=1 SV=2	SNRNP70	51.556	37.1	82	15	15	13	11	15	15	13	15	12	14	15	15	14	14	12	14	15	15	14	14	2854200	2739700	2992600	2670000	2771100	3034800	1.004	0.963	1.052	0.939	0.974	1.067	0.987	0.778
P08648	Integrin alpha-5 OS=Homo sapiens OX=9606 GN=ITGA5 PE=1 SV=2	ITGA5	114.54	35.4	187	30	30	28	34	35	32	32	26	24	29	29	29	29	26	24	29	29	29	29	26	15978000	15367000	15170000	14495000	15025000	15422000	1.048	1.008	0.995	0.951	0.986	1.012	0.967	0.22592
P08651	Nuclear factor 1 C-type OS=Homo sapiens OX=9606 GN=NFIC PE=1 SV=2	NFIC	55.674	26.8	23	9	7	2	5	5	1	4	6	6	9	8	8	9	8	5	7	7	6	7	6	207150	219960	201230	185430	206340	263890	0.968	1.028	0.94	0.866	0.964	1.233	1.043	0.78212
P08708	40S ribosomal protein S17 OS=Homo sapiens OX=9606 GN=RPS17 PE=1 SV=2	RPS17	15.55	57	82	10	10	13	15	13	12	15	14	9	10	10	10	9	9	9	10	10	10	9	9	6768700	7290800	7026000	6452300	6845500	7176900	0.977	1.053	1.014	0.932	0.988	1.036	0.971	0.47088
P08754	Guanine nucleotide-binding protein G(k) subunit alpha OS=Homo sapiens OX=9606 GN=GNAI3 PE=1 SV=3	GNAI3	40.532	44.4	33	13	6	7	7	4	4	6	5	12	12	12	12	12	13	6	6	6	6	6	6	559480	484410	476360	471850	502490	490780	1.124	0.974	0.957	0.948	1.01	0.986	0.964	0.55654
P08758	Annexin A5 OS=Homo sapiens OX=9606 GN=ANXA5 PE=1 SV=2	ANXA5	35.936	68.1	155	20	20	22	24	27	27	28	27	18	18	20	19	19	19	18	18	20	19	19	19	15734000	15864000	17809000	15691000	15959000	16618000	0.967	0.974	1.094	0.964	0.98	1.021	0.977	0.63936
P08865	40S ribosomal protein SA OS=Homo sapiens OX=9606 GN=RPSA PE=1 SV=4	RPSA	32.854	60	184	17	17	23	33	30	35	33	30	16	16	15	17	17	17	16	16	15	17	17	17	18554000	18330000	17961000	18892000	20040000	21268000	0.968	0.956	0.937	0.985	1.045	1.109	1.097	0.061299
P08962	CD63 antigen OS=Homo sapiens OX=9606 GN=CD63 PE=1 SV=2	CD63	25.636	7.6	15	2	2	2	3	2	3	2	3	2	2	2	2	2	2	2	2	2	2	2	2	206280	181190	189350	205610	187370	186500	1.07	0.94	0.983	1.067	0.972	0.968	1.005	0.923
P09001	39S ribosomal protein L3, mitochondrial OS=Homo sapiens OX=9606 GN=MRPL3 PE=1 SV=1	MRPL3	38.632	33.6	49	8	8	8	8	7	10	9	7	7	8	7	7	7	6	7	8	7	7	7	6	442240	497590	494870	528010	617300	460630	0.873	0.982	0.977	1.042	1.218	0.909	1.119	0.31438
P09012	U1 small nuclear ribonucleoprotein A OS=Homo sapiens OX=9606 GN=SNRPA PE=1 SV=3	SNRPA	31.279	31.9	69	8	8	8	11	12	11	13	14	7	8	8	8	8	8	7	8	8	8	8	8	1403500	1236900	1260000	1469100	1467100	1384900	1.024	0.903	0.92	1.072	1.071	1.011	1.108	0.076824
P09038	Fibroblast growth factor 2 OS=Homo sapiens OX=9606 GN=FGF2 PE=1 SV=3	FGF2	30.77	7.3	4	2	2	1	0	0	1	1	1	2	2	1	2	2	2	2	2	1	2	2	2	29605	0	0	40143	32604	38044	0.843			1.144	0.929	1.084	1.248
P09104	Gamma-enolase OS=Homo sapiens OX=9606 GN=ENO2 PE=1 SV=3	ENO2	47.268	49.5	55	14	12	8	11	9	9	10	8	12	14	12	13	12	12	10	12	10	11	10	10	675910	630790	698570	750310	726740	824880	0.942	0.879	0.973	1.045	1.012	1.149	1.147	0.047579
P09110	3-ketoacyl-CoA thiolase, peroxisomal OS=Homo sapiens OX=9606 GN=ACAA1 PE=1 SV=2	ACAA1	44.292	47.2	59	12	12	11	10	10	10	7	11	11	12	11	12	11	11	11	12	11	12	11	11	1004800	944640	961930	1081200	1069300	1043400	0.987	0.928	0.945	1.063	1.051	1.025	1.098	0.0117047
P09132	Signal recognition particle 19 kDa protein OS=Homo sapiens OX=9606 GN=SRP19 PE=1 SV=3	SRP19	16.156	46.5	23	5	5	3	5	3	4	5	3	3	4	4	4	4	5	3	4	4	4	4	5	417260	431940	388920	426490	412300	348590	1.032	1.068	0.962	1.055	1.02	0.862	0.959	0.55706
P09211	Glutathione S-transferase P OS=Homo sapiens OX=9606 GN=GSTP1 PE=1 SV=2	GSTP1	23.356	70.5	148	14	14	29	23	22	23	26	25	14	14	14	14	14	13	14	14	14	14	14	13	21695000	20790000	22250000	23238000	22062000	23446000	0.975	0.935	1	1.045	0.992	1.054	1.062	0.091122
P09234	U1 small nuclear ribonucleoprotein C OS=Homo sapiens OX=9606 GN=SNRPC PE=1 SV=1	SNRPC	17.394	24.5	23	3	3	5	5	3	3	4	3	3	3	2	3	2	3	3	3	2	3	2	3	1275800	1203100	1674800	1267300	1311100	1138000	0.973	0.917	1.277	0.966	1	0.868	0.895	0.4073
P09382	Galectin-1 OS=Homo sapiens OX=9606 GN=LGALS1 PE=1 SV=2	LGALS1	14.716	95.6	168	16	15	30	29	29	26	32	22	14	13	14	13	15	13	14	13	14	13	15	13	41912000	39115000	38516000	41088000	37255000	36154000	1.074	1.003	0.987	1.053	0.955	0.927	0.958	0.39824
P09417	Dihydropteridine reductase OS=Homo sapiens OX=9606 GN=QDPR PE=1 SV=2	QDPR	25.789	46.7	45	7	7	7	7	6	9	9	7	7	7	7	7	6	7	7	7	7	7	6	7	784390	768240	846220	727150	859750	704560	1.003	0.983	1.083	0.93	1.1	0.901	0.955	0.51422
P09429	High mobility group protein B1 OS=Homo sapiens OX=9606 GN=HMGB1 PE=1 SV=3	HMGB1	24.893	54.9	137	19	12	20	22	21	25	26	23	17	18	17	18	19	17	11	11	10	12	12	11	17935000	17024000	21972000	19316000	18035000	21659000	0.928	0.881	1.137	1	0.933	1.121	1.037	0.6987
P09486	SPARC OS=Homo sapiens OX=9606 GN=SPARC PE=1 SV=1	SPARC	34.632	53.8	62	11	11	12	8	8	9	13	12	11	8	10	8	10	8	11	8	10	8	10	8	1919900	1686300	1907700	1761100	2009600	2022800	1.019	0.895	1.012	0.934	1.066	1.073	1.05	0.47426
P09493	Tropomyosin alpha-1 chain OS=Homo sapiens OX=9606 GN=TPM1 PE=1 SV=2	TPM1	32.708	49.6	35	22	7	6	5	7	6	6	5	21	19	21	17	19	20	7	6	7	6	7	6	1155100	972770	1285100	841920	774410	791620	1.191	1.003	1.325	0.868	0.798	0.816	0.705	0.0155765
P09496	Clathrin light chain A OS=Homo sapiens OX=9606 GN=CLTA PE=1 SV=1	CLTA	27.076	22.6	23	8	8	3	4	2	5	6	3	6	7	7	7	7	6	6	7	7	7	7	6	768860	897500	822380	900150	824680	1172800	0.856	1	0.916	1.003	0.919	1.306	1.165	0.28122
P09497	Clathrin light chain B OS=Homo sapiens OX=9606 GN=CLTB PE=1 SV=1	CLTB	25.19	25.8	34	9	9	6	5	5	5	6	7	9	9	9	9	9	8	9	9	9	9	9	8	1257200	1051200	1125500	1237200	1066700	1165800	1.093	0.914	0.978	1.075	0.927	1.013	1.01	0.8798
P09525	Annexin A4 OS=Homo sapiens OX=9606 GN=ANXA4 PE=1 SV=4	ANXA4	35.882	48.9	83	15	15	12	14	15	12	16	14	14	14	14	13	15	14	14	14	14	13	15	14	2891800	2934700	3471100	3765000	3652900	3858700	0.843	0.856	1.012	1.098	1.065	1.125	1.213	0.031799
P09543	2',3'-cyclic-nucleotide 3'-phosphodiesterase OS=Homo sapiens OX=9606 GN=CNP PE=1 SV=2	CNP	47.578	28	36	11	11	6	8	6	5	5	6	9	11	10	7	9	8	9	11	10	7	9	8	623770	567950	685120	666310	667260	687320	0.96	0.874	1.055	1.026	1.027	1.058	1.077	0.23652
P09601	Heme oxygenase 1 OS=Homo sapiens OX=9606 GN=HMOX1 PE=1 SV=1	HMOX1	32.818	43.1	85	12	12	11	14	15	13	15	17	10	11	11	11	12	12	10	11	11	11	12	12	3386000	4512100	4906900	5551700	5772300	5349400	0.689	0.918	0.999	1.13	1.175	1.089	1.302	0.07364
P09622	Dihydrolipoyl dehydrogenase, mitochondrial OS=Homo sapiens OX=9606 GN=DLD PE=1 SV=2	DLD	54.177	26.5	62	10	10	10	12	11	9	9	11	10	10	10	10	10	9	10	10	10	10	10	9	1618700	1413800	1492500	843550	833580	871150	1.373	1.199	1.266	0.716	0.707	0.739	0.563	0.0001601
P09651	Heterogeneous nuclear ribonucleoprotein A1 OS=Homo sapiens OX=9606 GN=HNRNPA1 PE=1 SV=5	HNRNPA1	38.746	55.9	276	25	24	44	50	51	43	45	43	24	25	24	24	22	22	23	24	23	23	22	21	33021000	32729000	33264000	30045000	31165000	32197000	1.03	1.021	1.037	0.937	0.972	1.004	0.943	0.045419
P09661	U2 small nuclear ribonucleoprotein A' OS=Homo sapiens OX=9606 GN=SNRPA1 PE=1 SV=2	SNRPA1	28.415	32.2	41	8	8	5	8	7	8	7	6	8	8	8	8	7	8	8	8	8	8	7	8	1352800	1295700	1199200	1191400	1185700	1231300	1.089	1.043	0.965	0.959	0.954	0.991	0.938	0.165398
P09669	Cytochrome c oxidase subunit 6C OS=Homo sapiens OX=9606 GN=COX6C PE=1 SV=2	COX6C	8.7813	40	21	4	4	5	2	3	5	4	2	3	4	4	4	4	4	3	4	4	4	4	4	407660	388270	538840	356600	356450	279640	1.051	1.001	1.389	0.919	0.919	0.721	0.744	0.088537
P09758	Tumor-associated calcium signal transducer 2 OS=Homo sapiens OX=9606 GN=TACSTD2 PE=1 SV=3	TACSTD2	35.709	24.5	17	5	5	2	3	2	3	4	3	5	4	5	5	5	4	5	4	5	5	5	4	102450	135670	141420	143770	114600	134560	0.796	1.054	1.098	1.117	0.89	1.045	1.035	0.75814
P09874	Poly [ADP-ribose] polymerase 1 OS=Homo sapiens OX=9606 GN=PARP1 PE=1 SV=4	PARP1	113.08	49.1	300	48	47	53	50	48	48	52	49	45	45	45	46	45	45	44	45	45	45	44	45	7681600	7586800	8196500	7945700	7810100	7788900	0.98	0.968	1.046	1.014	0.997	0.994	1.004	0.87356
P09884	DNA polymerase alpha catalytic subunit OS=Homo sapiens OX=9606 GN=POLA1 PE=1 SV=2	POLA1	165.91	7.1	9	6	6	3	3	2	0	0	1	4	5	5	4	3	4	4	5	5	4	3	4	93637	99838	85473	44091	51218	48893	1.328	1.416	1.212	0.625	0.726	0.693	0.517	0.00047749
P09936	Ubiquitin carboxyl-terminal hydrolase isozyme L1 OS=Homo sapiens OX=9606 GN=UCHL1 PE=1 SV=2	UCHL1	24.824	66.4	156	14	14	26	26	24	26	29	25	13	13	14	13	14	14	13	13	14	13	14	14	10837000	10298000	10329000	11624000	12034000	12292000	0.965	0.917	0.919	1.035	1.071	1.094	1.142	0.0045602
P09960	Leukotriene A-4 hydrolase OS=Homo sapiens OX=9606 GN=LTA4H PE=1 SV=2	LTA4H	69.284	53.8	149	27	27	26	22	26	24	28	23	23	26	27	26	25	24	23	26	27	26	25	24	3598100	3407000	3871100	3673300	3607200	3649200	0.99	0.937	1.065	1.011	0.993	1.004	1.005	0.87478
P09972	Fructose-bisphosphate aldolase C OS=Homo sapiens OX=9606 GN=ALDOC PE=1 SV=2	ALDOC	39.455	50.8	88	16	9	15	16	12	15	16	14	14	16	14	16	15	16	8	9	8	9	8	9	4652800	4673600	4407600	5678200	5464600	6344900	0.894	0.898	0.847	1.091	1.05	1.219	1.273	0.0078024
P0CG08	Golgi pH regulator B OS=Homo sapiens OX=9606 GN=GPR89B PE=1 SV=1	GPR89B	52.916	5.9	6	2	2	1	1	1	0	2	1	2	2	1	2	2	1	2	2	1	2	2	1	90062	93077	0	72469	91135	0	1.039	1.074		0.836	1.051		0.893	0.40992
P0CG12	Chromosome transmission fidelity protein 8 homolog isoform 2 OS=Homo sapiens OX=9606 GN=CHTF8 PE=1 SV=1	CHTF8	51.391	13.2	12	4	4	1	3	1	3	2	2	4	4	2	4	3	2	4	4	2	4	3	2	76969	66859	93843	84237	112110	65136	0.925	0.804	1.128	1.013	1.348	0.783	1.1	0.68476
P0CW20	LIM and senescent cell antigen-like-containing domain protein 4 OS=Homo sapiens OX=9606 GN=LIMS4 PE=1 SV=1	LIMS4	13.251	23.9	3	2	2	0	1	0	0	0	2	1	1	1	2	2	2	1	1	1	2	2	2	0	0	0	80029	63606	105590				0.963	0.766	1.271
P0DI82	Trafficking protein particle complex subunit 2B OS=Homo sapiens OX=9606 GN=TRAPPC2B PE=1 SV=1	TRAPPC2B	16.445	30	14	3	3	2	3	3	2	1	3	3	3	3	3	3	3	3	3	3	3	3	3	76683	87286	90163	85604	86775	91809	0.888	1.01	1.044	0.991	1.004	1.063	1.039	0.49282
P0DJD0	RANBP2-like and GRIP domain-containing protein 1 OS=Homo sapiens OX=9606 GN=RGPD1 PE=2 SV=1	RGPD1	196.66	17.2	11	22	1	2	2	2	2	1	2	22	21	17	20	20	20	1	1	1	1	1	1	0	0	0	0	0	14561
P0DMN0	Sulfotransferase 1A4 OS=Homo sapiens OX=9606 GN=SULT1A4 PE=1 SV=1	SULT1A4	34.196	48.1	35	9	9	7	6	6	3	6	7	8	7	8	5	7	8	8	7	8	5	7	8	530110	532950	431770	487180	467770	620940	1.036	1.041	0.844	0.952	0.914	1.213	1.054	0.68274
P0DMV9	Heat shock 70 kDa protein 1B OS=Homo sapiens OX=9606 GN=HSPA1B PE=1 SV=1	HSPA1B	70.051	56.5	198	30	17	29	32	33	35	35	34	28	28	30	30	30	29	15	16	17	17	17	16	10341000	9971900	11017000	18057000	18583000	19007000	0.713	0.688	0.76	1.246	1.282	1.311	1.776	6.0359e-05
P0DN76	Splicing factor U2AF 35 kDa subunit-like protein OS=Homo sapiens OX=9606 GN=U2AF1L5 PE=1 SV=1	U2AF1L5	27.872	41.7	41	7	7	6	8	9	7	6	5	7	7	7	7	6	6	7	7	7	7	6	6	1396600	1493700	1652600	1486300	1473200	1324400	0.949	1.015	1.123	1.01	1.001	0.9	0.943	0.40064
P0DN79	Cystathionine beta-synthase-like protein OS=Homo sapiens OX=9606 GN=CBSL PE=1 SV=1	CBSL	60.586	5.1	2	2	2	0	0	1	1	0	0	1	2	2	2	2	2	1	2	2	2	2	2	0	0	20766	28747	0	0			0.839	1.161			1.384
P0DP25	Calmodulin-3 OS=Homo sapiens OX=9606 GN=CALM3 PE=1 SV=1	CALM3	16.837	59.7	134	8	8	23	21	26	22	19	23	8	8	8	8	8	8	8	8	8	8	8	8	12185000	13964000	13202000	14329000	9783900	11067000	0.981	1.124	1.063	1.154	0.788	0.891	0.894	0.36002
P0DP91	Chimeric ERCC6-PGBD3 protein OS=Homo sapiens OX=9606 GN=CSB-PGBD3 PE=1 SV=1	CSB-PGBD3	119.49	1.2	5	1	1	1	1	0	1	1	1	1	1	1	1	1	1	1	1	1	1	1	1	0	0	0	0	0	11740
P0DPB3	Schwannomin-interacting protein 1 OS=Homo sapiens OX=9606 GN=SCHIP1 PE=1 SV=1	SCHIP1	53.479	3.9	6	1	1	1	1	1	1	1	1	1	1	1	1	1	1	1	1	1	1	1	1	0	0	0	0	0	24002
P0DPB6	DNA-directed RNA polymerases I and III subunit RPAC2 OS=Homo sapiens OX=9606 GN=POLR1D PE=1 SV=1	POLR1D	15.237	54.1	35	6	6	6	7	5	6	6	5	6	5	6	5	5	5	6	5	6	5	5	5	271280	206710	297560	282010	272560	148990	1.1	0.839	1.207	1.144	1.106	0.604	0.907	0.62052
P0DPI2	Glutamine amidotransferase-like class 1 domain-containing protein 3A, mitochondrial OS=Homo sapiens OX=9606 GN=GATD3A PE=1 SV=1	GATD3A	28.17	51.9	68	10	10	11	9	11	12	14	11	10	10	10	10	9	10	10	10	10	10	9	10	1673700	1723700	1835200	1874900	1970200	1876700	0.917	0.944	1.005	1.027	1.079	1.028	1.094	0.046582
P10109	Adrenodoxin, mitochondrial OS=Homo sapiens OX=9606 GN=FDX1 PE=1 SV=1	FDX1	19.393	17.4	8	4	4	1	1	1	1	1	3	2	2	3	3	3	3	2	2	3	3	3	3	121810	162850	187550	105390	144910	184570	0.806	1.077	1.241	0.697	0.959	1.221	0.921	0.67676
P10124	Serglycin OS=Homo sapiens OX=9606 GN=SRGN PE=1 SV=3	SRGN	17.652	29.7	18	3	3	2	3	3	3	3	4	3	3	3	3	3	3	3	3	3	3	3	3	427620	429070	286780	464200	472340	425470	1.024	1.028	0.687	1.112	1.131	1.019	1.191	0.23784
P10155	60 kDa SS-A/Ro ribonucleoprotein OS=Homo sapiens OX=9606 GN=RO60 PE=1 SV=2	RO60	60.67	50.2	105	22	22	18	17	14	17	21	18	20	20	18	21	21	20	20	20	18	21	21	20	2301300	2192800	2391800	2610700	2650600	2501000	0.943	0.898	0.98	1.069	1.086	1.024	1.127	0.0176751
P10253	Lysosomal alpha-glucosidase OS=Homo sapiens OX=9606 GN=GAA PE=1 SV=4	GAA	105.32	30.9	92	20	20	18	13	11	15	19	16	18	18	18	18	18	18	18	18	18	18	18	18	2141200	2204500	2285800	2587200	2630500	2915700	0.87	0.896	0.929	1.051	1.069	1.185	1.226	0.0084591
P10301	Ras-related protein R-Ras OS=Homo sapiens OX=9606 GN=RRAS PE=1 SV=1	RRAS	23.48	51.4	47	9	8	8	7	7	8	8	9	7	8	7	9	7	9	6	7	6	8	6	8	1780100	1805800	2076300	1990100	2028800	2137200	0.904	0.917	1.054	1.01	1.03	1.085	1.087	0.185364
P10319	HLA class I histocompatibility antigen, B-58 alpha chain OS=Homo sapiens OX=9606 GN=HLA-B PE=1 SV=1	HLA-B	40.337	41.7	2	12	0	0	0	1	0	1	0	12	12	12	10	11	10	0	0	0	0	0	0	0	0	0	0	19448	0
P10321	HLA class I histocompatibility antigen, Cw-7 alpha chain OS=Homo sapiens OX=9606 GN=HLA-C PE=1 SV=3	HLA-C	40.648	37.2	17	11	1	3	3	3	3	3	2	11	11	9	11	11	11	1	1	1	1	1	1	216430	172670	216580	142710	165290	185310	1.182	0.943	1.182	0.779	0.902	1.012	0.814	0.126544
P10398	Serine/threonine-protein kinase A-Raf OS=Homo sapiens OX=9606 GN=ARAF PE=1 SV=2	ARAF	67.585	15.3	5	8	4	1	2	1	0	0	1	7	7	4	5	5	6	4	3	2	1	1	2	70151	46429	0	0	0	27554	1.46	0.966				0.574	0.473
P10412	Histone H1.4 OS=Homo sapiens OX=9606 GN=HIST1H1E PE=1 SV=2	HIST1H1E	21.865	30.1	38	8	2	9	7	6	7	5	4	8	8	7	8	7	6	2	2	1	2	2	1	5163400	8760000	3921100	3701900	3059400	2373400	1.148	1.948	0.872	0.823	0.68	0.528	0.512	0.079237
P10515	Dihydrolipoyllysine-residue acetyltransferase component of pyruvate dehydrogenase complex, mitochondrial OS=Homo sapiens OX=9606 GN=DLAT PE=1 SV=3	DLAT	68.996	41.1	88	18	18	12	13	16	18	16	13	17	15	17	18	17	17	17	15	17	18	17	17	2329100	2824200	2378800	2704100	2886600	2657500	0.886	1.074	0.904	1.028	1.098	1.01	1.095	0.22884
P10586	Receptor-type tyrosine-protein phosphatase F OS=Homo sapiens OX=9606 GN=PTPRF PE=1 SV=2	PTPRF	212.88	24.8	91	27	25	14	14	15	12	14	22	21	25	26	22	20	23	19	23	24	20	19	21	601930	592120	614010	541600	556510	550130	1.045	1.028	1.066	0.94	0.966	0.955	0.911	0.0021356
P10589	COUP transcription factor 1 OS=Homo sapiens OX=9606 GN=NR2F1 PE=1 SV=1	NR2F1	46.155	22.2	4	8	1	0	1	1	0	1	1	6	7	7	7	8	8	0	1	1	1	1	1	0	0	0	0	0	17560
P10599	Thioredoxin OS=Homo sapiens OX=9606 GN=TXN PE=1 SV=3	TXN	11.737	65.7	57	7	7	9	8	10	9	11	10	7	7	7	7	7	7	7	7	7	7	7	7	9487400	9413000	11237000	11518000	12216000	12439000	0.858	0.852	1.017	1.042	1.105	1.126	1.2	0.041123
P10606	Cytochrome c oxidase subunit 5B, mitochondrial OS=Homo sapiens OX=9606 GN=COX5B PE=1 SV=2	COX5B	13.696	50.4	23	6	6	3	6	3	4	3	4	5	6	5	6	6	6	5	6	5	6	6	6	347940	930650	469810	717660	541740	599770	0.579	1.548	0.781	1.194	0.901	0.998	1.064	0.66192
P10619	Lysosomal protective protein OS=Homo sapiens OX=9606 GN=CTSA PE=1 SV=2	CTSA	54.465	18.5	43	7	7	7	8	7	6	7	8	6	7	7	7	7	6	6	7	7	7	7	6	1191400	1233500	1196300	1037600	1254400	1160200	1.011	1.046	1.015	0.88	1.064	0.984	0.953	0.41574
P10620	Microsomal glutathione S-transferase 1 OS=Homo sapiens OX=9606 GN=MGST1 PE=1 SV=1	MGST1	17.598	27.1	31	4	4	6	4	4	5	7	5	3	3	4	4	4	4	3	3	4	4	4	4	1076100	1348600	1168700	1422400	1466800	1204700	0.84	1.053	0.912	1.11	1.145	0.94	1.139	0.21978
P10644	cAMP-dependent protein kinase type I-alpha regulatory subunit OS=Homo sapiens OX=9606 GN=PRKAR1A PE=1 SV=1	PRKAR1A	42.981	46.7	71	17	15	11	10	10	14	11	15	17	15	15	17	17	16	15	14	14	15	15	14	2222400	2245700	2403000	2097800	1749300	2402700	1.016	1.027	1.099	0.959	0.8	1.099	0.91	0.3422
P10646	Tissue factor pathway inhibitor OS=Homo sapiens OX=9606 GN=TFPI PE=1 SV=1	TFPI	35.015	31.6	28	7	7	5	3	5	6	5	4	6	5	6	5	6	6	6	5	6	5	6	6	265010	224380	252080	274300	244600	211680	1.08	0.915	1.027	1.118	0.997	0.863	0.985	0.85164
P10746	Uroporphyrinogen-III synthase OS=Homo sapiens OX=9606 GN=UROS PE=1 SV=1	UROS	28.627	10.9	4	2	2	0	0	1	1	1	1	2	2	2	1	2	1	2	2	2	1	2	1	0	0	29747	0	15089	0			1.327		0.673		0.507
P10768	S-formylglutathione hydrolase OS=Homo sapiens OX=9606 GN=ESD PE=1 SV=2	ESD	31.462	63.5	88	13	13	15	11	12	16	15	19	11	10	11	11	11	12	11	10	11	11	11	12	2366400	2200300	2435400	2207000	2830200	3240500	0.929	0.864	0.956	0.867	1.111	1.272	1.182	0.2506
P10809	60 kDa heat shock protein, mitochondrial OS=Homo sapiens OX=9606 GN=HSPD1 PE=1 SV=2	HSPD1	61.054	72.1	343	39	39	51	63	52	59	63	55	36	36	38	35	35	37	36	36	38	35	35	37	33023000	33018000	33665000	33511000	34459000	34671000	0.979	0.979	0.998	0.994	1.022	1.028	1.03	0.074319
P10909	Clusterin OS=Homo sapiens OX=9606 GN=CLU PE=1 SV=1	CLU	52.494	20.9	23	6	6	6	3	2	5	1	6	6	4	2	5	2	6	6	4	2	5	2	6	110930	110030	104310	155040	123730	142330	0.892	0.885	0.839	1.246	0.995	1.144	1.294	0.020564
P11021	Endoplasmic reticulum chaperone BiP OS=Homo sapiens OX=9606 GN=HSPA5 PE=1 SV=2	HSPA5	72.332	60.1	360	43	42	66	60	56	62	58	58	42	41	41	42	41	40	41	40	40	41	40	39	77036000	72935000	77283000	94679000	91642000	91695000	0.915	0.866	0.918	1.124	1.088	1.089	1.223	0.00075568
P11047	Laminin subunit gamma-1 OS=Homo sapiens OX=9606 GN=LAMC1 PE=1 SV=3	LAMC1	177.6	32.4	140	37	37	27	24	22	20	19	28	28	31	31	30	31	36	28	31	31	30	31	36	2438300	2215000	2398300	1709800	1939100	2002200	1.152	1.046	1.133	0.808	0.916	0.946	0.802	0.0170401
P11117	Lysosomal acid phosphatase OS=Homo sapiens OX=9606 GN=ACP2 PE=1 SV=3	ACP2	48.344	17.5	27	6	6	4	5	4	5	5	4	5	5	5	6	5	6	5	5	5	6	5	6	205660	212010	178880	227430	271650	213720	0.942	0.972	0.82	1.042	1.245	0.979	1.195	0.120256
P11137	Microtubule-associated protein 2 OS=Homo sapiens OX=9606 GN=MAP2 PE=1 SV=4	MAP2	199.52	9.3	24	11	11	4	5	3	3	5	4	10	8	7	8	9	8	10	8	7	8	9	8	129380	123130	108280	120900	102180	125630	1.094	1.041	0.916	1.022	0.864	1.062	0.966	0.68914
P11142	Heat shock cognate 71 kDa protein OS=Homo sapiens OX=9606 GN=HSPA8 PE=1 SV=1	HSPA8	70.897	62.4	358	39	31	60	66	56	59	57	60	39	39	38	37	37	38	31	31	30	29	29	30	68721000	68312000	71739000	67527000	63543000	67688000	1.012	1.006	1.056	0.994	0.936	0.997	0.952	0.127222
P11166	Solute carrier family 2, facilitated glucose transporter member 1 OS=Homo sapiens OX=9606 GN=SLC2A1 PE=1 SV=2	SLC2A1	54.083	12.2	23	6	6	5	3	3	5	3	4	6	6	6	6	6	6	6	6	6	6	6	6	196090	245500	202890	238810	257250	248890	0.847	1.06	0.876	1.031	1.111	1.075	1.156	0.110464
P11169	Solute carrier family 2, facilitated glucose transporter member 3 OS=Homo sapiens OX=9606 GN=SLC2A3 PE=1 SV=1	SLC2A3	53.924	11.9	18	6	6	4	2	2	4	2	4	5	4	4	5	5	6	5	4	4	5	5	6	263930	310700	251110	282700	305890	225840	0.965	1.137	0.919	1.034	1.119	0.826	0.986	0.8804
P11171	Protein 4.1 OS=Homo sapiens OX=9606 GN=EPB41 PE=1 SV=4	EPB41	97.016	20.5	28	13	12	3	4	5	6	5	5	8	10	11	10	11	12	7	9	10	9	10	11	219230	236150	234680	275120	278380	266010	0.871	0.939	0.933	1.094	1.106	1.057	1.187	0.0033983
P11172	Uridine 5'-monophosphate synthase OS=Homo sapiens OX=9606 GN=UMPS PE=1 SV=1	UMPS	52.221	42.9	50	14	14	8	11	6	10	7	8	12	13	13	13	12	12	12	13	13	13	12	12	819510	925930	990580	885480	857540	861850	0.921	1.04	1.113	0.995	0.963	0.968	0.952	0.45616
P11177	Pyruvate dehydrogenase E1 component subunit beta, mitochondrial OS=Homo sapiens OX=9606 GN=PDHB PE=1 SV=3	PDHB	39.233	48.5	97	14	14	14	18	14	18	17	16	13	14	13	14	13	14	13	14	13	14	13	14	3716400	3286900	3231300	3913100	4142000	3843100	1.007	0.891	0.876	1.061	1.123	1.042	1.163	0.036657
P11182	Lipoamide acyltransferase component of branched-chain alpha-keto acid dehydrogenase complex, mitochondrial OS=Homo sapiens OX=9606 GN=DBT PE=1 SV=3	DBT	53.486	31.5	45	10	10	6	7	8	7	8	9	7	8	9	7	9	10	7	8	9	7	9	10	476390	481340	478750	544890	665760	496050	0.909	0.919	0.914	1.04	1.271	0.947	1.188	0.198217
P11216	Glycogen phosphorylase, brain form OS=Homo sapiens OX=9606 GN=PYGB PE=1 SV=5	PYGB	96.695	49.5	243	38	32	39	37	45	39	41	42	35	33	34	33	34	36	29	27	28	28	30	30	5781900	5569400	5866000	5844600	5645000	5921400	1.002	0.965	1.016	1.013	0.978	1.026	1.011	0.61748
P11233	Ras-related protein Ral-A OS=Homo sapiens OX=9606 GN=RALA PE=1 SV=1	RALA	23.567	39.8	28	8	4	5	5	4	5	4	5	6	6	7	7	5	8	3	3	4	4	3	4	1472000	1355800	1575100	1910000	1956200	1766000	0.88	0.811	0.942	1.142	1.17	1.056	1.279	0.0096997
P11234	Ras-related protein Ral-B OS=Homo sapiens OX=9606 GN=RALB PE=1 SV=1	RALB	23.408	41.3	45	9	5	8	8	7	9	5	8	8	8	8	8	6	9	5	5	5	5	4	5	1363500	1348900	1181600	1469300	1362200	1283400	1.021	1.011	0.885	1.101	1.021	0.961	1.057	0.4086
P11274	Breakpoint cluster region protein OS=Homo sapiens OX=9606 GN=BCR PE=1 SV=2	BCR	142.82	28.7	76	25	24	15	16	13	9	10	13	20	20	24	18	19	20	19	19	23	17	18	19	629780	638730	718120	572460	605040	673400	0.985	0.999	1.123	0.895	0.946	1.053	0.931	0.32126
P11277	Spectrin beta chain, erythrocytic OS=Homo sapiens OX=9606 GN=SPTB PE=1 SV=5	SPTB	246.47	4.4	2	8	2	0	1	1	0	0	0	6	7	8	7	4	7	1	2	2	2	2	2	0	362080	263410	0	0	0		1.158	0.842
P11279	Lysosome-associated membrane glycoprotein 1 OS=Homo sapiens OX=9606 GN=LAMP1 PE=1 SV=3	LAMP1	44.882	10.6	26	4	4	5	4	4	5	4	4	4	4	4	4	4	4	4	4	4	4	4	4	586590	668030	741530	607110	604090	712600	0.898	1.023	1.135	0.929	0.925	1.091	0.964	0.70414
P11308	Transcriptional regulator ERG OS=Homo sapiens OX=9606 GN=ERG PE=1 SV=2	ERG	54.608	48.4	77	14	14	10	14	14	11	14	14	12	13	13	13	14	14	12	13	13	13	14	14	1279900	1253400	1317500	1193800	1226400	1241400	1.022	1.001	1.052	0.953	0.98	0.991	0.951	0.05324
P11310	Medium-chain specific acyl-CoA dehydrogenase, mitochondrial OS=Homo sapiens OX=9606 GN=ACADM PE=1 SV=1	ACADM	46.588	5.9	7	2	2	2	2	1	0	1	1	2	2	2	1	2	2	2	2	2	1	2	2	89264	79814	90004	0	147850	205540	0.729	0.652	0.735		1.207	1.678	2.045	0.0130594
P11387	DNA topoisomerase 1 OS=Homo sapiens OX=9606 GN=TOP1 PE=1 SV=2	TOP1	90.725	38.7	137	27	27	19	23	22	24	27	22	26	24	25	26	26	24	26	24	25	26	26	24	3663800	3688100	3715200	3995900	3795400	3607300	0.979	0.985	0.992	1.067	1.014	0.963	1.03	0.4408
P11388	DNA topoisomerase 2-alpha OS=Homo sapiens OX=9606 GN=TOP2A PE=1 SV=3	TOP2A	174.38	19.5	52	22	17	11	9	11	7	5	9	18	15	17	16	16	20	14	12	14	12	13	15	477820	468050	408680	300370	257920	284370	1.305	1.278	1.116	0.82	0.704	0.777	0.622	0.0020215
P11413	Glucose-6-phosphate 1-dehydrogenase OS=Homo sapiens OX=9606 GN=G6PD PE=1 SV=4	G6PD	59.256	81.9	319	38	38	49	53	51	52	55	59	36	36	35	36	37	35	36	36	35	36	37	35	18197000	17623000	17310000	20360000	20275000	21947000	0.944	0.914	0.898	1.056	1.051	1.138	1.177	0.0053354
P11441	Ubiquitin-like protein 4A OS=Homo sapiens OX=9606 GN=UBL4A PE=1 SV=1	UBL4A	17.776	33.8	14	4	4	1	4	2	2	2	3	3	4	4	4	4	4	3	4	4	4	4	4	371220	263370	286160	290950	265570	289120	1.261	0.895	0.972	0.988	0.902	0.982	0.918	0.52182
P11488	Guanine nucleotide-binding protein G(t) subunit alpha-1 OS=Homo sapiens OX=9606 GN=GNAT1 PE=1 SV=5	GNAT1	40.04	8.3	1	3	1	0	0	0	0	0	1	3	3	3	3	3	3	1	1	1	1	1	1	0	0	0	0	0	34522
P11498	Pyruvate carboxylase, mitochondrial OS=Homo sapiens OX=9606 GN=PC PE=1 SV=2	PC	129.63	18.4	30	13	13	4	5	2	6	6	7	8	6	9	11	10	10	8	6	9	11	10	10	158070	155270	171340	175320	229150	202280	0.869	0.854	0.942	0.964	1.26	1.112	1.252	0.057377
P11511	Aromatase OS=Homo sapiens OX=9606 GN=CYP19A1 PE=1 SV=3	CYP19A1	57.882	4	2	2	2	2	0	0	0	0	0	2	1	1	0	1	1	2	1	1	0	1	1	195150	0	0	0	0	0
P11532	Dystrophin OS=Homo sapiens OX=9606 GN=DMD PE=1 SV=3	DMD	426.74	1.7	9	5	3	2	2	2	1	0	2	4	4	3	5	4	4	2	2	1	3	2	2	191650	319250	0	199270	0	202850	0.84	1.399		0.873		0.889	0.787	0.5655
P11586	C-1-tetrahydrofolate synthase, cytoplasmic OS=Homo sapiens OX=9606 GN=MTHFD1 PE=1 SV=3	MTHFD1	101.56	44.5	165	31	30	25	30	29	28	25	28	30	27	29	27	28	30	30	27	28	27	28	29	4548400	4287300	4565900	3954300	3928000	4337700	1.065	1.004	1.069	0.926	0.92	1.016	0.912	0.071021
P11717	Cation-independent mannose-6-phosphate receptor OS=Homo sapiens OX=9606 GN=IGF2R PE=1 SV=3	IGF2R	274.37	17.1	75	28	28	15	11	10	10	15	14	23	21	21	23	23	21	23	21	21	23	23	21	423670	455530	454550	432160	449250	455250	0.952	1.024	1.021	0.971	1.009	1.023	1.002	0.93898
P11766	Alcohol dehydrogenase class-3 OS=Homo sapiens OX=9606 GN=ADH5 PE=1 SV=4	ADH5	39.724	48.9	84	14	14	15	14	14	14	9	18	13	14	10	14	14	14	13	14	10	14	14	14	2661500	2349900	2570800	2522900	2665400	2893000	1.02	0.9	0.985	0.966	1.021	1.108	1.065	0.3116
P11802	Cyclin-dependent kinase 4 OS=Homo sapiens OX=9606 GN=CDK4 PE=1 SV=2	CDK4	33.729	35	28	8	8	7	5	4	4	5	3	7	7	8	7	6	6	7	7	8	7	6	6	259200	208430	285750	208350	251090	235530	1.074	0.863	1.184	0.863	1.04	0.976	0.922	0.52628
P11908	Ribose-phosphate pyrophosphokinase 2 OS=Homo sapiens OX=9606 GN=PRPS2 PE=1 SV=2	PRPS2	34.769	46.9	29	10	4	4	5	5	5	6	4	10	10	10	10	9	10	4	4	4	4	4	4	307390	388290	380840	393580	318730	294880	0.885	1.118	1.097	1.133	0.918	0.849	0.935	0.57948
P11940	Polyadenylate-binding protein 1 OS=Homo sapiens OX=9606 GN=PABPC1 PE=1 SV=2	PABPC1	70.67	60.8	183	31	21	32	30	28	34	30	29	28	30	29	27	26	27	21	20	20	19	19	18	13461000	12813000	13980000	13428000	12321000	12514000	1.029	0.979	1.068	1.026	0.942	0.956	0.951	0.23652
P12004	Proliferating cell nuclear antigen OS=Homo sapiens OX=9606 GN=PCNA PE=1 SV=1	PCNA	28.768	51.3	83	10	10	12	17	14	14	12	14	10	9	10	10	10	10	10	9	10	10	10	10	3625500	3142100	3350600	3124500	3110400	3391800	1.102	0.955	1.018	0.949	0.945	1.031	0.951	0.38328
P12074	Cytochrome c oxidase subunit 6A1, mitochondrial OS=Homo sapiens OX=9606 GN=COX6A1 PE=1 SV=4	COX6A1	12.155	43.1	10	2	2	3	1	2	1	1	2	2	2	2	2	2	2	2	2	2	2	2	2	683050	476700	1243900	348840	433720	706180	1.053	0.735	1.917	0.538	0.669	1.089	0.62	0.2722
P12081	Histidine--tRNA ligase, cytoplasmic OS=Homo sapiens OX=9606 GN=HARS PE=1 SV=2	HARS	57.41	35.2	84	16	11	15	12	13	15	15	14	16	15	16	15	15	16	11	10	11	10	10	11	2916300	2769700	2641100	2597200	2434500	2652400	1.093	1.038	0.99	0.973	0.912	0.994	0.922	0.104935
P12235	ADP/ATP translocase 1 OS=Homo sapiens OX=9606 GN=SLC25A4 PE=1 SV=4	SLC25A4	33.064	42.3	21	13	4	3	4	4	4	5	1	12	11	11	10	11	11	4	4	4	3	4	3	304660	348780	310000	326550	383580	362830	0.898	1.028	0.913	0.962	1.13	1.069	1.113	0.167423
P12236	ADP/ATP translocase 3 OS=Homo sapiens OX=9606 GN=SLC25A6 PE=1 SV=4	SLC25A6	32.866	52.7	101	18	5	18	18	16	17	15	17	15	15	15	15	14	16	4	5	5	5	4	5	9162900	8930300	8710400	8869200	9866300	10172000	0.987	0.962	0.938	0.955	1.063	1.096	1.079	0.16906
P12268	Inosine-5'-monophosphate dehydrogenase 2 OS=Homo sapiens OX=9606 GN=IMPDH2 PE=1 SV=2	IMPDH2	55.804	47.3	167	24	24	30	32	26	27	25	27	24	23	24	24	23	21	24	23	24	24	23	21	7034100	6568900	6874200	6151200	5586200	5935100	1.106	1.033	1.081	0.967	0.879	0.933	0.863	0.0126035
P12270	Nucleoprotein TPR OS=Homo sapiens OX=9606 GN=TPR PE=1 SV=3	TPR	267.29	43.3	433	88	88	68	69	73	77	79	67	80	84	76	81	81	76	80	84	76	81	81	76	7230200	7353800	7158600	6908600	7317500	7026700	1.009	1.026	0.999	0.964	1.021	0.981	0.978	0.2879
P12429	Annexin A3 OS=Homo sapiens OX=9606 GN=ANXA3 PE=1 SV=3	ANXA3	36.375	45.5	55	11	11	10	9	10	8	9	9	11	11	11	10	9	9	11	11	11	10	9	9	1066900	989890	1168100	935680	950410	992570	1.049	0.973	1.148	0.92	0.934	0.976	0.893	0.094078
P12694	2-oxoisovalerate dehydrogenase subunit alpha, mitochondrial OS=Homo sapiens OX=9606 GN=BCKDHA PE=1 SV=2	BCKDHA	50.47	33.9	53	10	10	8	9	9	10	9	8	9	7	9	9	7	8	9	7	9	9	7	8	488290	519290	495770	571400	548630	609900	0.906	0.964	0.92	1.06	1.018	1.132	1.151	0.0180648
P12814	Alpha-actinin-1 OS=Homo sapiens OX=9606 GN=ACTN1 PE=1 SV=2	ACTN1	103.06	74.3	393	70	42	66	63	65	62	68	69	66	65	67	64	66	68	41	40	41	41	42	41	29679000	30297000	32893000	32263000	32248000	33334000	0.934	0.953	1.035	1.015	1.015	1.049	1.054	0.185064
P12821	Angiotensin-converting enzyme OS=Homo sapiens OX=9606 GN=ACE PE=1 SV=1	ACE	149.71	5.5	7	4	4	1	3	1	1	0	1	4	4	3	3	1	1	4	4	3	3	1	1	68508	62727	68840	57725	0	0	1.063	0.973	1.068	0.896			0.866
P12931	Proto-oncogene tyrosine-protein kinase Src OS=Homo sapiens OX=9606 GN=SRC PE=1 SV=3	SRC	59.834	32.5	36	13	8	7	6	5	6	5	7	12	12	10	11	9	12	7	7	6	7	6	8	643650	633260	683330	659470	587910	758450	0.974	0.958	1.034	0.998	0.889	1.147	1.023	0.8293
P12955	Xaa-Pro dipeptidase OS=Homo sapiens OX=9606 GN=PEPD PE=1 SV=3	PEPD	54.548	36.9	88	14	14	15	14	16	15	14	14	14	14	14	14	14	13	14	14	14	14	14	13	2304500	2108700	2338600	2328800	2363800	2412800	0.998	0.913	1.013	1.008	1.023	1.045	1.052	0.20462
P12956	X-ray repair cross-complementing protein 6 OS=Homo sapiens OX=9606 GN=XRCC6 PE=1 SV=2	XRCC6	69.842	58.9	270	39	39	39	46	46	44	52	43	33	32	36	33	36	38	33	32	36	33	36	38	15849000	16033000	17678000	17207000	17156000	17800000	0.935	0.946	1.043	1.015	1.012	1.05	1.052	0.22802
P13010	X-ray repair cross-complementing protein 5 OS=Homo sapiens OX=9606 GN=XRCC5 PE=1 SV=3	XRCC5	82.704	56.3	268	40	40	47	42	43	43	47	46	37	36	38	35	37	37	37	36	38	35	37	37	14310000	14134000	15530000	14421000	15535000	15520000	0.96	0.948	1.042	0.967	1.042	1.041	1.034	0.43308
P13051	Uracil-DNA glycosylase OS=Homo sapiens OX=9606 GN=UNG PE=1 SV=2	UNG	34.645	16.3	9	3	3	2	1	2	2	2	0	3	3	3	3	3	1	3	3	3	3	3	1	48722	56101	66517	43361	48799	0	0.925	1.065	1.262	0.823	0.926		0.807	0.191381
P13073	Cytochrome c oxidase subunit 4 isoform 1, mitochondrial OS=Homo sapiens OX=9606 GN=COX4I1 PE=1 SV=1	COX4I1	19.576	37.3	40	7	7	8	7	5	8	5	7	7	7	6	7	7	7	7	7	6	7	7	7	2076300	2148100	2073500	1973600	1917500	1881600	1.032	1.068	1.031	0.981	0.953	0.935	0.916	0.0085359
P13196	5-aminolevulinate synthase, nonspecific, mitochondrial OS=Homo sapiens OX=9606 GN=ALAS1 PE=1 SV=2	ALAS1	70.58	10.5	5	3	3	1	1	1	2	0	0	2	2	2	3	2	3	2	2	2	3	2	3	57210	40013	23019	34552	0	29903	1.549	1.083	0.623	0.935		0.81	0.804	0.68716
P13473	Lysosome-associated membrane glycoprotein 2 OS=Homo sapiens OX=9606 GN=LAMP2 PE=1 SV=2	LAMP2	44.96	15.4	24	6	6	5	3	3	4	5	4	6	6	5	6	6	6	6	6	5	6	6	6	1029700	951990	1046000	1031000	1124300	975080	1.003	0.928	1.019	1.005	1.095	0.95	1.034	0.5548
P13489	Ribonuclease inhibitor OS=Homo sapiens OX=9606 GN=RNH1 PE=1 SV=2	RNH1	49.973	70.5	146	22	22	25	26	22	22	25	26	20	21	21	21	21	21	20	21	21	21	21	21	6908100	7033400	7775900	7022800	7087500	7472400	0.957	0.975	1.077	0.973	0.982	1.035	0.994	0.90348
P13498	Cytochrome b-245 light chain OS=Homo sapiens OX=9606 GN=CYBA PE=1 SV=3	CYBA	21.012	15.9	2	1	1	0	1	1	0	0	0	1	1	1	1	1	1	1	1	1	1	1	1	0	0	0	0	0	31242
P13598	Intercellular adhesion molecule 2 OS=Homo sapiens OX=9606 GN=ICAM2 PE=1 SV=2	ICAM2	30.654	21.1	25	5	5	4	4	5	4	4	4	3	4	5	4	4	4	3	4	5	4	4	4	2718200	3259900	3168700	2945200	2657900	2888400	0.925	1.109	1.078	1.002	0.904	0.983	0.928	0.32618
P13639	Elongation factor 2 OS=Homo sapiens OX=9606 GN=EEF2 PE=1 SV=4	EEF2	95.337	59.3	380	51	49	63	61	66	60	66	64	45	45	48	47	48	49	43	44	47	46	47	48	34809000	31691000	31672000	32199000	31364000	35492000	1.059	0.964	0.964	0.98	0.954	1.08	1.009	0.86986
P13667	Protein disulfide-isomerase A4 OS=Homo sapiens OX=9606 GN=PDIA4 PE=1 SV=2	PDIA4	72.932	58	314	42	42	48	56	49	57	52	52	38	40	39	39	41	38	38	40	39	39	41	38	28118000	27149000	29266000	34859000	35731000	34572000	0.889	0.859	0.926	1.103	1.13	1.094	1.244	0.00077731
P13674	Prolyl 4-hydroxylase subunit alpha-1 OS=Homo sapiens OX=9606 GN=P4HA1 PE=1 SV=2	P4HA1	61.049	50	102	24	24	15	15	15	17	19	21	19	22	21	24	22	22	19	22	21	24	22	22	1626900	1642300	1810200	2032000	2223400	2363900	0.834	0.842	0.928	1.042	1.14	1.212	1.303	0.0089556
P13693	Translationally-controlled tumor protein OS=Homo sapiens OX=9606 GN=TPT1 PE=1 SV=1	TPT1	19.595	44.2	47	9	6	8	9	5	10	7	8	9	9	8	9	8	8	6	6	5	6	5	5	4409700	3819200	4715000	3343800	3036500	3556400	1.156	1.002	1.236	0.877	0.796	0.933	0.768	0.027316
P13716	Delta-aminolevulinic acid dehydratase OS=Homo sapiens OX=9606 GN=ALAD PE=1 SV=1	ALAD	36.294	38.5	36	10	9	6	6	5	9	5	5	7	8	9	9	8	9	7	8	9	9	8	9	364950	362220	384550	411420	377280	318170	0.987	0.98	1.04	1.113	1.02	0.86	0.995	0.90452
P13747	HLA class I histocompatibility antigen, alpha chain E OS=Homo sapiens OX=9606 GN=HLA-E PE=1 SV=4	HLA-E	40.057	29.1	21	8	4	5	3	2	4	4	3	7	8	7	8	8	7	3	4	4	4	4	4	315570	256490	315150	246470	283730	267530	1.124	0.913	1.122	0.878	1.01	0.953	0.899	0.2674
P13797	Plastin-3 OS=Homo sapiens OX=9606 GN=PLS3 PE=1 SV=4	PLS3	70.81	58.7	246	37	34	46	41	37	40	37	45	36	35	34	34	33	35	33	32	31	31	30	32	16301000	15083000	14959000	13759000	13211000	14558000	1.113	1.03	1.021	0.939	0.902	0.994	0.896	0.049116
P13798	Acylamino-acid-releasing enzyme OS=Homo sapiens OX=9606 GN=APEH PE=1 SV=4	APEH	81.224	38.7	77	18	18	14	10	10	13	15	15	16	18	12	16	15	17	16	18	12	16	15	17	1517800	1363100	1436100	1491400	1406600	1511200	1.044	0.937	0.987	1.025	0.967	1.039	1.021	0.60374
P13804	Electron transfer flavoprotein subunit alpha, mitochondrial OS=Homo sapiens OX=9606 GN=ETFA PE=1 SV=1	ETFA	35.079	52.3	72	13	13	13	13	11	13	10	12	12	13	13	12	12	11	12	13	13	12	12	11	3459200	3089100	2842600	3118900	3026500	3384300	1.097	0.98	0.901	0.989	0.96	1.073	1.015	0.81148
P13807	Glycogen [starch] synthase, muscle OS=Homo sapiens OX=9606 GN=GYS1 PE=1 SV=2	GYS1	83.785	36.2	62	17	17	11	10	9	10	12	10	17	17	14	16	15	15	17	17	14	16	15	15	632090	643100	676420	687320	680270	709830	0.941	0.958	1.007	1.024	1.013	1.057	1.065	0.058396
P13861	cAMP-dependent protein kinase type II-alpha regulatory subunit OS=Homo sapiens OX=9606 GN=PRKAR2A PE=1 SV=2	PRKAR2A	45.518	46.5	97	16	13	18	16	14	16	16	17	14	15	13	14	15	15	11	12	11	11	12	13	2238400	2112300	2444200	2243800	2346700	2404600	0.974	0.919	1.063	0.976	1.021	1.046	1.029	0.55244
P13929	Beta-enolase OS=Homo sapiens OX=9606 GN=ENO3 PE=1 SV=5	ENO3	46.986	16.8	3	4	2	1	0	0	0	1	1	3	3	2	3	3	3	1	1	0	1	1	1	0	0	0	0	0	181910
P13984	General transcription factor IIF subunit 2 OS=Homo sapiens OX=9606 GN=GTF2F2 PE=1 SV=2	GTF2F2	28.38	52.2	48	11	11	9	7	8	8	10	6	10	10	10	10	11	10	10	10	10	10	11	10	506330	476670	525250	539000	516760	555970	0.974	0.917	1.01	1.037	0.994	1.069	1.069	0.13098
P13987	CD59 glycoprotein OS=Homo sapiens OX=9606 GN=CD59 PE=1 SV=1	CD59	14.177	40.6	96	10	10	15	17	15	17	17	15	10	10	10	10	10	10	10	10	10	10	10	10	11817000	12508000	11724000	13984000	13243000	14444000	0.912	0.966	0.905	1.08	1.022	1.115	1.156	0.0114956
P13995	Bifunctional methylenetetrahydrofolate dehydrogenase/cyclohydrolase, mitochondrial OS=Homo sapiens OX=9606 GN=MTHFD2 PE=1 SV=2	MTHFD2	37.895	48.3	37	9	9	5	6	7	5	7	7	9	9	9	9	9	8	9	9	9	9	9	8	437070	457180	452290	425680	517960	439860	0.961	1.005	0.994	0.936	1.138	0.967	1.027	0.72402
P14174	Macrophage migration inhibitory factor OS=Homo sapiens OX=9606 GN=MIF PE=1 SV=4	MIF	12.476	40.9	34	5	5	7	6	5	5	5	6	5	5	5	5	5	5	5	5	5	5	5	5	3997500	5175700	6264200	5980300	5674200	5174700	0.743	0.962	1.165	1.112	1.055	0.962	1.09	0.50058
P14209	CD99 antigen OS=Homo sapiens OX=9606 GN=CD99 PE=1 SV=1	CD99	18.848	32.4	59	5	5	8	10	12	10	9	10	5	5	5	5	5	5	5	5	5	5	5	5	1272400	1195000	1399900	1522800	1410700	1530300	0.916	0.861	1.008	1.097	1.016	1.102	1.154	0.051816
P14314	Glucosidase 2 subunit beta OS=Homo sapiens OX=9606 GN=PRKCSH PE=1 SV=2	PRKCSH	59.425	44.7	126	21	21	17	19	20	27	23	20	18	20	19	20	20	21	18	20	19	20	20	21	9882700	9220800	8699900	9456400	8884900	8799500	1.079	1.007	0.95	1.033	0.97	0.961	0.976	0.62052
P14317	Hematopoietic lineage cell-specific protein OS=Homo sapiens OX=9606 GN=HCLS1 PE=1 SV=3	HCLS1	54.013	44.2	109	18	18	18	18	21	17	18	17	18	17	18	17	16	15	18	17	18	17	16	15	3377800	3312500	3802500	3628000	3265100	3321600	0.979	0.96	1.102	1.051	0.946	0.962	0.973	0.64932
P14324	Farnesyl pyrophosphate synthase OS=Homo sapiens OX=9606 GN=FDPS PE=1 SV=4	FDPS	48.275	24.1	59	9	9	10	11	9	9	11	9	9	9	8	9	9	9	9	9	8	9	9	9	3557100	3189300	3080100	3087200	2731900	2664900	1.166	1.045	1.009	1.012	0.895	0.873	0.863	0.08014
P14373	Zinc finger protein RFP OS=Homo sapiens OX=9606 GN=TRIM27 PE=1 SV=1	TRIM27	58.489	15.4	13	6	6	4	3	1	2	2	1	4	5	4	5	6	5	4	5	4	5	6	5	64899	74380	72386	59633	60933	48460	1.023	1.172	1.141	0.94	0.96	0.764	0.799	0.052844
P14406	Cytochrome c oxidase subunit 7A2, mitochondrial OS=Homo sapiens OX=9606 GN=COX7A2 PE=1 SV=1	COX7A2	9.3959	27.7	8	2	2	2	1	1	1	1	2	2	1	1	1	1	2	2	1	1	1	1	2	522890	0	0	0	0	955920	0.707					1.293	1.829
P14410	Sucrase-isomaltase, intestinal OS=Homo sapiens OX=9606 GN=SI PE=1 SV=6	SI	209.45	1.1	7	1	1	1	1	1	1	2	1	1	1	1	1	1	1	1	1	1	1	1	1	0	0	0	0	0	140380
P14543	Nidogen-1 OS=Homo sapiens OX=9606 GN=NID1 PE=1 SV=3	NID1	136.38	17.5	44	15	14	8	7	7	6	9	7	13	13	12	12	15	13	12	12	11	11	14	12	357780	308200	311050	247800	275420	269090	1.213	1.045	1.055	0.84	0.934	0.913	0.811	0.022977
P14550	Aldo-keto reductase family 1 member A1 OS=Homo sapiens OX=9606 GN=AKR1A1 PE=1 SV=3	AKR1A1	36.573	68.9	100	18	18	16	15	16	16	17	20	15	16	16	17	17	18	15	16	16	17	17	18	3209900	3139500	2971100	3438400	3218100	3149200	1.007	0.985	0.932	1.079	1.01	0.988	1.052	0.22098
P14618	Pyruvate kinase PKM OS=Homo sapiens OX=9606 GN=PKM PE=1 SV=4	PKM	57.936	82.1	447	50	50	75	73	69	82	73	75	49	46	46	49	48	48	49	46	46	49	48	48	68021000	64704000	64003000	65049000	62368000	69001000	1.038	0.987	0.977	0.993	0.952	1.053	0.999	0.96032
P14625	Endoplasmin OS=Homo sapiens OX=9606 GN=HSP90B1 PE=1 SV=1	HSP90B1	92.468	62.8	542	61	53	83	84	89	92	92	102	58	59	55	61	60	60	50	51	47	53	52	52	59593000	55342000	49410000	68971000	69903000	73579000	0.949	0.881	0.787	1.098	1.113	1.172	1.293	0.0110223
P14635	G2/mitotic-specific cyclin-B1 OS=Homo sapiens OX=9606 GN=CCNB1 PE=1 SV=1	CCNB1	48.337	6.5	7	2	2	2	2	2	1	0	0	2	2	2	2	2	1	2	2	2	2	2	1	44523	34730	33392	16765	15978	0	1.531	1.194	1.148	0.577	0.549		0.436	0.006044
P14649	Myosin light chain 6B OS=Homo sapiens OX=9606 GN=MYL6B PE=1 SV=1	MYL6B	22.764	42.8	19	7	5	3	3	2	5	4	2	7	6	7	6	7	6	5	4	5	4	5	4	150070	132060	161190	149770	166940	173100	0.965	0.849	1.036	0.963	1.073	1.113	1.105	0.23594
P14678	Small nuclear ribonucleoprotein-associated proteins B and B' OS=Homo sapiens OX=9606 GN=SNRPB PE=1 SV=2	SNRPB	24.61	30.4	66	10	10	10	14	11	10	13	8	9	9	10	10	10	10	9	9	10	10	10	10	2347400	2154800	2688900	2393600	2706800	2209800	0.971	0.892	1.113	0.99	1.12	0.914	1.016	0.85814
P14735	Insulin-degrading enzyme OS=Homo sapiens OX=9606 GN=IDE PE=1 SV=4	IDE	117.97	32.9	108	26	26	21	18	22	15	17	15	25	24	26	23	23	23	25	24	26	23	23	23	1435800	1285100	1410500	1157100	1150200	1168100	1.133	1.014	1.113	0.913	0.907	0.921	0.841	0.038245
P14854	Cytochrome c oxidase subunit 6B1 OS=Homo sapiens OX=9606 GN=COX6B1 PE=1 SV=2	COX6B1	10.192	47.7	28	3	3	5	5	5	5	4	4	3	3	3	3	3	3	3	3	3	3	3	3	956560	1350100	1334200	950000	965140	755610	0.909	1.283	1.268	0.903	0.917	0.718	0.734	0.0924
P14859	POU domain, class 2, transcription factor 1 OS=Homo sapiens OX=9606 GN=POU2F1 PE=1 SV=2	POU2F1	76.471	5.2	7	2	2	1	1	1	2	1	1	1	2	2	2	2	2	1	2	2	2	2	2	0	33865	34133	97836	24075	40056		0.736	0.742	2.127	0.523	0.871	1.588	0.55028
P14866	Heterogeneous nuclear ribonucleoprotein L OS=Homo sapiens OX=9606 GN=HNRNPL PE=1 SV=2	HNRNPL	64.132	59.8	191	28	28	32	32	29	32	37	29	24	22	24	26	27	25	24	22	24	26	27	25	11006000	10614000	11723000	11103000	11215000	10640000	0.996	0.961	1.061	1.005	1.015	0.963	0.988	0.75482
P14868	Aspartate--tRNA ligase, cytoplasmic OS=Homo sapiens OX=9606 GN=DARS PE=1 SV=2	DARS	57.136	57.1	152	26	26	25	29	19	27	29	23	26	25	23	25	24	26	26	25	23	25	24	26	4960700	4785100	4921700	5355900	5494000	5489400	0.96	0.926	0.952	1.036	1.063	1.062	1.114	0.00143828
P14923	Junction plakoglobin OS=Homo sapiens OX=9606 GN=JUP PE=1 SV=3	JUP	81.744	40.4	71	19	16	13	15	14	8	13	8	18	15	15	15	16	13	15	13	13	13	15	11	722610	736530	812840	494930	476790	445920	1.175	1.198	1.322	0.805	0.775	0.725	0.624	0.00058203
P14927	Cytochrome b-c1 complex subunit 7 OS=Homo sapiens OX=9606 GN=UQCRB PE=1 SV=2	UQCRB	13.53	55	31	9	9	5	6	4	7	4	5	9	8	8	8	7	6	9	8	8	8	7	6	1240300	1195800	1005500	1035500	988420	1025200	1.147	1.105	0.929	0.957	0.914	0.948	0.886	0.153384
P15104	Glutamine synthetase OS=Homo sapiens OX=9606 GN=GLUL PE=1 SV=4	GLUL	42.064	12.6	5	3	3	1	1	2	1	0	0	1	1	2	2	2	1	1	1	2	2	2	1	0	0	25524	25045	0	0			1.009	0.991			0.982
P15121	Aldo-keto reductase family 1 member B1 OS=Homo sapiens OX=9606 GN=AKR1B1 PE=1 SV=3	AKR1B1	35.853	62.7	136	18	18	21	17	26	22	26	24	17	17	16	16	17	16	17	17	16	16	17	16	6378400	6178500	7275700	6678500	7502700	7358700	0.925	0.896	1.055	0.969	1.088	1.067	1.086	0.24382
P15144	Aminopeptidase N OS=Homo sapiens OX=9606 GN=ANPEP PE=1 SV=4	ANPEP	109.54	50.5	366	47	47	56	57	68	60	61	64	43	45	45	43	46	45	43	45	45	43	46	45	32153000	31827000	32536000	37431000	38544000	39574000	0.91	0.9	0.921	1.059	1.091	1.12	1.197	0.00050218
P15151	Poliovirus receptor OS=Homo sapiens OX=9606 GN=PVR PE=1 SV=2	PVR	45.302	16.5	29	5	5	4	5	6	6	5	3	4	4	5	5	4	5	4	4	5	5	4	5	485890	440200	487370	387040	450570	508300	1.057	0.957	1.06	0.842	0.98	1.105	0.952	0.56188
P15153	Ras-related C3 botulinum toxin substrate 2 OS=Homo sapiens OX=9606 GN=RAC2 PE=1 SV=1	RAC2	21.429	55.7	67	12	5	12	7	11	14	13	10	11	12	12	12	12	11	5	5	5	5	5	5	5642000	5185100	5764700	5719200	5630600	6121700	0.994	0.913	1.015	1.007	0.992	1.078	1.053	0.27564
P15170	Eukaryotic peptide chain release factor GTP-binding subunit ERF3A OS=Homo sapiens OX=9606 GN=GSPT1 PE=1 SV=1	GSPT1	55.755	41.9	136	21	10	24	24	22	25	19	22	20	19	21	20	21	21	10	10	10	9	10	10	2664500	2806200	3359800	2467600	2413200	2806300	0.968	1.019	1.22	0.896	0.877	1.019	0.871	0.182758
P15289	Arylsulfatase A OS=Homo sapiens OX=9606 GN=ARSA PE=1 SV=3	ARSA	53.588	35.5	32	9	9	4	5	5	8	5	5	8	8	7	8	6	8	8	8	7	8	6	8	349380	300420	323310	295230	331370	338190	1.082	0.93	1.001	0.914	1.026	1.047	0.991	0.89536
P15291	Beta-1,4-galactosyltransferase 1 OS=Homo sapiens OX=9606 GN=B4GALT1 PE=1 SV=5	B4GALT1	43.92	10.1	18	3	3	3	5	2	3	2	3	3	3	2	3	3	2	3	3	2	3	3	2	111170	121330	120930	124860	133700	125360	0.905	0.987	0.984	1.016	1.088	1.02	1.086	0.082737
P15311	Ezrin OS=Homo sapiens OX=9606 GN=EZR PE=1 SV=4	EZR	69.412	46.4	112	31	17	22	18	20	18	14	20	30	29	30	30	29	27	16	15	16	16	15	13	4552800	4285400	4701300	4241000	4095500	4127800	1.05	0.989	1.085	0.979	0.945	0.952	0.921	0.048141
P15336	Cyclic AMP-dependent transcription factor ATF-2 OS=Homo sapiens OX=9606 GN=ATF2 PE=1 SV=4	ATF2	54.537	5.1	5	2	1	0	1	1	1	1	1	2	2	2	2	2	2	1	1	1	1	1	1	0	0	0	0	0	24990
P15374	Ubiquitin carboxyl-terminal hydrolase isozyme L3 OS=Homo sapiens OX=9606 GN=UCHL3 PE=1 SV=1	UCHL3	26.182	60	52	11	11	6	8	8	11	10	9	9	9	10	10	10	9	9	9	10	10	10	9	1604100	1420900	1628200	1528100	1454000	1275500	1.08	0.957	1.096	1.029	0.979	0.859	0.915	0.26248
P15407	Fos-related antigen 1 OS=Homo sapiens OX=9606 GN=FOSL1 PE=1 SV=1	FOSL1	29.413	32.5	26	5	5	3	4	4	4	6	5	3	4	3	3	4	5	3	4	3	3	4	5	367480	387920	404000	372960	396240	397060	0.948	1.001	1.042	0.962	1.022	1.024	1.006	0.86934
P15408	Fos-related antigen 2 OS=Homo sapiens OX=9606 GN=FOSL2 PE=1 SV=1	FOSL2	35.193	9.2	5	2	2	1	1	1	1	1	0	1	1	2	1	2	1	1	1	2	1	2	1	0	0	0	0	98606	0
P15529	Membrane cofactor protein OS=Homo sapiens OX=9606 GN=CD46 PE=1 SV=3	CD46	43.747	6.6	9	3	3	3	0	2	3	1	0	2	3	2	3	3	3	2	3	2	3	3	3	242360	236520	143270	202660	213340	213580	1.162	1.134	0.687	0.971	1.023	1.024	1.012	0.84242
P15531	Nucleoside diphosphate kinase A OS=Homo sapiens OX=9606 GN=NME1 PE=1 SV=1	NME1	17.149	70.4	66	11	6	8	13	11	11	13	10	11	11	10	11	11	11	6	6	6	6	6	6	5368500	5175400	5902200	5179200	5703000	5761900	0.973	0.938	1.07	0.939	1.034	1.045	1.012	0.81824
P15559	NAD(P)H dehydrogenase [quinone] 1 OS=Homo sapiens OX=9606 GN=NQO1 PE=1 SV=1	NQO1	30.867	38.3	39	8	8	5	8	4	6	6	10	7	8	8	7	8	8	7	8	8	7	8	8	1521900	1629900	1454400	1483200	1512300	1629000	0.989	1.059	0.945	0.964	0.983	1.059	1.004	0.92124
P15586	N-acetylglucosamine-6-sulfatase OS=Homo sapiens OX=9606 GN=GNS PE=1 SV=3	GNS	62.081	39.5	86	17	17	14	15	14	11	19	13	15	16	16	16	17	16	15	16	16	16	17	16	3005300	2742600	2750200	2964800	3042100	3161100	1.021	0.931	0.934	1.007	1.033	1.074	1.079	0.09756
P15735	Phosphorylase b kinase gamma catalytic chain, liver/testis isoform OS=Homo sapiens OX=9606 GN=PHKG2 PE=1 SV=1	PHKG2	46.442	11.6	12	3	3	2	1	2	3	3	1	3	3	3	3	2	3	3	3	3	3	2	3	456450	266350	328610	262770	335720	248080	1.443	0.842	1.039	0.831	1.061	0.784	0.805	0.33214
P15848	Arylsulfatase B OS=Homo sapiens OX=9606 GN=ARSB PE=1 SV=1	ARSB	59.687	12.2	13	4	4	3	3	3	1	1	2	3	3	4	3	3	3	3	3	4	3	3	3	79848	99539	80679	56358	66332	76357	1.044	1.301	1.054	0.737	0.867	0.998	0.766	0.076016
P15880	40S ribosomal protein S2 OS=Homo sapiens OX=9606 GN=RPS2 PE=1 SV=2	RPS2	31.324	39.9	62	11	11	12	7	10	9	11	13	11	11	10	10	11	11	11	11	10	10	11	11	7544000	7014300	7833300	7618900	6764200	7565300	1.021	0.949	1.06	1.031	0.915	1.024	0.98	0.70664
P15882	N-chimaerin OS=Homo sapiens OX=9606 GN=CHN1 PE=1 SV=3	CHN1	53.172	10	6	3	3	1	1	1	2	0	1	3	2	2	3	2	2	3	2	2	3	2	2	42082	59828	47416	24901	0	37975	0.992	1.41	1.117	0.587		0.895	0.632	0.106643
P15907	Beta-galactoside alpha-2,6-sialyltransferase 1 OS=Homo sapiens OX=9606 GN=ST6GAL1 PE=1 SV=1	ST6GAL1	46.604	13.3	7	4	4	2	2	1	2	0	0	4	4	4	4	3	2	4	4	4	4	3	2	43911	46554	61449	38282	50695	54924	0.891	0.944	1.246	0.776	1.028	1.114	0.947	0.73382
P15923	Transcription factor E2-alpha OS=Homo sapiens OX=9606 GN=TCF3 PE=1 SV=1	TCF3	67.6	2	6	1	1	1	1	1	1	1	1	1	1	1	1	1	1	1	1	1	1	1	1	0	0	0	0	0	8512
P15924	Desmoplakin OS=Homo sapiens OX=9606 GN=DSP PE=1 SV=3	DSP	331.77	0.6	3	2	2	1	0	0	0	1	1	1	1	1	1	1	1	1	1	1	1	1	1	0	0	0	0	0	314970
P15927	Replication protein A 32 kDa subunit OS=Homo sapiens OX=9606 GN=RPA2 PE=1 SV=1	RPA2	29.247	28.9	26	5	5	6	4	4	3	4	5	5	5	5	5	3	5	5	5	5	5	3	5	544370	511660	526770	591670	644120	637280	0.945	0.888	0.915	1.027	1.118	1.106	1.183	0.0064578
P16035	Metalloproteinase inhibitor 2 OS=Homo sapiens OX=9606 GN=TIMP2 PE=1 SV=2	TIMP2	24.399	10.9	4	2	2	0	1	0	0	2	1	1	2	1	1	2	2	1	2	1	1	2	2	0	24143	0	0	32458	35422		0.787			1.058	1.155	1.406
P16070	CD44 antigen OS=Homo sapiens OX=9606 GN=CD44 PE=1 SV=3	CD44	81.537	10.9	38	6	6	6	7	6	7	6	6	5	5	5	5	6	5	5	5	5	5	6	5	4719600	4231900	4315500	4581000	4566600	4128200	1.067	0.957	0.976	1.036	1.032	0.933	1	0.99526
P16083	Ribosyldihydronicotinamide dehydrogenase [quinone] OS=Homo sapiens OX=9606 GN=NQO2 PE=1 SV=5	NQO2	25.918	25.1	24	5	5	3	4	4	5	4	4	5	5	5	5	5	5	5	5	5	5	5	5	263230	300100	278210	262280	265230	308230	0.942	1.074	0.995	0.938	0.949	1.103	0.993	0.90374
P16144	Integrin beta-4 OS=Homo sapiens OX=9606 GN=ITGB4 PE=1 SV=5	ITGB4	202.16	37.3	226	49	49	39	38	30	39	37	43	46	46	45	46	45	45	46	46	45	46	45	45	2977000	2702900	2906400	2836100	3054300	3204400	1.01	0.917	0.986	0.962	1.036	1.087	1.059	0.28238
P16152	Carbonyl reductase [NADPH] 1 OS=Homo sapiens OX=9606 GN=CBR1 PE=1 SV=3	CBR1	30.375	63.5	61	13	11	12	9	9	11	10	10	13	13	12	13	13	13	11	11	10	11	11	11	2376900	2333600	2528800	2598300	2392700	2670400	0.957	0.94	1.018	1.046	0.963	1.075	1.058	0.24424
P16220	Cyclic AMP-responsive element-binding protein 1 OS=Homo sapiens OX=9606 GN=CREB1 PE=1 SV=2	CREB1	36.688	15.2	8	3	2	1	1	0	3	2	1	2	2	3	3	3	3	1	1	2	2	2	2	166330	130730	118590	141390	105800	126530	1.264	0.994	0.901	1.075	0.804	0.962	0.899	0.47756
P16278	Beta-galactosidase OS=Homo sapiens OX=9606 GN=GLB1 PE=1 SV=2	GLB1	76.074	25.6	78	13	13	13	12	14	12	13	14	11	9	11	10	12	12	11	9	11	10	12	12	1988700	2175300	1815200	2059000	2198200	2263900	0.955	1.044	0.871	0.988	1.055	1.087	1.091	0.20996
P16284	Platelet endothelial cell adhesion molecule OS=Homo sapiens OX=9606 GN=PECAM1 PE=1 SV=2	PECAM1	82.521	47.8	189	26	26	37	31	35	26	31	29	25	22	23	23	24	20	25	22	23	23	24	20	8642800	7618400	8274900	7891000	8291800	8462700	1.054	0.929	1.01	0.963	1.012	1.032	1.005	0.90116
P16298	Serine/threonine-protein phosphatase 2B catalytic subunit beta isoform OS=Homo sapiens OX=9606 GN=PPP3CB PE=1 SV=2	PPP3CB	59.024	15.5	5	7	2	1	1	1	0	1	1	6	6	6	6	7	7	2	2	2	2	2	2	55443	84210	94357	0	76674	87096	0.697	1.058	1.186		0.964	1.095	1.05	0.7595
P16333	Cytoplasmic protein NCK1 OS=Homo sapiens OX=9606 GN=NCK1 PE=1 SV=1	NCK1	42.864	36.6	39	11	10	5	7	6	6	10	5	9	11	10	10	11	10	8	10	9	9	10	9	496470	456460	450370	458980	413830	457220	1.09	1.002	0.989	1.008	0.908	1.004	0.948	0.30452
P16383	GC-rich sequence DNA-binding factor 2 OS=Homo sapiens OX=9606 GN=GCFC2 PE=1 SV=2	GCFC2	89.384	13.4	21	8	8	3	3	4	4	3	4	5	7	6	5	7	7	5	7	6	5	7	7	134340	100140	143090	111400	113250	120120	1.116	0.832	1.189	0.925	0.941	0.998	0.913	0.51626
P16401	Histone H1.5 OS=Homo sapiens OX=9606 GN=HIST1H1B PE=1 SV=3	HIST1H1B	22.58	27	37	8	7	7	8	7	5	5	5	7	7	7	6	6	6	6	6	6	5	5	5	4994100	8391300	4533000	3992000	3471300	2817400	1.063	1.785	0.964	0.849	0.739	0.599	0.574	0.07138
P16402	Histone H1.3 OS=Homo sapiens OX=9606 GN=HIST1H1D PE=1 SV=2	HIST1H1D	22.35	25.8	5	7	1	1	1	0	1	1	1	7	7	7	7	6	6	1	1	1	1	1	1	0	0	0	0	0	293820
P16403	Histone H1.2 OS=Homo sapiens OX=9606 GN=HIST1H1C PE=1 SV=2	HIST1H1C	21.364	26.8	11	7	1	2	1	3	1	2	2	7	7	7	7	6	6	1	1	1	1	1	1	0	0	0	0	0	285710
P16435	NADPH--cytochrome P450 reductase OS=Homo sapiens OX=9606 GN=POR PE=1 SV=2	POR	76.689	29.8	71	14	14	12	12	11	11	15	10	13	12	12	13	14	12	13	12	12	13	14	12	714500	613860	730990	486640	543520	526240	1.186	1.019	1.213	0.808	0.902	0.873	0.756	0.0120005
P16615	Sarcoplasmic/endoplasmic reticulum calcium ATPase 2 OS=Homo sapiens OX=9606 GN=ATP2A2 PE=1 SV=1	ATP2A2	114.76	38.1	245	41	41	36	37	38	48	42	44	39	38	37	40	37	37	39	38	37	40	37	37	5685900	5627500	6143200	7121200	7326400	7690300	0.862	0.853	0.931	1.079	1.11	1.165	1.268	0.0026043
P16930	Fumarylacetoacetase OS=Homo sapiens OX=9606 GN=FAH PE=1 SV=2	FAH	46.374	39.6	50	11	11	9	8	8	9	9	7	9	9	8	9	9	10	9	9	8	9	9	10	681470	617520	726250	682630	649920	733490	0.999	0.906	1.065	1.001	0.953	1.076	1.02	0.73946
P16949	Stathmin OS=Homo sapiens OX=9606 GN=STMN1 PE=1 SV=3	STMN1	17.302	49.7	50	10	7	9	7	8	9	9	8	8	7	9	10	9	9	6	5	7	7	7	6	4225900	3933600	4221200	3836800	3376000	3676800	1.09	1.014	1.088	0.989	0.87	0.948	0.879	0.044044
P16989	Y-box-binding protein 3 OS=Homo sapiens OX=9606 GN=YBX3 PE=1 SV=4	YBX3	40.089	69.4	92	17	13	16	16	15	17	16	12	16	17	15	16	17	14	12	13	11	12	13	11	4831000	5306500	5319800	4892300	5199600	4683300	0.959	1.053	1.056	0.971	1.032	0.929	0.956	0.36102
P17026	Zinc finger protein 22 OS=Homo sapiens OX=9606 GN=ZNF22 PE=1 SV=3	ZNF22	25.915	32.1	30	6	5	6	5	5	4	6	4	6	6	5	6	6	5	5	5	4	5	5	4	185880	188240	190540	170180	161440	129710	1.087	1.101	1.114	0.995	0.944	0.759	0.817	0.128899
P17028	Zinc finger protein 24 OS=Homo sapiens OX=9606 GN=ZNF24 PE=1 SV=4	ZNF24	42.155	11.7	7	3	3	1	2	1	1	1	1	2	3	2	3	2	2	2	3	2	3	2	2	0	30594	14001	21973	21022	15359		1.486	0.68	1.067	1.021	0.746	0.872	0.83408
P17029	Zinc finger protein with KRAB and SCAN domains 1 OS=Homo sapiens OX=9606 GN=ZKSCAN1 PE=1 SV=3	ZKSCAN1	63.629	11.5	9	4	4	0	1	1	2	2	3	2	4	3	4	4	3	2	4	3	4	4	3	51274	44375	49580	54038	58897	56289	0.978	0.847	0.946	1.031	1.124	1.074	1.165	0.037037
P17050	Alpha-N-acetylgalactosaminidase OS=Homo sapiens OX=9606 GN=NAGA PE=1 SV=2	NAGA	46.564	32.6	38	9	9	8	8	5	5	7	5	9	9	7	8	9	6	9	9	7	8	9	6	786620	767640	711250	563160	606350	602690	1.169	1.141	1.057	0.837	0.901	0.896	0.782	0.0031191
P17066	Heat shock 70 kDa protein 6 OS=Homo sapiens OX=9606 GN=HSPA6 PE=1 SV=2	HSPA6	71.027	18.5	13	9	2	1	3	1	2	3	3	9	8	8	9	9	9	2	2	1	2	2	2	2617400	3946200	0	4549800	4361100	4960900	0.64	0.966		1.113	1.067	1.214	1.409	0.109964
P17096	High mobility group protein HMG-I/HMG-Y OS=Homo sapiens OX=9606 GN=HMGA1 PE=1 SV=3	HMGA1	11.676	48.6	62	7	7	11	11	10	10	10	10	7	7	7	7	7	7	7	7	7	7	7	7	15170000	12122000	14601000	15659000	14976000	14968000	1.04	0.831	1.001	1.074	1.027	1.026	1.089	0.27536
P17152	Transmembrane protein 11, mitochondrial OS=Homo sapiens OX=9606 GN=TMEM11 PE=1 SV=1	TMEM11	21.541	8.3	8	1	1	3	2	0	1	0	2	1	1	1	1	1	1	1	1	1	1	1	1	43822	93623	27051	28612	0	0	0.908	1.939	0.56	0.593			0.522
P17174	Aspartate aminotransferase, cytoplasmic OS=Homo sapiens OX=9606 GN=GOT1 PE=1 SV=3	GOT1	46.247	53.8	82	14	14	16	12	12	14	12	16	13	14	12	13	13	13	13	14	12	13	13	13	1950800	1729400	1940300	1937900	1946700	2094300	1.009	0.895	1.004	1.002	1.007	1.083	1.063	0.25206
P17252	Protein kinase C alpha type OS=Homo sapiens OX=9606 GN=PRKCA PE=1 SV=4	PRKCA	76.749	36.3	81	18	18	11	13	15	12	18	12	17	15	17	18	17	18	17	15	17	18	17	18	891320	896910	901110	1037700	1021200	982380	0.933	0.939	0.943	1.086	1.069	1.029	1.131	0.00165802
P17301	Integrin alpha-2 OS=Homo sapiens OX=9606 GN=ITGA2 PE=1 SV=1	ITGA2	129.29	38.2	199	33	33	32	34	36	35	29	33	31	30	30	32	30	31	31	30	30	32	30	31	7680000	7687300	7839600	7773400	8118700	8212300	0.974	0.975	0.994	0.986	1.03	1.041	1.039	0.102136
P17302	Gap junction alpha-1 protein OS=Homo sapiens OX=9606 GN=GJA1 PE=1 SV=2	GJA1	43.008	30.1	47	10	10	10	8	7	9	8	5	9	8	8	9	9	8	9	8	8	9	9	8	475430	386510	461290	341660	376560	305680	1.215	0.988	1.179	0.873	0.963	0.781	0.774	0.044363
P17405	Sphingomyelin phosphodiesterase OS=Homo sapiens OX=9606 GN=SMPD1 PE=1 SV=5	SMPD1	69.935	10.9	16	5	5	1	5	2	2	3	3	4	5	5	5	5	4	4	5	5	5	5	4	221140	160810	160080	176200	168160	171110	1.255	0.912	0.908	1	0.954	0.971	0.951	0.75658
P17480	Nucleolar transcription factor 1 OS=Homo sapiens OX=9606 GN=UBTF PE=1 SV=1	UBTF	89.405	20	50	12	12	7	4	10	9	10	10	10	10	12	11	11	12	10	10	12	11	11	12	881820	646090	803660	811450	824680	818290	1.106	0.81	1.008	1.017	1.034	1.026	1.052	0.58684
P17535	Transcription factor jun-D OS=Homo sapiens OX=9606 GN=JUND PE=1 SV=3	JUND	35.173	20.7	12	4	4	2	3	1	0	4	2	2	3	3	3	3	4	2	3	3	3	3	4	86526	64378	63018	84977	62693	78496	1.18	0.878	0.859	1.159	0.855	1.07	1.057	0.69198
P17544	Cyclic AMP-dependent transcription factor ATF-7 OS=Homo sapiens OX=9606 GN=ATF7 PE=1 SV=2	ATF7	52.967	10.3	16	3	2	3	2	2	3	3	3	3	3	3	3	3	3	2	2	2	2	2	2	97002	86154	86919	97973	84508	109340	1.036	0.92	0.928	1.046	0.902	1.168	1.08	0.4325
P17568	NADH dehydrogenase [ubiquinone] 1 beta subcomplex subunit 7 OS=Homo sapiens OX=9606 GN=NDUFB7 PE=1 SV=4	NDUFB7	16.402	10.9	3	1	1	0	1	1	0	0	1	0	1	1	0	1	1	0	1	1	0	1	1	0	0	0	0	0	40654
P17612	cAMP-dependent protein kinase catalytic subunit alpha OS=Homo sapiens OX=9606 GN=PRKACA PE=1 SV=2	PRKACA	40.589	42.7	60	14	5	10	12	9	9	12	8	11	12	13	12	11	12	5	5	5	5	5	5	1390400	1266100	1341000	1394300	1311300	1420300	1.027	0.935	0.99	1.03	0.969	1.049	1.033	0.42602
P17655	Calpain-2 catalytic subunit OS=Homo sapiens OX=9606 GN=CAPN2 PE=1 SV=6	CAPN2	79.994	52.9	171	28	28	28	29	29	28	28	29	25	26	25	26	26	25	25	26	25	26	26	25	7786500	7138500	7275800	7136800	7564000	8259100	1.035	0.948	0.967	0.948	1.005	1.097	1.034	0.55464
P17706	Tyrosine-protein phosphatase non-receptor type 2 OS=Homo sapiens OX=9606 GN=PTPN2 PE=1 SV=2	PTPN2	48.473	17.6	17	5	5	3	3	1	2	5	3	4	4	4	3	5	5	4	4	4	3	5	5	161290	228310	184260	176800	210300	169840	0.856	1.211	0.978	0.938	1.116	0.901	0.97	0.8514
P17812	CTP synthase 1 OS=Homo sapiens OX=9606 GN=CTPS1 PE=1 SV=2	CTPS1	66.69	52.8	133	25	22	26	19	18	24	23	23	23	24	21	24	24	23	20	21	19	21	21	20	3580600	3545700	3474900	3330700	3307600	3478100	1.037	1.027	1.006	0.965	0.958	1.007	0.954	0.059439
P17813	Endoglin OS=Homo sapiens OX=9606 GN=ENG PE=1 SV=2	ENG	70.577	51.7	111	23	23	18	23	18	20	16	16	18	21	19	20	20	21	18	21	19	20	20	21	7635800	7062000	6789500	6324600	5804700	6188100	1.151	1.064	1.023	0.953	0.875	0.933	0.853	0.021161
P17844	Probable ATP-dependent RNA helicase DDX5 OS=Homo sapiens OX=9606 GN=DDX5 PE=1 SV=1	DDX5	69.147	61.2	174	35	27	29	30	26	30	30	29	32	32	31	31	32	33	24	24	23	23	24	25	11781000	10715000	10196000	10559000	10302000	10371000	1.106	1.006	0.957	0.991	0.967	0.973	0.955	0.36228
P17858	ATP-dependent 6-phosphofructokinase, liver type OS=Homo sapiens OX=9606 GN=PFKL PE=1 SV=6	PFKL	85.018	49	150	27	23	26	25	19	26	26	28	27	26	26	26	26	27	23	23	22	22	22	23	4373200	4401500	4423400	4441600	4330500	4840600	0.979	0.985	0.99	0.994	0.969	1.083	1.031	0.4743
P17900	Ganglioside GM2 activator OS=Homo sapiens OX=9606 GN=GM2A PE=1 SV=4	GM2A	20.838	10.9	2	2	2	2	0	0	0	0	0	2	2	1	1	1	1	2	2	1	1	1	1	265080	107950	0	0	0	0	1.421	0.579
P17927	Complement receptor type 1 OS=Homo sapiens OX=9606 GN=CR1 PE=1 SV=3	CR1	223.66	1.7	2	2	2	1	1	0	0	0	0	2	2	2	2	2	2	2	2	2	2	2	2	106730	128260	0	0	0	0	0.908	1.092
P17931	Galectin-3 OS=Homo sapiens OX=9606 GN=LGALS3 PE=1 SV=5	LGALS3	26.152	25.6	39	5	5	7	5	7	7	5	8	5	4	4	5	5	5	5	4	4	5	5	5	1087900	953440	1291400	1106000	987330	1042400	1.009	0.884	1.198	1.026	0.916	0.967	0.941	0.5961
P17980	26S proteasome regulatory subunit 6A OS=Homo sapiens OX=9606 GN=PSMC3 PE=1 SV=3	PSMC3	49.203	67.2	175	26	25	28	30	25	29	35	28	24	24	24	25	24	23	24	24	24	25	23	23	6075800	5634600	5107300	5787400	5685400	6042900	1.062	0.985	0.893	1.011	0.994	1.056	1.041	0.46988
P17987	T-complex protein 1 subunit alpha OS=Homo sapiens OX=9606 GN=TCP1 PE=1 SV=1	TCP1	60.343	55.8	188	27	27	32	31	32	34	30	29	25	25	25	26	25	24	25	25	25	26	25	24	10718000	10354000	10629000	9458100	9406000	9805800	1.065	1.029	1.056	0.94	0.935	0.975	0.905	0.0039226
P18031	Tyrosine-protein phosphatase non-receptor type 1 OS=Homo sapiens OX=9606 GN=PTPN1 PE=1 SV=1	PTPN1	49.966	61.1	114	22	22	18	21	15	22	19	19	18	20	19	21	20	20	18	20	19	21	20	20	2818300	2793400	2936800	2710100	2836600	2878600	0.996	0.987	1.038	0.958	1.003	1.018	0.986	0.58824
P18074	General transcription and DNA repair factor IIH helicase subunit XPD OS=Homo sapiens OX=9606 GN=ERCC2 PE=1 SV=1	ERCC2	86.908	19.3	35	10	10	6	7	6	5	6	5	8	8	9	8	8	5	8	8	9	8	8	5	210850	248770	231930	218540	227470	217770	0.933	1.101	1.027	0.967	1.007	0.964	0.96	0.47994
P18077	60S ribosomal protein L35a OS=Homo sapiens OX=9606 GN=RPL35A PE=1 SV=2	RPL35A	12.538	8.2	5	1	1	1	1	1	1	0	1	1	1	1	1	1	1	1	1	1	1	1	1	0	0	0	0	0	229660
P18084	Integrin beta-5 OS=Homo sapiens OX=9606 GN=ITGB5 PE=1 SV=1	ITGB5	88.053	25.2	46	15	15	10	7	7	7	8	7	14	14	14	13	14	14	14	14	14	13	14	14	475620	392050	394620	362770	357260	451220	1.173	0.967	0.973	0.894	0.881	1.113	0.928	0.47986
P18085	ADP-ribosylation factor 4 OS=Homo sapiens OX=9606 GN=ARF4 PE=1 SV=3	ARF4	20.511	60.6	34	9	5	6	6	6	6	4	6	9	9	9	9	9	9	5	5	5	5	5	5	1963100	1820900	1776800	1948000	1820700	2011500	1.039	0.963	0.94	1.031	0.963	1.064	1.039	0.41018
P18124	60S ribosomal protein L7 OS=Homo sapiens OX=9606 GN=RPL7 PE=1 SV=1	RPL7	29.225	47.6	80	16	16	13	15	12	13	12	15	15	13	13	15	16	15	15	13	13	15	16	15	5248200	4004400	4929700	4808400	3897100	4039900	1.169	0.892	1.098	1.071	0.868	0.9	0.899	0.373
P18206	Vinculin OS=Homo sapiens OX=9606 GN=VCL PE=1 SV=4	VCL	123.8	54.9	379	61	61	68	64	62	62	60	63	57	58	58	55	56	56	57	58	58	55	56	56	23387000	21258000	22669000	20711000	18398000	21591000	1.096	0.996	1.062	0.971	0.862	1.012	0.902	0.133703
P18433	Receptor-type tyrosine-protein phosphatase alpha OS=Homo sapiens OX=9606 GN=PTPRA PE=1 SV=3	PTPRA	90.718	16.7	25	9	8	4	2	5	3	5	6	7	8	7	7	7	8	7	7	6	7	7	8	190970	174990	187330	173490	246840	229410	0.952	0.873	0.934	0.865	1.231	1.144	1.174	0.24624
P18440	Arylamine N-acetyltransferase 1 OS=Homo sapiens OX=9606 GN=NAT1 PE=1 SV=2	NAT1	33.898	18.6	9	3	3	1	2	2	2	1	1	1	3	2	3	2	2	1	3	2	3	2	2	0	36779	41281	26725	31366	0		1.081	1.213	0.785	0.922		0.744	0.09528
P18583	Protein SON OS=Homo sapiens OX=9606 GN=SON PE=1 SV=4	SON	263.83	18.5	99	27	27	16	17	17	16	15	18	24	22	23	23	21	22	24	22	23	23	21	22	1338800	1194500	1183000	1225800	1234100	1290700	1.076	0.96	0.951	0.985	0.992	1.037	1.009	0.82122
P18615	Negative elongation factor E OS=Homo sapiens OX=9606 GN=NELFE PE=1 SV=3	NELFE	43.239	46.3	38	11	11	7	6	5	7	5	8	9	9	9	10	10	9	9	9	9	10	10	9	552870	513150	479850	557180	496380	592000	1.039	0.965	0.902	1.048	0.933	1.113	1.065	0.40238
P18621	60S ribosomal protein L17 OS=Homo sapiens OX=9606 GN=RPL17 PE=1 SV=3	RPL17	21.397	47.3	88	10	10	17	16	16	13	13	13	10	10	10	8	9	10	10	10	10	8	9	10	10623000	10026000	11056000	9914100	9134900	7107700	1.102	1.04	1.146	1.028	0.947	0.737	0.825	0.124641
P18669	Phosphoglycerate mutase 1 OS=Homo sapiens OX=9606 GN=PGAM1 PE=1 SV=2	PGAM1	28.804	60.2	132	17	17	21	22	24	22	21	22	16	17	16	17	17	17	16	17	16	17	17	17	17596000	15796000	18389000	16859000	16862000	15868000	1.041	0.935	1.088	0.998	0.998	0.939	0.958	0.44872
P18754	Regulator of chromosome condensation OS=Homo sapiens OX=9606 GN=RCC1 PE=1 SV=1	RCC1	44.969	56.5	96	15	14	18	21	13	15	16	13	14	14	13	13	13	13	14	13	12	12	13	13	2328200	2237500	2725300	2291500	2593800	2186000	0.973	0.935	1.139	0.957	1.084	0.913	0.969	0.72404
P18827	Syndecan-1 OS=Homo sapiens OX=9606 GN=SDC1 PE=1 SV=3	SDC1	32.461	6.1	6	1	1	1	1	1	1	1	1	1	1	1	1	1	1	1	1	1	1	1	1	0	0	0	0	0	15468
P18846	Cyclic AMP-dependent transcription factor ATF-1 OS=Homo sapiens OX=9606 GN=ATF1 PE=1 SV=2	ATF1	29.232	12.9	6	2	1	1	1	1	1	1	1	2	2	2	2	2	2	1	1	1	1	1	1	0	0	0	0	0	52892
P18858	DNA ligase 1 OS=Homo sapiens OX=9606 GN=LIG1 PE=1 SV=1	LIG1	101.73	14	26	9	9	4	4	4	5	3	6	7	7	6	8	7	9	7	7	6	8	7	9	162620	132910	171080	134140	144710	134330	1.109	0.906	1.167	0.915	0.987	0.916	0.886	0.22572
P18859	ATP synthase-coupling factor 6, mitochondrial OS=Homo sapiens OX=9606 GN=ATP5PF PE=1 SV=1	ATP5PF	12.587	45.4	25	5	5	4	4	4	5	4	4	5	5	4	5	5	5	5	5	4	5	5	5	771950	1663900	1527800	1753400	1255100	1236000	0.564	1.216	1.117	1.282	0.917	0.903	1.071	0.70642
P18887	DNA repair protein XRCC1 OS=Homo sapiens OX=9606 GN=XRCC1 PE=1 SV=2	XRCC1	69.476	24.3	39	10	10	6	6	5	8	8	6	10	9	9	10	10	7	10	9	9	10	10	7	347060	357890	418630	388610	384920	403480	0.905	0.933	1.092	1.014	1.004	1.052	1.048	0.4516
P19021	Peptidyl-glycine alpha-amidating monooxygenase OS=Homo sapiens OX=9606 GN=PAM PE=1 SV=2	PAM	108.33	4.1	5	3	3	2	1	1	0	1	0	3	1	3	1	2	2	3	1	3	1	2	2	56734	0	54822	0	47058	0	1.073		1.037		0.89		0.844
P19022	Cadherin-2 OS=Homo sapiens OX=9606 GN=CDH2 PE=1 SV=4	CDH2	99.808	16.9	22	8	8	5	4	7	2	2	2	8	7	7	7	7	5	8	7	7	7	7	5	374450	366540	377420	104130	101490	102490	1.575	1.542	1.587	0.438	0.427	0.431	0.276	1.8144e-08
P19105	Myosin regulatory light chain 12A OS=Homo sapiens OX=9606 GN=MYL12A PE=1 SV=2	MYL12A	19.794	63.2	106	11	5	19	20	14	20	16	17	10	11	11	11	9	10	5	5	5	5	4	5	14533000	16547000	14863000	15816000	15322000	14830000	0.949	1.08	0.97	1.032	1	0.968	1	0.97264
P19174	1-phosphatidylinositol 4,5-bisphosphate phosphodiesterase gamma-1 OS=Homo sapiens OX=9606 GN=PLCG1 PE=1 SV=1	PLCG1	148.53	27.1	71	22	22	10	13	11	7	15	15	19	18	16	17	19	17	19	18	16	17	19	17	705150	758670	703800	657890	656340	708850	1.01	1.086	1.008	0.942	0.94	1.015	0.933	0.121242
P19256	Lymphocyte function-associated antigen 3 OS=Homo sapiens OX=9606 GN=CD58 PE=1 SV=1	CD58	28.147	10	6	2	2	2	1	0	1	1	1	2	2	2	2	2	2	2	2	2	2	2	2	125440	137570	102400	58967	50833	162030	1.181	1.295	0.964	0.555	0.479	1.526	0.744	0.31472
P19338	Nucleolin OS=Homo sapiens OX=9606 GN=NCL PE=1 SV=3	NCL	76.613	33	173	27	27	28	28	31	31	27	28	25	26	26	25	22	23	25	26	26	25	22	23	17703000	17009000	18361000	16754000	17771000	18745000	0.999	0.96	1.036	0.945	1.003	1.058	1.004	0.94124
P19367	Hexokinase-1 OS=Homo sapiens OX=9606 GN=HK1 PE=1 SV=3	HK1	102.48	45.1	181	35	33	31	33	26	31	29	31	31	32	30	32	32	31	29	31	29	31	30	30	5048700	5017500	5355600	5530600	5859800	5639100	0.933	0.928	0.99	1.023	1.083	1.043	1.105	0.020144
P19387	DNA-directed RNA polymerase II subunit RPB3 OS=Homo sapiens OX=9606 GN=POLR2C PE=1 SV=2	POLR2C	31.441	38.5	26	8	8	3	6	3	4	3	7	6	8	6	7	7	8	6	8	6	7	7	8	425940	416120	397370	387550	395340	452550	1.033	1.009	0.963	0.94	0.958	1.097	0.997	0.92478
P19388	DNA-directed RNA polymerases I, II, and III subunit RPABC1 OS=Homo sapiens OX=9606 GN=POLR2E PE=1 SV=4	POLR2E	24.551	36.2	12	5	5	4	2	1	1	4	0	4	3	4	4	4	2	4	3	4	4	4	2	448720	364210	347540	374370	430190	318450	1.179	0.957	0.913	0.984	1.13	0.837	0.968	0.78678
P19404	NADH dehydrogenase [ubiquinone] flavoprotein 2, mitochondrial OS=Homo sapiens OX=9606 GN=NDUFV2 PE=1 SV=2	NDUFV2	27.391	32.5	33	7	7	6	5	6	7	4	5	7	6	7	7	6	6	7	6	7	7	6	6	618380	651380	584810	454390	434840	436450	1.167	1.229	1.103	0.857	0.82	0.823	0.714	0.00061596
P19447	General transcription and DNA repair factor IIH helicase subunit XPB OS=Homo sapiens OX=9606 GN=ERCC3 PE=1 SV=1	ERCC3	89.277	24.2	25	9	9	4	6	2	5	5	3	9	9	5	8	9	7	9	9	5	8	9	7	150380	221050	176350	172020	219750	214810	0.782	1.149	0.917	0.894	1.142	1.117	1.107	0.47112
P19474	E3 ubiquitin-protein ligase TRIM21 OS=Homo sapiens OX=9606 GN=TRIM21 PE=1 SV=1	TRIM21	54.169	33.9	36	14	14	8	5	7	3	8	5	13	10	10	9	10	10	13	10	10	9	10	10	321580	312510	305270	300980	279480	287050	1.068	1.038	1.014	0.999	0.928	0.953	0.923	0.037775
P19525	Interferon-induced, double-stranded RNA-activated protein kinase OS=Homo sapiens OX=9606 GN=EIF2AK2 PE=1 SV=2	EIF2AK2	62.094	33	62	14	14	9	7	11	12	12	11	14	12	12	14	13	13	14	12	12	14	13	13	1056300	1053400	1194400	1142500	1091800	1132200	0.95	0.948	1.074	1.028	0.982	1.018	1.019	0.6668
P19623	Spermidine synthase OS=Homo sapiens OX=9606 GN=SRM PE=1 SV=1	SRM	33.824	63.2	92	13	13	11	14	19	17	17	14	10	12	12	12	12	12	10	12	12	12	12	12	2083900	2135500	2249100	2003500	2107900	2168100	0.981	1.005	1.059	0.943	0.992	1.02	0.97	0.4042
P19634	Sodium/hydrogen exchanger 1 OS=Homo sapiens OX=9606 GN=SLC9A1 PE=1 SV=2	SLC9A1	90.762	19.3	47	11	11	8	9	5	9	9	7	9	8	9	10	10	11	9	8	9	10	10	11	387640	373480	372260	395560	363010	367290	1.029	0.992	0.989	1.051	0.964	0.975	0.993	0.82078
P19784	Casein kinase II subunit alpha' OS=Homo sapiens OX=9606 GN=CSNK2A2 PE=1 SV=1	CSNK2A2	41.213	60.3	76	17	17	11	14	9	15	15	12	16	16	16	15	16	15	16	16	16	15	16	15	1037200	1021600	1080100	1058600	1073100	1028700	0.988	0.973	1.029	1.008	1.022	0.98	1.007	0.75996
P19793	Retinoic acid receptor RXR-alpha OS=Homo sapiens OX=9606 GN=RXRA PE=1 SV=1	RXRA	50.811	11.3	2	4	1	0	1	0	0	0	1	3	4	3	4	3	4	0	1	0	1	1	1	0	0	0	0	0	5191.3
P19838	Nuclear factor NF-kappa-B p105 subunit OS=Homo sapiens OX=9606 GN=NFKB1 PE=1 SV=2	NFKB1	105.35	31.8	99	19	19	17	18	16	18	17	13	16	18	17	18	17	18	16	18	17	18	17	18	905220	897490	958010	861840	808960	792660	1.04	1.031	1.1	0.99	0.929	0.91	0.892	0.024436
P19971	Thymidine phosphorylase OS=Homo sapiens OX=9606 GN=TYMP PE=1 SV=2	TYMP	49.955	3.1	4	1	1	1	0	1	1	1	0	1	0	1	1	1	0	1	0	1	1	1	0	0	0	0	0	14839	0
P20020	Plasma membrane calcium-transporting ATPase 1 OS=Homo sapiens OX=9606 GN=ATP2B1 PE=1 SV=4	ATP2B1	134.68	14.1	13	13	5	3	1	2	2	3	2	13	11	10	11	11	11	5	3	2	3	3	3	51672	62992	84544	49108	69560	123660	0.702	0.856	1.149	0.667	0.945	1.68	1.216	0.66454
P20042	Eukaryotic translation initiation factor 2 subunit 2 OS=Homo sapiens OX=9606 GN=EIF2S2 PE=1 SV=2	EIF2S2	38.388	59.8	114	20	20	17	21	20	19	17	20	17	19	19	19	19	19	17	19	19	19	19	19	3699400	3797500	3794000	3946700	3808400	4230600	0.954	0.979	0.978	1.017	0.982	1.091	1.061	0.140858
P20073	Annexin A7 OS=Homo sapiens OX=9606 GN=ANXA7 PE=1 SV=3	ANXA7	52.739	35.9	77	18	18	11	12	12	15	14	13	17	18	18	16	17	16	17	18	18	16	17	16	3166300	2847100	3182000	3234700	3012700	3218000	1.018	0.915	1.023	1.04	0.969	1.035	1.03	0.52174
P20290	Transcription factor BTF3 OS=Homo sapiens OX=9606 GN=BTF3 PE=1 SV=1	BTF3	22.168	59.2	54	8	8	11	7	8	7	8	13	7	7	7	7	7	8	7	7	7	7	7	8	2520800	2418700	2491500	2181100	2458900	2760200	1.02	0.978	1.008	0.882	0.995	1.117	0.996	0.9085
P20336	Ras-related protein Rab-3A OS=Homo sapiens OX=9606 GN=RAB3A PE=1 SV=1	RAB3A	24.984	15.5	6	2	1	1	1	1	1	1	1	2	2	1	2	2	2	1	1	1	1	1	1	0	0	0	0	0	950450
P20337	Ras-related protein Rab-3B OS=Homo sapiens OX=9606 GN=RAB3B PE=1 SV=2	RAB3B	24.758	39.7	26	5	5	4	5	4	3	5	5	3	5	5	5	5	5	3	5	5	5	5	5	319560	398340	315220	360050	384240	354090	0.9	1.121	0.887	1.014	1.082	0.997	1.064	0.44854
P20338	Ras-related protein Rab-4A OS=Homo sapiens OX=9606 GN=RAB4A PE=1 SV=3	RAB4A	24.389	38.1	27	6	5	6	5	3	5	5	3	6	6	5	6	6	5	5	5	4	5	5	4	268910	304660	222140	297780	256850	290050	0.984	1.114	0.813	1.089	0.939	1.061	1.061	0.55664
P20339	Ras-related protein Rab-5A OS=Homo sapiens OX=9606 GN=RAB5A PE=1 SV=2	RAB5A	23.658	66.5	26	9	6	5	6	3	4	5	3	8	8	9	9	8	8	6	6	6	6	6	6	627100	982230	561800	775430	897750	920580	0.79	1.237	0.707	0.976	1.13	1.159	1.194	0.31626
P20340	Ras-related protein Rab-6A OS=Homo sapiens OX=9606 GN=RAB6A PE=1 SV=3	RAB6A	23.593	44.2	38	7	7	6	8	5	5	6	8	7	7	6	5	6	7	7	7	6	5	6	7	4140700	3892600	3819700	4236600	4083000	4250900	1.017	0.956	0.938	1.041	1.003	1.044	1.061	0.097596
P20585	DNA mismatch repair protein Msh3 OS=Homo sapiens OX=9606 GN=MSH3 PE=1 SV=4	MSH3	127.41	6.2	10	4	4	1	1	2	2	3	1	4	4	4	4	3	2	4	4	4	4	3	2	42260	61497	63811	53496	65335	51761	0.75	1.091	1.132	0.949	1.159	0.918	1.018	0.85762
P20594	Atrial natriuretic peptide receptor 2 OS=Homo sapiens OX=9606 GN=NPR2 PE=1 SV=1	NPR2	117.02	1.2	4	1	1	0	1	0	1	1	1	1	1	1	1	1	1	1	1	1	1	1	1	0	0	0	0	0	21915
P20618	Proteasome subunit beta type-1 OS=Homo sapiens OX=9606 GN=PSMB1 PE=1 SV=2	PSMB1	26.489	45.2	67	8	8	13	11	11	13	9	10	8	8	8	8	7	7	8	8	8	8	7	7	3425900	3400800	3438800	3967900	4004700	3737500	0.935	0.929	0.939	1.083	1.093	1.02	1.14	0.026916
P20645	Cation-dependent mannose-6-phosphate receptor OS=Homo sapiens OX=9606 GN=M6PR PE=1 SV=1	M6PR	30.993	22.7	22	5	5	3	5	5	3	3	3	5	5	5	4	4	5	5	5	5	4	4	5	470040	492240	486880	481710	490770	480670	0.972	1.018	1.007	0.996	1.015	0.994	1.003	0.8644
P20674	Cytochrome c oxidase subunit 5A, mitochondrial OS=Homo sapiens OX=9606 GN=COX5A PE=1 SV=2	COX5A	16.762	46	42	8	8	6	8	7	9	8	4	7	8	7	8	8	6	7	8	7	8	8	6	1481000	2194800	2662600	1929600	1980800	2138300	0.717	1.063	1.29	0.935	0.959	1.036	0.954	0.91934
P20700	Lamin-B1 OS=Homo sapiens OX=9606 GN=LMNB1 PE=1 SV=2	LMNB1	66.408	57.7	188	34	31	30	33	35	31	30	29	33	34	34	32	33	32	30	31	31	29	30	29	11298000	11062000	10618000	9219400	10130000	9651100	1.094	1.071	1.028	0.893	0.981	0.934	0.879	0.0169583
P20719	Homeobox protein Hox-A5 OS=Homo sapiens OX=9606 GN=HOXA5 PE=1 SV=2	HOXA5	29.345	10	3	2	2	1	0	1	1	0	0	1	0	2	2	0	0	1	0	2	2	0	0	0	0	27516	30288	0	0			0.952	1.048			1.101
P20810	Calpastatin OS=Homo sapiens OX=9606 GN=CAST PE=1 SV=4	CAST	76.572	50	133	28	28	24	22	23	19	25	20	27	25	28	26	25	26	27	25	28	26	25	26	3557000	3487900	3679500	3419600	3334900	3225600	1.031	1.011	1.066	0.991	0.966	0.935	0.931	0.034405
P20839	Inosine-5'-monophosphate dehydrogenase 1 OS=Homo sapiens OX=9606 GN=IMPDH1 PE=1 SV=2	IMPDH1	55.405	38.3	66	15	15	14	14	11	10	8	9	15	15	14	13	14	14	15	15	14	13	14	14	581520	543350	554680	496150	436140	482700	1.128	1.054	1.075	0.962	0.846	0.936	0.842	0.0171988
P20908	Collagen alpha-1(V) chain OS=Homo sapiens OX=9606 GN=COL5A1 PE=1 SV=3	COL5A1	183.56	2.8	6	3	3	0	1	3	0	1	1	3	2	3	2	3	3	3	2	3	2	3	3	60244	63676	112650	53301	76089	40491	0.889	0.94	1.663	0.787	1.123	0.598	0.718	0.2998
P20936	Ras GTPase-activating protein 1 OS=Homo sapiens OX=9606 GN=RASA1 PE=1 SV=1	RASA1	116.4	23.7	48	15	15	7	11	9	7	5	9	11	14	12	10	10	11	11	14	12	10	10	11	416940	409930	344230	394670	300190	360170	1.124	1.105	0.928	1.064	0.809	0.971	0.901	0.34938
P20962	Parathymosin OS=Homo sapiens OX=9606 GN=PTMS PE=1 SV=2	PTMS	11.53	23.5	23	4	4	5	4	5	3	2	4	4	4	4	2	2	3	4	4	4	2	2	3	1591200	1347100	1520100	1749200	1379800	1347500	1.069	0.905	1.021	1.175	0.927	0.905	1.004	0.99474
P21266	Glutathione S-transferase Mu 3 OS=Homo sapiens OX=9606 GN=GSTM3 PE=1 SV=3	GSTM3	26.559	57.3	69	16	15	9	10	10	14	11	15	13	15	15	14	14	14	12	14	14	13	13	13	1801600	1747000	2052900	1993400	1990500	2023500	0.931	0.903	1.061	1.03	1.029	1.046	1.073	0.28236
P21281	V-type proton ATPase subunit B, brain isoform OS=Homo sapiens OX=9606 GN=ATP6V1B2 PE=1 SV=3	ATP6V1B2	56.5	44.8	85	17	17	14	14	15	14	16	12	14	16	16	16	16	16	14	16	16	16	16	16	2365800	2289200	2531200	2094900	2425300	2567100	0.994	0.962	1.064	0.881	1.019	1.079	0.986	0.81962
P21283	V-type proton ATPase subunit C 1 OS=Homo sapiens OX=9606 GN=ATP6V1C1 PE=1 SV=4	ATP6V1C1	43.941	39	50	15	15	8	9	7	9	7	10	14	14	14	15	13	14	14	14	14	15	13	14	628860	687080	677340	631720	624130	721790	0.95	1.038	1.023	0.955	0.943	1.091	0.993	0.87876
P21291	Cysteine and glycine-rich protein 1 OS=Homo sapiens OX=9606 GN=CSRP1 PE=1 SV=3	CSRP1	20.567	61.7	109	13	13	15	20	22	17	18	17	10	12	13	12	13	12	10	12	13	12	13	12	8390900	8444100	9325900	8138200	7463400	7741600	1.017	1.023	1.13	0.986	0.905	0.938	0.892	0.055259
P21333	Filamin-A OS=Homo sapiens OX=9606 GN=FLNA PE=1 SV=4	FLNA	280.74	67.5	1032	137	125	186	184	171	170	159	162	132	133	132	134	132	130	120	121	120	122	121	119	126340000	123530000	129480000	114480000	110300000	114380000	1.055	1.032	1.081	0.956	0.921	0.955	0.894	0.0034999
P21397	Amine oxidase [flavin-containing] A OS=Homo sapiens OX=9606 GN=MAOA PE=1 SV=1	MAOA	59.681	10.4	6	3	3	2	1	0	1	1	1	3	3	3	3	2	3	3	3	3	3	2	3	38249	35099	31371	31331	40122	28654	1.12	1.028	0.919	0.918	1.175	0.839	0.956	0.67614
P21399	Cytoplasmic aconitate hydratase OS=Homo sapiens OX=9606 GN=ACO1 PE=1 SV=3	ACO1	98.398	36	95	24	23	21	17	19	15	8	15	20	21	22	21	21	18	20	20	21	21	20	18	1776300	1582000	1700800	1125100	1145300	1244100	1.243	1.107	1.19	0.787	0.802	0.871	0.695	0.00137859
P21453	Sphingosine 1-phosphate receptor 1 OS=Homo sapiens OX=9606 GN=S1PR1 PE=1 SV=2	S1PR1	42.81	23.3	15	6	6	3	2	2	2	4	2	5	6	5	6	6	6	5	6	5	6	6	6	197170	255780	256780	330620	284880	209750	0.771	1	1.004	1.292	1.114	0.82	1.163	0.42878
P21589	5'-nucleotidase OS=Homo sapiens OX=9606 GN=NT5E PE=1 SV=1	NT5E	63.367	49.1	123	20	20	23	21	19	20	21	19	19	18	18	17	17	17	19	18	18	17	17	17	3651100	3777900	3922800	3618900	3856800	4011000	0.959	0.993	1.031	0.951	1.013	1.054	1.012	0.7742
P21796	Voltage-dependent anion-selective channel protein 1 OS=Homo sapiens OX=9606 GN=VDAC1 PE=1 SV=2	VDAC1	30.772	71	157	17	17	23	27	24	25	27	31	16	14	16	17	17	16	16	14	16	17	17	16	11309000	11941000	11915000	12131000	13501000	11020000	0.945	0.998	0.995	1.013	1.128	0.921	1.042	0.56606
P21810	Biglycan OS=Homo sapiens OX=9606 GN=BGN PE=1 SV=2	BGN	41.654	26.4	27	7	7	5	6	5	4	4	3	5	7	7	6	5	6	5	7	7	6	5	6	315500	263820	183020	230420	207480	198660	1.353	1.132	0.785	0.988	0.89	0.852	0.835	0.39638
P21912	Succinate dehydrogenase [ubiquinone] iron-sulfur subunit, mitochondrial OS=Homo sapiens OX=9606 GN=SDHB PE=1 SV=3	SDHB	31.629	37.1	32	9	9	6	9	3	6	5	3	9	9	8	9	7	7	9	9	8	9	7	7	823760	715050	599670	490500	438550	523490	1.376	1.195	1.002	0.82	0.733	0.875	0.68	0.022478
P21926	CD9 antigen OS=Homo sapiens OX=9606 GN=CD9 PE=1 SV=4	CD9	25.416	25.4	25	6	6	3	6	5	3	4	4	4	5	6	5	6	5	4	5	6	5	6	5	3729600	3814400	4229100	3199200	4508200	4796100	0.922	0.943	1.045	0.791	1.114	1.185	1.062	0.7421
P21953	2-oxoisovalerate dehydrogenase subunit beta, mitochondrial OS=Homo sapiens OX=9606 GN=BCKDHB PE=1 SV=2	BCKDHB	43.122	18.1	12	4	4	2	3	1	1	3	2	3	4	4	2	3	2	3	4	4	2	3	2	156560	111460	146260	134540	168500	205170	1.018	0.725	0.951	0.875	1.096	1.334	1.227	0.27916
P21964	Catechol O-methyltransferase OS=Homo sapiens OX=9606 GN=COMT PE=1 SV=2	COMT	30.037	63.8	136	16	16	20	21	18	26	27	24	15	16	16	16	16	15	15	16	16	16	16	15	3849600	3619500	4062600	4148100	4604400	5152200	0.908	0.854	0.958	0.978	1.086	1.215	1.206	0.060285
P21980	Protein-glutamine gamma-glutamyltransferase 2 OS=Homo sapiens OX=9606 GN=TGM2 PE=1 SV=2	TGM2	77.328	59.7	287	37	37	46	48	47	47	45	54	34	33	30	31	33	37	34	33	30	31	33	37	30448000	29420000	30486000	28587000	27604000	30530000	1.032	0.997	1.033	0.969	0.935	1.034	0.96	0.2549
P22004	Bone morphogenetic protein 6 OS=Homo sapiens OX=9606 GN=BMP6 PE=1 SV=1	BMP6	57.225	7.6	4	3	3	2	0	1	0	1	0	3	2	3	2	2	1	3	2	3	2	2	1	36281	31674	33027	23820	31845	0	1.158	1.011	1.054	0.76	1.016		0.827	0.195155
P22033	Methylmalonyl-CoA mutase, mitochondrial OS=Homo sapiens OX=9606 GN=MMUT PE=1 SV=4	MMUT	83.134	34.9	72	19	19	12	11	11	12	13	13	17	16	17	16	15	17	17	16	17	16	15	17	960740	838750	853030	964130	963070	785580	1.074	0.938	0.954	1.078	1.077	0.879	1.023	0.81512
P22059	Oxysterol-binding protein 1 OS=Homo sapiens OX=9606 GN=OSBP PE=1 SV=1	OSBP	89.42	42.5	98	22	20	12	18	22	16	16	14	16	19	21	20	19	19	15	17	19	18	17	17	1345400	1296000	1271000	1295200	1301100	1353700	1.027	0.989	0.97	0.988	0.993	1.033	1.009	0.68928
P22061	Protein-L-isoaspartate(D-aspartate) O-methyltransferase OS=Homo sapiens OX=9606 GN=PCMT1 PE=1 SV=4	PCMT1	24.636	61.7	73	10	10	10	11	15	12	13	12	10	10	9	10	10	9	10	10	9	10	10	9	2241200	2207400	2398300	2434900	2320300	2327200	0.965	0.951	1.033	1.049	0.999	1.002	1.034	0.31924
P22087	rRNA 2'-O-methyltransferase fibrillarin OS=Homo sapiens OX=9606 GN=FBL PE=1 SV=2	FBL	33.784	52	118	16	16	19	17	16	23	21	22	14	14	15	15	16	16	14	14	15	15	16	16	3873100	3795500	4294300	4346100	4521400	3996200	0.936	0.917	1.038	1.05	1.093	0.966	1.075	0.24012
P22090	40S ribosomal protein S4, Y isoform 1 OS=Homo sapiens OX=9606 GN=RPS4Y1 PE=1 SV=2	RPS4Y1	29.455	33.8	26	11	3	4	5	4	6	4	3	11	10	11	10	11	10	3	3	3	3	3	3	197010	234230	175900	268100	221980	233860	0.888	1.056	0.793	1.208	1.001	1.054	1.192	0.148164
P22102	Trifunctional purine biosynthetic protein adenosine-3 OS=Homo sapiens OX=9606 GN=GART PE=1 SV=1	GART	107.77	52.4	202	36	36	35	37	32	30	31	37	32	31	30	33	33	31	32	31	30	33	33	31	3268400	3368400	3735100	2947300	3152700	3274200	0.993	1.024	1.135	0.896	0.958	0.995	0.904	0.118976
P22234	Multifunctional protein ADE2 OS=Homo sapiens OX=9606 GN=PAICS PE=1 SV=3	PAICS	47.079	50.4	121	23	23	22	21	19	19	18	22	21	22	20	20	22	22	21	22	20	20	22	22	3397700	3715200	3836700	3299600	3034800	3587100	0.977	1.068	1.103	0.949	0.872	1.031	0.906	0.174144
P22307	Non-specific lipid-transfer protein OS=Homo sapiens OX=9606 GN=SCP2 PE=1 SV=2	SCP2	58.993	55	124	23	23	17	18	19	21	23	26	21	20	22	20	21	23	21	20	22	20	21	23	3695700	3730100	3961400	4049000	4762700	4655100	0.892	0.9	0.956	0.977	1.15	1.124	1.183	0.040103
P22314	Ubiquitin-like modifier-activating enzyme 1 OS=Homo sapiens OX=9606 GN=UBA1 PE=1 SV=3	UBA1	117.85	58.2	291	42	42	46	49	50	47	48	51	38	40	39	40	41	41	38	40	39	40	41	41	19601000	18743000	20714000	19650000	20014000	20565000	0.986	0.943	1.042	0.988	1.007	1.034	1.02	0.56298
P22392	Nucleoside diphosphate kinase B OS=Homo sapiens OX=9606 GN=NME2 PE=1 SV=1	NME2	17.298	79.6	94	12	3	14	20	12	13	19	16	11	12	10	12	12	12	2	3	2	3	3	3	14194000	13700000	14736000	14099000	13558000	15872000	0.988	0.954	1.026	0.982	0.944	1.105	1.021	0.72972
P22413	Ectonucleotide pyrophosphatase/phosphodiesterase family member 1 OS=Homo sapiens OX=9606 GN=ENPP1 PE=1 SV=2	ENPP1	104.92	5	11	3	3	2	2	2	2	2	1	2	2	2	2	2	2	2	2	2	2	2	2	0	28975	34441	22302	24959	22770		1.086	1.29	0.836	0.935	0.853	0.736	0.030116
P22570	NADPH:adrenodoxin oxidoreductase, mitochondrial OS=Homo sapiens OX=9606 GN=FDXR PE=1 SV=3	FDXR	53.836	45.4	65	17	17	11	12	11	10	10	11	17	16	16	15	14	15	17	16	16	15	14	15	1296400	1277400	1367000	1402200	1368900	1511600	0.946	0.932	0.997	1.023	0.999	1.103	1.087	0.08374
P22612	cAMP-dependent protein kinase catalytic subunit gamma OS=Homo sapiens OX=9606 GN=PRKACG PE=1 SV=3	PRKACG	40.434	14.8	3	3	1	0	0	1	1	1	0	2	1	3	3	2	2	1	0	1	1	1	1	0	0	0	0	0	19097
P22626	Heterogeneous nuclear ribonucleoproteins A2/B1 OS=Homo sapiens OX=9606 GN=HNRNPA2B1 PE=1 SV=2	HNRNPA2B1	37.429	61.8	271	28	27	43	52	46	36	44	50	27	27	27	25	24	26	26	26	26	24	24	25	32630000	33143000	37616000	30369000	32197000	35688000	0.971	0.986	1.119	0.904	0.958	1.062	0.951	0.47834
P22670	MHC class II regulatory factor RFX1 OS=Homo sapiens OX=9606 GN=RFX1 PE=1 SV=2	RFX1	104.76	12.6	12	6	6	2	3	1	2	2	2	3	3	3	5	5	4	3	3	3	5	5	4	33569	63710	30934	60025	74406	73169	0.6	1.138	0.553	1.072	1.329	1.307	1.619	0.089499
P22681	E3 ubiquitin-protein ligase CBL OS=Homo sapiens OX=9606 GN=CBL PE=1 SV=2	CBL	99.632	22.7	65	14	14	13	9	8	12	11	12	12	11	13	12	12	14	12	11	13	12	12	14	539260	540690	572600	541730	503310	515620	1.007	1.01	1.069	1.012	0.94	0.963	0.945	0.121736
P22692	Insulin-like growth factor-binding protein 4 OS=Homo sapiens OX=9606 GN=IGFBP4 PE=1 SV=2	IGFBP4	27.934	22.5	13	4	4	2	2	2	3	2	2	2	2	2	4	2	2	2	2	2	4	2	2	47492	45383	61609	76755	64112	57986	0.806	0.771	1.046	1.303	1.089	0.985	1.287	0.111777
P22694	cAMP-dependent protein kinase catalytic subunit beta OS=Homo sapiens OX=9606 GN=PRKACB PE=1 SV=2	PRKACB	40.622	51.6	27	14	5	4	6	4	5	4	4	11	12	13	12	11	12	5	5	5	5	5	5	417980	444320	440630	468430	420400	453290	0.948	1.008	1	1.063	0.954	1.028	1.03	0.48042
P22695	Cytochrome b-c1 complex subunit 2, mitochondrial OS=Homo sapiens OX=9606 GN=UQCRC2 PE=1 SV=3	UQCRC2	48.442	43.5	109	14	14	20	18	17	18	18	18	13	13	14	14	13	13	13	13	14	14	13	13	5626900	5168000	5770900	4991100	5056000	4351900	1.09	1.001	1.118	0.967	0.98	0.843	0.869	0.073736
P22830	Ferrochelatase, mitochondrial OS=Homo sapiens OX=9606 GN=FECH PE=1 SV=2	FECH	47.862	35.9	34	10	10	5	4	5	9	5	6	8	7	8	10	7	8	8	7	8	10	7	8	342620	343340	395330	459680	432180	410470	0.862	0.864	0.995	1.157	1.088	1.033	1.205	0.031356
P23193	Transcription elongation factor A protein 1 OS=Homo sapiens OX=9606 GN=TCEA1 PE=1 SV=2	TCEA1	33.969	41.9	62	13	13	9	8	11	10	13	11	12	12	11	12	12	12	12	12	11	12	12	12	973920	950080	1132200	1002800	1010000	1090800	0.949	0.925	1.103	0.977	0.984	1.063	1.016	0.78334
P23219	Prostaglandin G/H synthase 1 OS=Homo sapiens OX=9606 GN=PTGS1 PE=1 SV=2	PTGS1	68.686	31.1	53	11	11	8	7	8	9	12	9	9	11	9	11	11	11	9	11	9	11	11	11	672870	765560	764520	1097400	1104600	976220	0.75	0.854	0.852	1.224	1.232	1.088	1.443	0.0033833
P23229	Integrin alpha-6 OS=Homo sapiens OX=9606 GN=ITGA6 PE=1 SV=5	ITGA6	126.6	43.6	142	34	34	24	27	25	21	24	21	30	31	27	27	29	26	30	31	27	27	29	26	3148500	2718600	2835300	2187000	2210000	2249400	1.231	1.063	1.108	0.855	0.864	0.879	0.764	0.0038172
P23246	Splicing factor, proline- and glutamine-rich OS=Homo sapiens OX=9606 GN=SFPQ PE=1 SV=2	SFPQ	76.149	43.3	203	26	26	33	34	33	34	37	32	25	22	23	24	24	23	25	22	23	24	24	23	16477000	14707000	16172000	14964000	14901000	15100000	1.071	0.956	1.051	0.973	0.968	0.981	0.949	0.28732
P23258	Tubulin gamma-1 chain OS=Homo sapiens OX=9606 GN=TUBG1 PE=1 SV=2	TUBG1	51.169	62.1	90	16	16	14	17	16	16	12	15	14	15	14	14	13	16	14	15	14	14	13	16	1181000	1120300	1136700	1079700	1048400	1096500	1.064	1.009	1.024	0.972	0.944	0.987	0.937	0.03454
P23284	Peptidyl-prolyl cis-trans isomerase B OS=Homo sapiens OX=9606 GN=PPIB PE=1 SV=2	PPIB	23.742	55.1	105	15	15	15	16	19	19	17	19	14	14	15	14	14	15	14	14	15	14	14	15	14135000	11737000	13193000	17983000	15603000	17544000	0.94	0.781	0.878	1.196	1.038	1.167	1.309	0.0178241
P23368	NAD-dependent malic enzyme, mitochondrial OS=Homo sapiens OX=9606 GN=ME2 PE=1 SV=1	ME2	65.443	46.9	84	18	18	13	9	15	17	15	15	15	14	15	16	13	16	15	14	15	16	13	16	1739200	1681500	1869000	2022500	2229000	1930200	0.91	0.879	0.978	1.058	1.166	1.01	1.169	0.042258
P23381	Tryptophan--tRNA ligase, cytoplasmic OS=Homo sapiens OX=9606 GN=WARS PE=1 SV=2	WARS	53.165	64.1	154	24	24	23	24	30	29	26	22	24	23	23	24	23	23	24	23	23	24	23	23	5478800	5519300	5902000	5393200	5294100	5936500	0.981	0.988	1.056	0.965	0.948	1.062	0.983	0.70276
P23396	40S ribosomal protein S3 OS=Homo sapiens OX=9606 GN=RPS3 PE=1 SV=2	RPS3	26.688	77.4	147	24	24	19	25	25	24	26	28	22	24	22	23	22	24	22	24	22	23	22	24	17366000	17183000	17697000	18047000	16848000	19564000	0.976	0.966	0.995	1.015	0.947	1.1	1.043	0.4173
P23434	Glycine cleavage system H protein, mitochondrial OS=Homo sapiens OX=9606 GN=GCSH PE=1 SV=2	GCSH	18.884	17.3	19	2	2	2	4	4	3	3	3	2	2	2	2	2	2	2	2	2	2	2	2	438700	448800	512920	546590	554490	560370	0.86	0.879	1.005	1.071	1.087	1.098	1.187	0.072001
P23443	Ribosomal protein S6 kinase beta-1 OS=Homo sapiens OX=9606 GN=RPS6KB1 PE=1 SV=2	RPS6KB1	59.139	9.5	13	3	3	2	2	2	3	2	2	3	3	3	3	3	3	3	3	3	3	3	3	85415	89458	77046	86540	96950	86522	0.982	1.028	0.886	0.995	1.115	0.995	1.072	0.29368
P23458	Tyrosine-protein kinase JAK1 OS=Homo sapiens OX=9606 GN=JAK1 PE=1 SV=2	JAK1	133.28	37.8	132	31	30	21	19	21	22	23	26	27	24	26	27	27	30	26	23	25	26	26	29	1279900	1318300	1354100	1239400	1250100	1348000	0.986	1.015	1.043	0.955	0.963	1.038	0.971	0.39212
P23467	Receptor-type tyrosine-protein phosphatase beta OS=Homo sapiens OX=9606 GN=PTPRB PE=1 SV=3	PTPRB	224.3	29.3	130	39	39	21	23	23	20	20	23	32	33	32	34	30	28	32	33	32	34	30	28	862090	827500	856160	840110	852050	859990	1.015	0.974	1.008	0.989	1.003	1.012	1.002	0.87314
P23469	Receptor-type tyrosine-protein phosphatase epsilon OS=Homo sapiens OX=9606 GN=PTPRE PE=1 SV=1	PTPRE	80.641	19.3	41	10	9	8	6	7	7	7	6	9	10	9	8	9	8	9	9	8	8	9	8	276810	244840	252440	234140	195740	212190	1.173	1.037	1.07	0.992	0.829	0.899	0.829	0.041618
P23470	Receptor-type tyrosine-protein phosphatase gamma OS=Homo sapiens OX=9606 GN=PTPRG PE=1 SV=4	PTPRG	162	3.4	8	3	3	1	2	1	1	2	1	3	3	2	3	3	2	3	3	2	3	3	2	100720	45760	104330	42150	78244	31408	1.501	0.682	1.555	0.628	1.166	0.468	0.605	0.24966
P23497	Nuclear autoantigen Sp-100 OS=Homo sapiens OX=9606 GN=SP100 PE=1 SV=3	SP100	100.42	25	92	19	16	14	16	15	15	16	16	18	18	19	18	19	18	16	15	16	16	16	16	1611500	1708300	1813600	1795800	1906000	1911400	0.9	0.954	1.013	1.003	1.064	1.067	1.093	0.086236
P23508	Colorectal mutant cancer protein OS=Homo sapiens OX=9606 GN=MCC PE=1 SV=2	MCC	93.026	9.7	11	5	5	3	1	2	2	1	2	3	4	4	3	5	5	3	4	4	3	5	5	69953	60691	63417	67033	60510	55199	1.114	0.966	1.01	1.067	0.964	0.879	0.942	0.4304
P23510	Tumor necrosis factor ligand superfamily member 4 OS=Homo sapiens OX=9606 GN=TNFSF4 PE=1 SV=1	TNFSF4	21.05	26.8	21	4	4	3	4	2	4	4	4	4	3	2	4	4	4	4	3	2	4	4	4	301960	323630	329830	330630	318920	295250	0.953	1.022	1.041	1.044	1.007	0.932	0.989	0.80384
P23511	Nuclear transcription factor Y subunit alpha OS=Homo sapiens OX=9606 GN=NFYA PE=1 SV=2	NFYA	36.876	12.1	6	2	2	0	0	2	2	1	1	0	1	2	2	2	2	0	1	2	2	2	2	0	0	131180	146110	71338	91313			1.193	1.328	0.649	0.83	0.784
P23526	Adenosylhomocysteinase OS=Homo sapiens OX=9606 GN=AHCY PE=1 SV=4	AHCY	47.716	41.9	84	18	18	11	14	13	16	16	14	15	15	17	15	17	17	15	15	17	15	17	17	3662900	3405700	3833900	3550400	3478300	4057600	0.999	0.929	1.046	0.969	0.949	1.107	1.017	0.80278
P23528	Cofilin-1 OS=Homo sapiens OX=9606 GN=CFL1 PE=1 SV=3	CFL1	18.502	89.2	198	23	20	31	33	40	32	29	33	20	22	23	23	23	22	17	19	20	20	20	19	34461000	36299000	40355000	33279000	30562000	38810000	0.967	1.019	1.133	0.934	0.858	1.089	0.924	0.3832
P23588	Eukaryotic translation initiation factor 4B OS=Homo sapiens OX=9606 GN=EIF4B PE=1 SV=2	EIF4B	69.15	29.6	74	16	16	12	11	13	10	14	14	16	15	14	15	15	15	16	15	14	15	15	15	2323500	2373400	2518000	2237400	2051100	2391600	1.003	1.025	1.087	0.966	0.886	1.033	0.926	0.196985
P23610	Factor VIII intron 22 protein OS=Homo sapiens OX=9606 GN=F8A1 PE=1 SV=2	F8A1	39.103	13.2	8	3	3	1	1	1	1	2	2	2	1	1	1	3	3	2	1	1	1	3	3	55572	0	0	0	64875	75937	0.849				0.991	1.16	1.267
P23634	Plasma membrane calcium-transporting ATPase 4 OS=Homo sapiens OX=9606 GN=ATP2B4 PE=1 SV=2	ATP2B4	137.92	28.8	153	28	20	26	23	29	26	26	23	27	28	25	28	27	26	19	20	17	20	19	18	2090900	2150300	2339000	2324600	2400700	2228700	0.927	0.953	1.037	1.031	1.064	0.988	1.057	0.2337
P23743	Diacylglycerol kinase alpha OS=Homo sapiens OX=9606 GN=DGKA PE=1 SV=3	DGKA	82.629	37.4	65	18	18	11	11	9	13	11	10	15	14	15	14	15	16	15	14	15	14	15	16	688810	724060	753790	827710	790540	823720	0.897	0.943	0.981	1.078	1.029	1.072	1.127	0.0157409
P23786	Carnitine O-palmitoyltransferase 2, mitochondrial OS=Homo sapiens OX=9606 GN=CPT2 PE=1 SV=2	CPT2	73.776	36.2	65	16	16	12	8	10	13	15	7	14	15	15	14	15	15	14	15	15	14	15	15	554680	631650	635570	684410	711010	656990	0.859	0.978	0.984	1.06	1.101	1.017	1.127	0.072979
P23919	Thymidylate kinase OS=Homo sapiens OX=9606 GN=DTYMK PE=1 SV=4	DTYMK	23.819	52.4	61	12	12	11	10	10	12	9	9	10	9	11	10	11	9	10	9	11	10	11	9	1329300	1284000	1447100	1170200	1168300	1271100	1.04	1.004	1.132	0.915	0.914	0.994	0.889	0.060205
P23921	Ribonucleoside-diphosphate reductase large subunit OS=Homo sapiens OX=9606 GN=RRM1 PE=1 SV=1	RRM1	90.069	43.4	120	25	25	20	22	19	23	14	22	23	23	25	24	24	24	23	23	25	24	24	24	2468200	2356500	2491800	2023400	1976200	2155000	1.099	1.05	1.11	0.901	0.88	0.96	0.841	0.0050635
P24385	G1/S-specific cyclin-D1 OS=Homo sapiens OX=9606 GN=CCND1 PE=1 SV=1	CCND1	33.729	44.1	25	8	8	4	5	5	2	5	4	7	6	8	6	8	8	7	6	8	6	8	8	223110	236370	256130	175580	235720	191350	1.015	1.076	1.166	0.799	1.073	0.871	0.842	0.138421
P24386	Rab proteins geranylgeranyltransferase component A 1 OS=Homo sapiens OX=9606 GN=CHM PE=1 SV=3	CHM	73.475	8.4	13	3	3	3	3	2	1	2	2	3	3	3	2	3	3	3	3	3	2	3	3	76323	84808	64621	69942	77376	58681	1.061	1.179	0.898	0.972	1.075	0.815	0.912	0.4608
P24390	ER lumen protein-retaining receptor 1 OS=Homo sapiens OX=9606 GN=KDELR1 PE=1 SV=1	KDELR1	24.542	14.2	13	2	2	3	2	1	1	4	2	2	2	1	1	2	2	2	2	1	1	2	2	129240	164800	30154	102310	144370	108560	1.141	1.455	0.266	0.903	1.275	0.959	1.096	0.60256
P24468	COUP transcription factor 2 OS=Homo sapiens OX=9606 GN=NR2F2 PE=1 SV=1	NR2F2	45.571	34.8	52	11	4	5	8	10	8	13	8	9	9	9	10	11	11	3	3	3	4	4	4	631860	617400	610130	664510	667570	670360	0.982	0.959	0.948	1.032	1.037	1.042	1.077	0.0023048
P24534	Elongation factor 1-beta OS=Homo sapiens OX=9606 GN=EEF1B2 PE=1 SV=3	EEF1B2	24.763	48	45	7	5	8	8	6	6	9	8	5	6	5	6	5	7	5	5	4	4	4	5	5501700	5330900	5430000	5346500	5334400	5559100	1.016	0.984	1.002	0.987	0.985	1.026	0.999	0.9341
P24539	ATP synthase F(0) complex subunit B1, mitochondrial OS=Homo sapiens OX=9606 GN=ATP5PB PE=1 SV=2	ATP5PB	28.908	40.2	70	12	12	10	10	15	10	12	13	10	10	11	11	11	12	10	10	11	11	11	12	2756800	2670900	3073900	3029900	3179200	2711900	0.949	0.92	1.059	1.043	1.095	0.934	1.049	0.4948
P24557	Thromboxane-A synthase OS=Homo sapiens OX=9606 GN=TBXAS1 PE=1 SV=3	TBXAS1	60.518	28	35	10	10	4	5	4	7	7	8	8	7	7	8	10	9	8	7	7	8	10	9	205380	185550	219710	330350	384680	344150	0.738	0.667	0.789	1.187	1.382	1.237	1.735	0.00116463
P24666	Low molecular weight phosphotyrosine protein phosphatase OS=Homo sapiens OX=9606 GN=ACP1 PE=1 SV=3	ACP1	18.042	51.3	23	6	6	5	3	4	4	4	3	5	5	5	5	5	5	5	5	5	5	5	5	729910	601220	739060	657560	593300	710640	1.086	0.895	1.1	0.979	0.883	1.058	0.948	0.5726
P24723	Protein kinase C eta type OS=Homo sapiens OX=9606 GN=PRKCH PE=1 SV=4	PRKCH	77.828	16	35	8	8	7	5	5	6	6	6	7	6	6	6	7	6	7	6	6	6	7	6	346910	278080	330300	256050	317280	329130	1.12	0.898	1.067	0.827	1.025	1.063	0.945	0.60222
P24752	Acetyl-CoA acetyltransferase, mitochondrial OS=Homo sapiens OX=9606 GN=ACAT1 PE=1 SV=1	ACAT1	45.199	47.3	85	15	15	11	14	13	16	16	15	14	14	12	14	14	13	14	14	12	14	14	13	3841900	3991000	4244800	4368800	4311700	4247100	0.922	0.958	1.019	1.048	1.035	1.019	1.07	0.086344
P24844	Myosin regulatory light polypeptide 9 OS=Homo sapiens OX=9606 GN=MYL9 PE=1 SV=4	MYL9	19.827	62.2	16	9	3	4	2	2	2	3	3	8	9	9	9	8	8	3	3	3	3	3	3	186240	181110	208210	192970	209670	174420	0.969	0.943	1.084	1.005	1.091	0.908	1.003	0.9813
P24928	DNA-directed RNA polymerase II subunit RPB1 OS=Homo sapiens OX=9606 GN=POLR2A PE=1 SV=2	POLR2A	217.17	32.7	157	43	43	24	29	30	28	26	20	33	37	37	39	37	35	33	37	37	39	37	35	1261000	1263800	1350200	1228100	1262500	1189000	1.002	1.004	1.072	0.975	1.003	0.944	0.949	0.140658
P24941	Cyclin-dependent kinase 2 OS=Homo sapiens OX=9606 GN=CDK2 PE=1 SV=2	CDK2	33.929	46.3	44	9	7	6	7	8	8	8	7	6	7	8	8	7	9	5	6	6	6	6	7	274310	288030	287110	254040	277080	218850	1.029	1.081	1.077	0.953	1.039	0.821	0.883	0.141018
P25098	Beta-adrenergic receptor kinase 1 OS=Homo sapiens OX=9606 GN=GRK2 PE=1 SV=2	GRK2	79.573	14.9	28	8	8	6	6	5	5	3	3	8	7	7	8	8	5	8	7	7	8	8	5	147660	165240	169750	136400	139450	157760	0.967	1.082	1.112	0.893	0.913	1.033	0.898	0.15884
P25116	Proteinase-activated receptor 1 OS=Homo sapiens OX=9606 GN=F2R PE=1 SV=2	F2R	47.44	3.3	4	1	1	1	1	0	1	1	0	1	1	1	1	1	0	1	1	1	1	1	0	0	0	0	0	13550	0
P25205	DNA replication licensing factor MCM3 OS=Homo sapiens OX=9606 GN=MCM3 PE=1 SV=3	MCM3	90.98	47.9	112	27	27	23	18	21	15	17	18	25	25	27	23	24	24	25	25	27	23	24	24	2788600	2698900	2852500	1986600	1970600	1986900	1.171	1.134	1.198	0.834	0.828	0.835	0.713	3.5314e-05
P25208	Nuclear transcription factor Y subunit beta OS=Homo sapiens OX=9606 GN=NFYB PE=1 SV=2	NFYB	22.831	6.3	1	1	1	1	0	0	0	0	0	1	1	1	0	0	0	1	1	1	0	0	0	0	0	3698.3	0	0	0
P25325	3-mercaptopyruvate sulfurtransferase OS=Homo sapiens OX=9606 GN=MPST PE=1 SV=3	MPST	33.178	54.5	64	10	10	13	9	12	11	10	9	10	10	10	10	10	9	10	10	10	10	10	9	1461700	1371400	1264900	1366000	1347800	1486800	1.057	0.992	0.915	0.988	0.974	1.075	1.025	0.65362
P25398	40S ribosomal protein S12 OS=Homo sapiens OX=9606 GN=RPS12 PE=1 SV=3	RPS12	14.515	61.4	79	10	10	13	12	11	16	14	13	10	10	10	10	10	10	10	10	10	10	10	10	10275000	10604000	10821000	10943000	10779000	8662300	0.993	1.025	1.046	1.058	1.042	0.837	0.959	0.57018
P25440	Bromodomain-containing protein 2 OS=Homo sapiens OX=9606 GN=BRD2 PE=1 SV=2	BRD2	88.06	14.1	25	7	6	6	4	2	6	4	3	7	7	5	7	7	6	6	6	4	6	6	6	89279	103480	117970	95560	102450	98087	0.883	1.023	1.166	0.945	1.013	0.97	0.953	0.63874
P25490	Transcriptional repressor protein YY1 OS=Homo sapiens OX=9606 GN=YY1 PE=1 SV=2	YY1	44.712	25.4	38	9	9	5	4	9	5	9	6	7	7	9	8	8	9	7	7	9	8	8	9	430280	384590	437930	370360	421660	452780	1.034	0.924	1.052	0.89	1.013	1.088	0.994	0.91504
P25685	DnaJ homolog subfamily B member 1 OS=Homo sapiens OX=9606 GN=DNAJB1 PE=1 SV=4	DNAJB1	38.044	33.2	38	11	10	6	7	5	8	5	7	9	11	10	10	9	9	8	10	9	9	8	8	821680	686390	813980	1012700	904880	846360	0.969	0.81	0.96	1.195	1.067	0.998	1.19	0.090003
P25705	ATP synthase subunit alpha, mitochondrial OS=Homo sapiens OX=9606 GN=ATP5F1A PE=1 SV=1	ATP5F1A	59.75	50.1	225	27	27	36	38	34	36	41	40	24	26	25	27	26	25	24	26	25	27	26	25	22537000	22878000	22250000	23996000	25314000	24480000	0.956	0.97	0.944	1.018	1.074	1.038	1.091	0.007801
P25786	Proteasome subunit alpha type-1 OS=Homo sapiens OX=9606 GN=PSMA1 PE=1 SV=1	PSMA1	29.555	65.4	100	17	17	16	18	15	19	18	14	17	15	17	17	17	15	17	15	17	17	17	15	4145100	4072200	4670900	4530000	4296600	4438400	0.951	0.934	1.072	1.039	0.986	1.018	1.029	0.54442
P25787	Proteasome subunit alpha type-2 OS=Homo sapiens OX=9606 GN=PSMA2 PE=1 SV=2	PSMA2	25.898	69.7	87	12	12	14	15	13	14	15	16	12	12	11	11	12	12	12	12	11	11	12	12	3151300	3596400	4112900	3474600	3638700	4079100	0.857	0.978	1.119	0.945	0.99	1.11	1.031	0.72696
P25788	Proteasome subunit alpha type-3 OS=Homo sapiens OX=9606 GN=PSMA3 PE=1 SV=2	PSMA3	28.433	40.8	62	10	10	9	11	10	11	10	11	9	10	9	10	10	10	9	10	9	10	10	10	4116900	3562600	3987100	3711200	3637200	4046300	1.071	0.927	1.037	0.966	0.946	1.053	0.977	0.70148
P25789	Proteasome subunit alpha type-4 OS=Homo sapiens OX=9606 GN=PSMA4 PE=1 SV=1	PSMA4	29.483	54.4	58	10	10	9	9	9	11	8	12	10	9	8	9	9	9	10	9	8	9	9	9	2015700	2094700	2059300	2061900	2220500	2536000	0.931	0.968	0.951	0.953	1.026	1.172	1.106	0.190844
P25942	Tumor necrosis factor receptor superfamily member 5 OS=Homo sapiens OX=9606 GN=CD40 PE=1 SV=1	CD40	30.619	6.1	3	1	1	1	1	0	1	0	0	1	1	1	1	1	1	1	1	1	1	1	1	0	0	0	0	0	9019.5
P25963	NF-kappa-B inhibitor alpha OS=Homo sapiens OX=9606 GN=NFKBIA PE=1 SV=1	NFKBIA	35.609	21.1	11	3	3	2	2	1	1	2	3	2	3	2	3	3	3	2	3	2	3	3	3	55219	46365	58401	57039	52964	26960	1.116	0.937	1.18	1.153	1.07	0.545	0.856	0.46066
P26006	Integrin alpha-3 OS=Homo sapiens OX=9606 GN=ITGA3 PE=1 SV=5	ITGA3	116.61	14.7	42	11	11	10	7	6	6	8	5	10	10	11	9	11	11	10	10	11	9	11	11	472500	481740	503460	309210	322880	312860	1.18	1.203	1.257	0.772	0.806	0.781	0.648	4.2166e-05
P26022	Pentraxin-related protein PTX3 OS=Homo sapiens OX=9606 GN=PTX3 PE=1 SV=3	PTX3	41.975	33.1	44	10	10	5	6	7	11	6	9	8	10	10	10	9	10	8	10	10	10	9	10	687300	777630	795700	845420	837380	867680	0.857	0.97	0.992	1.054	1.044	1.082	1.128	0.058798
P26038	Moesin OS=Homo sapiens OX=9606 GN=MSN PE=1 SV=3	MSN	67.819	73	424	54	38	71	71	64	64	70	84	52	51	51	52	53	52	36	35	35	36	37	37	56899000	55605000	58266000	55504000	51727000	58475000	1.015	0.992	1.039	0.99	0.922	1.043	0.97	0.45642
P26196	Probable ATP-dependent RNA helicase DDX6 OS=Homo sapiens OX=9606 GN=DDX6 PE=1 SV=2	DDX6	54.416	59.8	116	23	23	12	20	19	23	22	20	16	21	19	22	21	21	16	21	19	22	21	21	2757900	2799600	2820800	2887500	2953800	2971900	0.963	0.977	0.984	1.008	1.031	1.037	1.052	0.0091644
P26232	Catenin alpha-2 OS=Homo sapiens OX=9606 GN=CTNNA2 PE=1 SV=5	CTNNA2	105.31	13.7	11	11	1	1	3	2	2	1	2	10	9	11	10	9	9	1	1	1	1	1	1	59694	559640	80843	165030	44925	259210	0.306	2.872	0.415	0.847	0.231	1.33	0.67	0.90396
P26358	DNA (cytosine-5)-methyltransferase 1 OS=Homo sapiens OX=9606 GN=DNMT1 PE=1 SV=2	DNMT1	183.16	28.1	128	30	30	26	22	24	20	18	18	26	25	24	23	24	26	26	25	24	23	24	26	1064700	1029500	939850	804220	803670	806550	1.172	1.134	1.035	0.886	0.885	0.888	0.796	0.025822
P26368	Splicing factor U2AF 65 kDa subunit OS=Homo sapiens OX=9606 GN=U2AF2 PE=1 SV=4	U2AF2	53.5	45.9	88	12	12	14	13	13	15	15	18	12	11	11	12	11	12	12	11	11	12	11	12	4385500	3804500	3798600	4148800	4041100	3663700	1.104	0.957	0.956	1.044	1.017	0.922	0.989	0.87248
P26373	60S ribosomal protein L13 OS=Homo sapiens OX=9606 GN=RPL13 PE=1 SV=4	RPL13	24.261	46.9	42	9	9	7	8	5	6	9	7	9	8	8	9	9	8	9	8	8	9	9	8	5103600	5380300	3630000	4480500	3442800	3148200	1.216	1.282	0.865	1.067	0.82	0.75	0.784	0.21356
P26440	Isovaleryl-CoA dehydrogenase, mitochondrial OS=Homo sapiens OX=9606 GN=IVD PE=1 SV=2	IVD	46.65	27.2	29	9	9	6	4	4	3	6	6	9	8	7	8	9	8	9	8	7	8	9	8	390830	394700	432820	455290	448910	468220	0.905	0.914	1.002	1.054	1.04	1.084	1.127	0.025664
P26572	Alpha-1,3-mannosyl-glycoprotein 2-beta-N-acetylglucosaminyltransferase OS=Homo sapiens OX=9606 GN=MGAT1 PE=1 SV=2	MGAT1	50.878	21.6	20	6	6	2	5	3	3	3	4	4	5	5	4	6	5	4	5	5	4	6	5	146850	170610	168860	180430	186260	179160	0.854	0.992	0.982	1.049	1.083	1.041	1.122	0.078222
P26583	High mobility group protein B2 OS=Homo sapiens OX=9606 GN=HMGB2 PE=1 SV=2	HMGB2	24.033	66	58	17	13	10	13	9	9	9	8	16	17	17	17	16	14	12	13	13	13	12	10	3174500	3241800	4155800	2796200	2874200	3324300	0.973	0.994	1.274	0.857	0.881	1.019	0.851	0.197978
P26599	Polypyrimidine tract-binding protein 1 OS=Homo sapiens OX=9606 GN=PTBP1 PE=1 SV=1	PTBP1	57.221	46.7	142	18	16	22	23	22	25	23	27	17	16	15	16	18	18	15	14	13	14	16	16	12960000	14455000	13569000	12869000	13746000	14246000	0.95	1.06	0.995	0.943	1.008	1.044	0.997	0.94484
P26639	Threonine--tRNA ligase, cytoplasmic OS=Homo sapiens OX=9606 GN=TARS PE=1 SV=3	TARS	83.434	57	192	32	32	33	31	32	33	31	32	31	29	31	32	29	30	31	29	31	32	29	30	3796300	3523500	3595300	3551200	3544400	3753000	1.047	0.971	0.991	0.979	0.977	1.035	0.994	0.8519
P26640	Valine--tRNA ligase OS=Homo sapiens OX=9606 GN=VARS PE=1 SV=4	VARS	140.47	40.7	195	43	43	35	31	32	34	27	36	40	40	39	39	40	40	40	40	39	39	40	40	5617500	5459100	5864200	6040700	6002600	6505800	0.95	0.923	0.991	1.021	1.015	1.1	1.095	0.052276
P26641	Elongation factor 1-gamma OS=Homo sapiens OX=9606 GN=EEF1G PE=1 SV=3	EEF1G	50.118	53.8	165	24	24	25	29	28	29	24	30	23	22	22	22	21	23	23	22	22	22	21	23	12302000	11914000	11822000	12088000	11416000	12592000	1.023	0.991	0.983	1.005	0.95	1.047	1.002	0.975
P26885	Peptidyl-prolyl cis-trans isomerase FKBP2 OS=Homo sapiens OX=9606 GN=FKBP2 PE=1 SV=2	FKBP2	15.649	63.4	43	9	9	6	6	5	10	8	8	9	9	8	9	9	9	9	9	8	9	9	9	858850	864830	997590	1031900	1515700	1152300	0.803	0.808	0.932	0.964	1.416	1.077	1.359	0.075624
P27105	Erythrocyte band 7 integral membrane protein OS=Homo sapiens OX=9606 GN=STOM PE=1 SV=3	STOM	31.73	56.2	45	11	11	5	10	7	6	8	9	9	10	10	11	10	11	9	10	10	11	10	11	2325700	2428900	2523500	3145900	3264000	3180000	0.827	0.864	0.898	1.119	1.161	1.131	1.317	0.00045871
P27144	Adenylate kinase 4, mitochondrial OS=Homo sapiens OX=9606 GN=AK4 PE=1 SV=1	AK4	25.268	21.1	10	4	4	2	1	1	2	3	1	3	3	4	3	4	3	3	3	4	3	4	3	63689	51172	53323	71695	61374	67076	1.037	0.834	0.869	1.168	1	1.093	1.19	0.093458
P27348	14-3-3 protein theta OS=Homo sapiens OX=9606 GN=YWHAQ PE=1 SV=1	YWHAQ	27.764	63.3	109	17	13	19	16	21	18	19	16	17	16	17	16	17	17	13	12	13	12	13	13	9905200	9663700	10149000	9923800	9744900	10334000	0.995	0.971	1.02	0.997	0.979	1.038	1.009	0.70102
P27361	Mitogen-activated protein kinase 3 OS=Homo sapiens OX=9606 GN=MAPK3 PE=1 SV=4	MAPK3	43.135	44.3	67	16	11	11	12	12	10	12	10	16	14	16	15	14	15	11	10	11	10	10	10	1428100	1406800	1406900	1277800	1394800	1434900	1.026	1.011	1.011	0.918	1.002	1.031	0.968	0.44214
P27448	MAP/microtubule affinity-regulating kinase 3 OS=Homo sapiens OX=9606 GN=MARK3 PE=1 SV=5	MARK3	84.428	23.1	37	14	10	7	6	6	9	4	5	14	11	10	12	7	11	10	7	6	8	4	7	281090	269350	283270	275110	276650	281590	1.012	0.969	1.02	0.99	0.996	1.013	0.999	0.9801
P27449	V-type proton ATPase 16 kDa proteolipid subunit OS=Homo sapiens OX=9606 GN=ATP6V0C PE=1 SV=1	ATP6V0C	15.736	11.6	11	1	1	2	2	2	1	2	2	1	1	1	1	1	1	1	1	1	1	1	1	284320	283170	154790	349010	375570	247000	1.007	1.003	0.548	1.236	1.33	0.875	1.345	0.25514
P27482	Calmodulin-like protein 3 OS=Homo sapiens OX=9606 GN=CALML3 PE=1 SV=2	CALML3	16.891	13.4	6	1	1	2	2	1	0	0	1	1	1	1	1	1	1	1	1	1	1	1	1	122660	110410	0	108230	0	86922	1.146	1.031		1.011		0.812	0.837	0.27328
P27487	Dipeptidyl peptidase 4 OS=Homo sapiens OX=9606 GN=DPP4 PE=1 SV=2	DPP4	88.278	2.2	1	1	1	0	0	1	0	0	0	1	1	1	1	1	1	1	1	1	1	1	1	0	0	0	0	0	9711.3
P27540	Aryl hydrocarbon receptor nuclear translocator OS=Homo sapiens OX=9606 GN=ARNT PE=1 SV=1	ARNT	86.636	7.2	11	4	4	1	2	2	3	2	1	3	2	2	3	3	2	3	2	2	3	3	2	22842	25672	33464	32654	32192	27281	0.787	0.885	1.153	1.125	1.109	0.94	1.124	0.37584
P27544	Ceramide synthase 1 OS=Homo sapiens OX=9606 GN=CERS1 PE=1 SV=1	CERS1	39.536	4	3	1	1	0	0	0	1	1	1	0	0	0	1	1	1	0	0	0	1	1	1	0	0	0	0	0	8945.6
P27635	60S ribosomal protein L10 OS=Homo sapiens OX=9606 GN=RPL10 PE=1 SV=4	RPL10	24.604	45.8	68	11	11	9	9	13	11	14	12	9	11	11	10	11	10	9	11	11	10	11	10	5170900	4584800	5551100	4399100	4365300	4129100	1.1	0.975	1.181	0.936	0.929	0.879	0.843	0.047018
P27658	Collagen alpha-1(VIII) chain OS=Homo sapiens OX=9606 GN=COL8A1 PE=1 SV=2	COL8A1	73.363	4.4	3	2	2	1	1	1	0	0	0	2	2	2	1	1	2	2	2	2	1	1	2	38907	48313	80524	0	0	0	0.696	0.864	1.44
P27694	Replication protein A 70 kDa DNA-binding subunit OS=Homo sapiens OX=9606 GN=RPA1 PE=1 SV=2	RPA1	68.137	52.1	120	24	24	18	23	17	20	18	24	21	21	21	21	21	22	21	21	21	21	21	22	1754800	1652900	1766800	1865300	1693400	1919700	0.988	0.931	0.995	1.051	0.954	1.081	1.059	0.2631
P27695	DNA-(apurinic or apyrimidinic site) lyase OS=Homo sapiens OX=9606 GN=APEX1 PE=1 SV=2	APEX1	35.554	65.1	139	22	22	19	25	19	23	26	27	20	21	21	21	21	20	20	21	21	21	21	20	4044000	4370000	4294500	4403100	4591300	4860000	0.913	0.987	0.97	0.995	1.037	1.098	1.091	0.079999
P27707	Deoxycytidine kinase OS=Homo sapiens OX=9606 GN=DCK PE=1 SV=1	DCK	30.518	17.3	13	3	3	4	1	2	1	4	1	3	3	3	3	3	2	3	3	3	3	3	2	116670	116960	186210	140190	161290	118390	0.834	0.836	1.331	1.002	1.152	0.846	1	0.92902
P27708	CAD protein OS=Homo sapiens OX=9606 GN=CAD PE=1 SV=3	CAD	242.98	44.6	346	62	62	57	66	54	59	53	57	55	58	55	58	56	57	55	58	55	58	56	57	7169800	7234500	7842600	6985800	6688300	7452100	0.992	1.001	1.085	0.966	0.925	1.031	0.949	0.28666
P27797	Calreticulin OS=Homo sapiens OX=9606 GN=CALR PE=1 SV=1	CALR	48.141	60.2	215	26	26	47	37	38	30	32	31	25	25	24	24	26	23	25	25	24	24	26	23	53579000	50704000	51905000	26543000	28316000	28891000	1.34	1.268	1.298	0.664	0.708	0.722	0.536	3.5656e-05
P27816	Microtubule-associated protein 4 OS=Homo sapiens OX=9606 GN=MAP4 PE=1 SV=3	MAP4	121	53	265	49	49	44	47	47	45	37	45	46	47	45	46	45	45	46	47	45	46	45	45	12706000	13257000	13425000	13823000	12311000	13653000	0.963	1.005	1.017	1.048	0.933	1.035	1.01	0.82986
P27824	Calnexin OS=Homo sapiens OX=9606 GN=CANX PE=1 SV=2	CANX	67.567	48.3	228	38	38	37	36	38	38	39	40	33	33	35	35	36	35	33	33	35	35	36	35	16186000	15366000	16329000	20492000	20488000	21528000	0.88	0.835	0.888	1.114	1.114	1.17	1.305	0.00045598
P27986	Phosphatidylinositol 3-kinase regulatory subunit alpha OS=Homo sapiens OX=9606 GN=PIK3R1 PE=1 SV=2	PIK3R1	83.597	11.9	14	7	7	1	1	2	3	5	2	3	5	5	4	7	5	3	5	5	4	7	5	119360	98008	106210	86313	123830	93592	1.142	0.937	1.016	0.826	1.184	0.895	0.939	0.58938
P28062	Proteasome subunit beta type-8 OS=Homo sapiens OX=9606 GN=PSMB8 PE=1 SV=3	PSMB8	30.354	49.3	51	11	11	8	10	9	9	7	8	10	11	10	11	9	9	10	11	10	11	9	9	1382100	1283400	1367100	1228200	1467700	1591200	0.997	0.926	0.986	0.886	1.058	1.148	1.063	0.5233
P28065	Proteasome subunit beta type-9 OS=Homo sapiens OX=9606 GN=PSMB9 PE=1 SV=2	PSMB9	23.264	9.6	11	1	1	2	2	1	2	2	2	1	1	1	1	1	1	1	1	1	1	1	1	84192	102360	0	98566	126280	129190	0.779	0.947		0.912	1.168	1.195	1.265	0.179481
P28066	Proteasome subunit alpha type-5 OS=Homo sapiens OX=9606 GN=PSMA5 PE=1 SV=3	PSMA5	26.411	62.2	89	11	11	13	13	18	15	14	16	9	11	10	10	10	10	9	11	10	10	10	10	6528400	6100000	6205400	6365500	6384400	6713200	1.023	0.956	0.972	0.997	1	1.052	1.033	0.2886
P28070	Proteasome subunit beta type-4 OS=Homo sapiens OX=9606 GN=PSMB4 PE=1 SV=4	PSMB4	29.204	48.5	45	8	8	6	9	7	7	7	9	8	8	8	7	7	8	8	8	8	7	7	8	3090900	2973400	3203300	3218200	3206500	3884200	0.947	0.911	0.982	0.986	0.983	1.19	1.112	0.198541
P28072	Proteasome subunit beta type-6 OS=Homo sapiens OX=9606 GN=PSMB6 PE=1 SV=4	PSMB6	25.357	38.5	41	6	6	7	6	8	6	7	7	6	6	6	6	6	6	6	6	6	6	6	6	1156300	1077400	1181400	1148100	1167400	1360100	0.978	0.912	1	0.971	0.988	1.151	1.076	0.30636
P28074	Proteasome subunit beta type-5 OS=Homo sapiens OX=9606 GN=PSMB5 PE=1 SV=3	PSMB5	28.48	57	52	12	12	10	8	8	9	8	9	11	11	11	11	11	11	11	11	11	11	11	11	3154800	3055700	3306500	3175100	3117700	3464600	0.982	0.951	1.029	0.988	0.971	1.079	1.026	0.56788
P28161	Glutathione S-transferase Mu 2 OS=Homo sapiens OX=9606 GN=GSTM2 PE=1 SV=2	GSTM2	25.744	23.4	12	4	1	3	3	2	1	2	1	4	4	4	3	3	3	1	1	1	1	1	1	86795	75339	64239	92175	89325	96231	1.033	0.897	0.765	1.097	1.063	1.145	1.226	0.07756
P28288	ATP-binding cassette sub-family D member 3 OS=Homo sapiens OX=9606 GN=ABCD3 PE=1 SV=1	ABCD3	75.475	20.5	49	10	10	9	7	7	10	9	7	8	9	9	10	10	9	8	9	9	10	10	9	560180	580370	597800	620790	621610	591160	0.941	0.975	1.004	1.043	1.044	0.993	1.055	0.099335
P28290	Protein ITPRID2 OS=Homo sapiens OX=9606 GN=ITPRID2 PE=1 SV=3	ITPRID2	138.38	36	126	33	33	24	17	16	23	26	20	30	28	29	28	31	31	30	28	29	28	31	31	1124200	1030500	950660	1152200	1115700	1090300	1.044	0.957	0.882	1.07	1.036	1.012	1.082	0.191784
P28300	Protein-lysine 6-oxidase OS=Homo sapiens OX=9606 GN=LOX PE=1 SV=2	LOX	46.944	8.6	2	2	2	0	0	1	0	1	0	1	1	1	2	2	1	1	1	1	2	2	1	0	0	0	0	20516	0
P28331	NADH-ubiquinone oxidoreductase 75 kDa subunit, mitochondrial OS=Homo sapiens OX=9606 GN=NDUFS1 PE=1 SV=3	NDUFS1	79.467	46.1	105	22	22	19	21	20	16	14	15	21	20	19	18	18	19	21	20	19	18	18	19	1845100	1562800	1592700	971140	989900	930480	1.403	1.188	1.211	0.738	0.753	0.707	0.578	0.00061532
P28340	DNA polymerase delta catalytic subunit OS=Homo sapiens OX=9606 GN=POLD1 PE=1 SV=2	POLD1	123.63	26.9	64	21	21	15	15	12	7	9	6	18	19	19	18	19	20	18	19	19	18	19	20	659570	552730	549910	483950	425950	463710	1.262	1.058	1.052	0.926	0.815	0.887	0.779	0.024844
P28347	Transcriptional enhancer factor TEF-1 OS=Homo sapiens OX=9606 GN=TEAD1 PE=1 SV=2	TEAD1	47.945	8	2	2	2	0	1	0	0	1	0	2	2	1	1	1	1	2	2	1	1	1	1	0	14353	0	0	0	0
P28370	Probable global transcription activator SNF2L1 OS=Homo sapiens OX=9606 GN=SMARCA1 PE=1 SV=2	SMARCA1	122.6	26.9	39	25	14	7	8	4	8	5	7	20	20	19	23	21	21	11	10	9	13	12	10	340840	333410	355580	348820	330070	401630	0.969	0.948	1.011	0.992	0.938	1.142	1.049	0.50588
P28482	Mitogen-activated protein kinase 1 OS=Homo sapiens OX=9606 GN=MAPK1 PE=1 SV=3	MAPK1	41.389	65.6	147	20	15	25	21	23	27	27	24	18	18	20	20	18	19	13	14	15	15	14	14	2635500	2758000	2709300	2635100	2624000	2694200	0.985	1.031	1.012	0.985	0.981	1.007	0.982	0.30616
P28676	Grancalcin OS=Homo sapiens OX=9606 GN=GCA PE=1 SV=2	GCA	24.01	15.2	8	2	2	1	1	1	1	2	2	1	1	1	1	2	2	1	1	1	1	2	2	0	0	0	0	23556	27337					0.926	1.074
P28702	Retinoic acid receptor RXR-beta OS=Homo sapiens OX=9606 GN=RXRB PE=1 SV=2	RXRB	56.921	9.8	12	4	1	3	2	1	2	2	2	4	4	4	4	3	4	1	1	1	1	1	1	55477	46338	28761	48707	53106	55983	1.154	0.964	0.598	1.013	1.105	1.165	1.209	0.32546
P28715	DNA repair protein complementing XP-G cells OS=Homo sapiens OX=9606 GN=ERCC5 PE=1 SV=3	ERCC5	133.11	8.7	20	7	7	2	4	4	4	3	3	5	7	7	6	6	7	5	7	7	6	6	7	75938	83430	91505	94019	96224	103940	0.836	0.918	1.007	1.035	1.059	1.144	1.173	0.05906
P28799	Progranulin OS=Homo sapiens OX=9606 GN=GRN PE=1 SV=2	GRN	63.544	25	33	13	13	7	6	4	6	6	4	11	12	10	11	13	9	11	12	10	11	13	9	899330	881820	908960	861490	939690	952130	0.991	0.972	1.002	0.95	1.036	1.049	1.024	0.52666
P28838	Cytosol aminopeptidase OS=Homo sapiens OX=9606 GN=LAP3 PE=1 SV=3	LAP3	56.166	60.1	149	25	24	26	27	27	21	26	22	23	23	24	23	22	23	23	23	23	23	22	23	3467700	3222700	3448200	3430300	3483600	3685600	1.003	0.932	0.998	0.992	1.008	1.066	1.045	0.23974
P29083	General transcription factor IIE subunit 1 OS=Homo sapiens OX=9606 GN=GTF2E1 PE=1 SV=2	GTF2E1	49.452	32.6	39	11	11	5	8	5	8	5	8	8	8	8	9	8	10	8	8	8	9	8	10	453330	415150	423980	465980	489810	439160	1.012	0.927	0.947	1.04	1.094	0.98	1.079	0.140922
P29084	Transcription initiation factor IIE subunit beta OS=Homo sapiens OX=9606 GN=GTF2E2 PE=1 SV=1	GTF2E2	33.043	35.4	33	8	8	5	5	6	7	3	7	7	6	7	7	7	8	7	6	7	7	7	8	242050	237810	300860	264730	276030	241360	0.929	0.913	1.155	1.016	1.06	0.927	1.002	0.9447
P29144	Tripeptidyl-peptidase 2 OS=Homo sapiens OX=9606 GN=TPP2 PE=1 SV=4	TPP2	138.35	43.2	183	40	40	29	27	28	32	31	36	35	37	36	36	38	40	35	37	36	36	38	40	2452100	2572100	2893900	2963600	2876000	2825900	0.887	0.931	1.047	1.072	1.041	1.022	1.094	0.1455
P29218	Inositol monophosphatase 1 OS=Homo sapiens OX=9606 GN=IMPA1 PE=1 SV=1	IMPA1	30.188	54.9	46	13	12	5	9	7	8	8	9	11	10	12	11	11	11	10	10	12	11	10	10	582360	578060	630010	535460	553770	658990	0.987	0.98	1.068	0.908	0.939	1.117	0.977	0.71782
P29279	Connective tissue growth factor OS=Homo sapiens OX=9606 GN=CTGF PE=1 SV=2	CTGF	38.091	57.9	51	16	16	10	12	4	9	7	9	14	16	11	16	13	12	14	16	11	16	13	12	998430	1124800	825400	736340	757560	619630	1.183	1.333	0.978	0.873	0.898	0.734	0.717	0.040463
P29317	Ephrin type-A receptor 2 OS=Homo sapiens OX=9606 GN=EPHA2 PE=1 SV=2	EPHA2	108.27	46.8	156	29	28	24	24	28	25	29	26	26	26	29	27	27	28	25	25	28	26	26	27	3733200	3699200	4115700	3446700	3539400	3705500	1.007	0.998	1.11	0.93	0.955	1	0.926	0.131136
P29323	Ephrin type-B receptor 2 OS=Homo sapiens OX=9606 GN=EPHB2 PE=1 SV=5	EPHB2	117.49	28.2	84	22	21	15	17	11	9	17	15	19	21	17	20	21	21	18	20	16	19	20	20	1167600	1179700	1161600	953100	1046200	1054800	1.067	1.079	1.062	0.871	0.956	0.964	0.87	0.050723
P29353	SHC-transforming protein 1 OS=Homo sapiens OX=9606 GN=SHC1 PE=1 SV=4	SHC1	62.821	29.5	40	11	11	7	7	5	7	5	9	9	9	7	9	9	10	9	9	7	9	9	10	603580	617110	549040	588950	634320	541370	1.025	1.048	0.932	1	1.077	0.919	0.997	0.95094
P29372	DNA-3-methyladenine glycosylase OS=Homo sapiens OX=9606 GN=MPG PE=1 SV=3	MPG	32.868	47.7	40	10	10	4	7	8	8	6	7	8	9	10	9	9	10	8	9	10	9	9	10	606430	453800	412840	595150	541250	550680	1.151	0.862	0.784	1.13	1.028	1.046	1.146	0.27994
P29401	Transketolase OS=Homo sapiens OX=9606 GN=TKT PE=1 SV=3	TKT	67.877	80.7	435	44	44	73	71	62	78	77	74	44	43	40	43	43	42	44	43	40	43	43	42	51427000	53971000	58446000	63745000	65015000	69800000	0.851	0.894	0.968	1.055	1.076	1.156	1.212	0.0145613
P29474	Nitric oxide synthase, endothelial OS=Homo sapiens OX=9606 GN=NOS3 PE=1 SV=4	NOS3	133.27	33.8	107	25	25	27	18	21	16	12	13	24	25	23	22	20	18	24	25	23	22	20	18	1786800	1329100	1466100	1031300	916520	945390	1.434	1.067	1.177	0.828	0.736	0.759	0.632	0.008461
P29558	RNA-binding motif, single-stranded-interacting protein 1 OS=Homo sapiens OX=9606 GN=RBMS1 PE=1 SV=3	RBMS1	44.505	14.5	19	4	2	2	3	2	5	3	4	4	4	4	4	3	3	2	2	2	2	1	2	323680	460540	467390	455380	546620	430340	0.724	1.03	1.045	1.018	1.222	0.962	1.144	0.36492
P29590	Protein PML OS=Homo sapiens OX=9606 GN=PML PE=1 SV=3	PML	97.55	43.5	143	29	29	24	25	21	25	26	22	27	27	27	27	26	27	27	27	27	27	26	27	2136600	2010700	2056500	2106100	2299900	2235300	0.998	0.939	0.961	0.984	1.074	1.044	1.07	0.096695
P29597	Non-receptor tyrosine-protein kinase TYK2 OS=Homo sapiens OX=9606 GN=TYK2 PE=1 SV=3	TYK2	133.65	4.8	6	4	3	0	2	1	1	1	1	3	4	4	4	4	4	2	3	3	3	3	3	309400	332450	417360	381450	263120	324120	0.915	0.984	1.235	1.129	0.778	0.959	0.914	0.54634
P29692	Elongation factor 1-delta OS=Homo sapiens OX=9606 GN=EEF1D PE=1 SV=5	EEF1D	31.121	57.3	98	15	12	14	18	15	15	19	17	10	14	12	13	14	15	10	12	11	11	12	12	7239200	6710500	7227300	6945800	6907900	7749200	1.015	0.941	1.014	0.974	0.969	1.087	1.02	0.6921
P29966	Myristoylated alanine-rich C-kinase substrate OS=Homo sapiens OX=9606 GN=MARCKS PE=1 SV=4	MARCKS	31.554	49.7	103	13	13	15	18	20	18	17	15	9	12	13	12	13	12	9	12	13	12	13	12	11543000	11555000	11519000	12828000	12057000	12829000	0.958	0.959	0.956	1.064	1	1.064	1.089	0.054959
P29992	Guanine nucleotide-binding protein subunit alpha-11 OS=Homo sapiens OX=9606 GN=GNA11 PE=1 SV=2	GNA11	42.123	40.4	76	12	9	11	13	9	15	13	15	12	12	11	12	12	12	9	9	9	9	9	9	1598500	1594400	1553000	1549500	1522900	1647100	1.013	1.011	0.984	0.982	0.965	1.044	0.994	0.82208
P30038	Delta-1-pyrroline-5-carboxylate dehydrogenase, mitochondrial OS=Homo sapiens OX=9606 GN=ALDH4A1 PE=1 SV=3	ALDH4A1	61.719	22.4	23	8	8	2	3	3	5	5	5	6	7	6	7	7	6	6	7	6	7	7	6	268510	266990	309280	325190	278990	283410	0.93	0.925	1.071	1.126	0.966	0.982	1.051	0.51034
P30040	Endoplasmic reticulum resident protein 29 OS=Homo sapiens OX=9606 GN=ERP29 PE=1 SV=4	ERP29	28.993	49.8	69	12	12	12	11	8	12	15	11	10	12	10	10	11	11	10	12	10	10	11	11	4251100	4152500	3806400	4798800	4512100	4820100	0.968	0.946	0.867	1.093	1.028	1.098	1.157	0.020844
P30041	Peroxiredoxin-6 OS=Homo sapiens OX=9606 GN=PRDX6 PE=1 SV=3	PRDX6	25.035	76.8	145	19	19	23	24	22	25	26	25	17	16	18	17	18	19	17	16	18	17	18	19	16010000	15417000	16701000	17221000	16396000	19421000	0.95	0.914	0.991	1.021	0.972	1.152	1.102	0.16378
P30043	Flavin reductase (NADPH) OS=Homo sapiens OX=9606 GN=BLVRB PE=1 SV=3	BLVRB	22.119	63.6	58	10	10	11	10	7	10	9	11	9	9	8	9	8	8	9	9	8	9	8	8	1392400	1319200	1614800	1629000	1687400	1253900	0.939	0.89	1.089	1.099	1.138	0.846	1.057	0.67534
P30044	Peroxiredoxin-5, mitochondrial OS=Homo sapiens OX=9606 GN=PRDX5 PE=1 SV=4	PRDX5	22.086	37.4	49	8	8	10	9	6	9	6	9	8	8	8	8	7	8	8	8	8	8	7	8	3824200	3298000	2757700	3888500	3795800	4681700	1.031	0.89	0.744	1.049	1.024	1.263	1.252	0.118022
P30046	D-dopachrome decarboxylase OS=Homo sapiens OX=9606 GN=DDT PE=1 SV=3	DDT	12.712	44.1	40	6	6	9	5	6	7	6	7	6	6	6	6	6	6	6	6	6	6	6	6	1684000	1505000	1825300	1526700	1560900	1444300	1.058	0.946	1.147	0.96	0.981	0.908	0.904	0.179504
P30048	Thioredoxin-dependent peroxide reductase, mitochondrial OS=Homo sapiens OX=9606 GN=PRDX3 PE=1 SV=3	PRDX3	27.692	44.1	49	7	7	8	9	8	7	8	9	7	7	7	7	7	7	7	7	7	7	7	7	4430100	4130500	4491800	5100500	5380000	5051900	0.93	0.867	0.943	1.071	1.129	1.06	1.19	0.0058791
P30049	ATP synthase subunit delta, mitochondrial OS=Homo sapiens OX=9606 GN=ATP5F1D PE=1 SV=2	ATP5F1D	17.49	22.6	25	3	3	4	4	4	4	5	4	3	3	3	3	3	3	3	3	3	3	3	3	1895400	1423400	1533500	1612300	1886500	1861300	1.114	0.836	0.901	0.947	1.108	1.094	1.105	0.35364
P30050	60S ribosomal protein L12 OS=Homo sapiens OX=9606 GN=RPL12 PE=1 SV=1	RPL12	17.818	59.4	77	7	7	14	13	11	15	13	11	7	7	7	7	7	7	7	7	7	7	7	7	10612000	9803000	10150000	10591000	10135000	10011000	1.039	0.959	0.993	1.037	0.992	0.98	1.006	0.83936
P30084	Enoyl-CoA hydratase, mitochondrial OS=Homo sapiens OX=9606 GN=ECHS1 PE=1 SV=4	ECHS1	31.387	51	88	13	13	13	12	15	13	17	18	12	11	12	11	11	12	12	11	12	11	11	12	2564900	2478300	2560200	2884000	2932300	2921700	0.942	0.91	0.94	1.059	1.077	1.073	1.149	0.00034303
P30085	UMP-CMP kinase OS=Homo sapiens OX=9606 GN=CMPK1 PE=1 SV=3	CMPK1	22.222	58.2	53	9	9	12	7	8	9	9	8	8	8	8	8	8	8	8	8	8	8	8	8	1980700	1785400	1596800	1879500	1739500	2021300	1.08	0.974	0.871	1.025	0.949	1.102	1.052	0.52708
P30086	Phosphatidylethanolamine-binding protein 1 OS=Homo sapiens OX=9606 GN=PEBP1 PE=1 SV=3	PEBP1	21.057	76.5	107	13	13	17	18	20	15	18	19	12	12	12	12	13	11	12	12	12	12	13	11	5479000	5213500	6650100	6089600	5790300	5135100	0.957	0.91	1.161	1.063	1.011	0.897	0.981	0.86798
P30101	Protein disulfide-isomerase A3 OS=Homo sapiens OX=9606 GN=PDIA3 PE=1 SV=4	PDIA3	56.782	75.4	393	50	49	65	55	61	66	74	72	47	45	45	45	47	48	47	45	45	45	47	48	52852000	52916000	51842000	66998000	68476000	70437000	0.872	0.873	0.856	1.106	1.13	1.163	1.307	7.6552e-05
P30153	Serine/threonine-protein phosphatase 2A 65 kDa regulatory subunit A alpha isoform OS=Homo sapiens OX=9606 GN=PPP2R1A PE=1 SV=4	PPP2R1A	65.308	46.7	170	24	18	29	27	30	25	30	29	22	23	24	22	24	23	17	17	18	17	18	18	8139200	8047900	8373700	8137300	8372000	8988100	0.976	0.965	1.004	0.975	1.003	1.077	1.037	0.32246
P30154	Serine/threonine-protein phosphatase 2A 65 kDa regulatory subunit A beta isoform OS=Homo sapiens OX=9606 GN=PPP2R1B PE=1 SV=3	PPP2R1B	66.213	31.9	26	14	8	6	3	5	3	2	7	13	13	14	12	13	13	8	7	8	7	7	8	443940	409840	356360	295120	232400	499000	1.191	1.099	0.956	0.792	0.623	1.339	0.848	0.41598
P30260	Cell division cycle protein 27 homolog OS=Homo sapiens OX=9606 GN=CDC27 PE=1 SV=2	CDC27	91.866	23.9	34	11	11	6	7	5	3	7	6	8	11	9	6	9	9	8	11	9	6	9	9	275110	304860	316750	232130	227130	234070	1.038	1.15	1.195	0.876	0.857	0.883	0.773	0.0040196
P30405	Peptidyl-prolyl cis-trans isomerase F, mitochondrial OS=Homo sapiens OX=9606 GN=PPIF PE=1 SV=1	PPIF	22.04	8.2	5	2	2	1	1	0	2	1	0	2	2	2	2	2	2	2	2	2	2	2	2	87615	71082	62416	96797	101910	93871	1.023	0.83	0.729	1.131	1.19	1.096	1.323	0.046399
P30408	Transmembrane 4 L6 family member 1 OS=Homo sapiens OX=9606 GN=TM4SF1 PE=1 SV=1	TM4SF1	21.632	4.5	6	1	1	1	1	1	1	1	1	1	1	1	1	1	1	1	1	1	1	1	1	0	0	0	0	0	83475
P30414	NK-tumor recognition protein OS=Homo sapiens OX=9606 GN=NKTR PE=1 SV=2	NKTR	165.67	3.3	5	3	3	0	2	1	0	2	0	2	2	2	2	3	2	2	2	2	2	3	2	11910	18803	15408	11299	10831	13296	0.876	1.383	1.134	0.831	0.797	0.978	0.768	0.16162
P30419	Glycylpeptide N-tetradecanoyltransferase 1 OS=Homo sapiens OX=9606 GN=NMT1 PE=1 SV=2	NMT1	56.806	44.4	112	21	16	16	17	18	19	22	20	19	21	19	20	20	19	15	16	14	16	15	14	2079500	1940800	1999000	2179800	2184000	2387800	0.977	0.912	0.939	1.024	1.026	1.122	1.122	0.034144
P30455	HLA class I histocompatibility antigen, A-36 alpha chain OS=Homo sapiens OX=9606 GN=HLA-A PE=1 SV=1	HLA-A	40.933	49	6	18	2	0	1	1	1	2	1	17	15	16	18	17	16	2	1	1	2	2	2	86118	0	0	84135	79495	91950	1.008			0.985	0.931	1.076	0.989
P30480	HLA class I histocompatibility antigen, B-42 alpha chain OS=Homo sapiens OX=9606 GN=HLA-B PE=1 SV=1	HLA-B	40.332	42	12	13	0	2	1	3	2	3	1	11	13	11	11	11	11	0	0	0	0	0	0	239690	181100	158830	201820	200720	110640	1.316	0.994	0.872	1.108	1.102	0.607	0.885	0.57184
P30504	HLA class I histocompatibility antigen, Cw-4 alpha chain OS=Homo sapiens OX=9606 GN=HLA-C PE=1 SV=1	HLA-C	40.994	39.1	5	11	1	1	0	1	1	1	1	11	11	9	10	10	11	1	1	1	1	1	1	0	0	0	0	0	38002
P30508	HLA class I histocompatibility antigen, Cw-12 alpha chain OS=Homo sapiens OX=9606 GN=HLA-C PE=1 SV=2	HLA-C	40.885	54.6	50	16	0	7	11	8	8	8	8	16	16	14	15	14	16	0	0	0	0	0	0	945560	793090	915010	721960	772230	772940	1.153	0.967	1.116	0.88	0.942	0.942	0.854	0.056983
P30519	Heme oxygenase 2 OS=Homo sapiens OX=9606 GN=HMOX2 PE=1 SV=2	HMOX2	36.032	63	93	15	15	14	17	15	18	15	14	14	13	13	15	15	15	14	13	13	15	15	15	2456700	2251000	2495400	2503800	2657200	2682900	0.98	0.898	0.995	0.998	1.06	1.07	1.089	0.091505
P30520	Adenylosuccinate synthetase isozyme 2 OS=Homo sapiens OX=9606 GN=ADSS PE=1 SV=3	ADSS	50.097	42.5	110	15	15	17	20	18	18	20	17	14	13	14	15	15	14	14	13	14	15	15	14	4368300	4095200	3322200	3862900	3477400	3693600	1.149	1.077	0.874	1.016	0.914	0.971	0.936	0.52898
P30530	Tyrosine-protein kinase receptor UFO OS=Homo sapiens OX=9606 GN=AXL PE=1 SV=4	AXL	98.336	26.6	68	16	16	12	12	12	10	10	12	14	15	16	14	15	13	14	15	16	14	15	13	626560	625590	640550	479660	450870	492120	1.134	1.132	1.159	0.868	0.816	0.891	0.752	0.00046
P30533	Alpha-2-macroglobulin receptor-associated protein OS=Homo sapiens OX=9606 GN=LRPAP1 PE=1 SV=1	LRPAP1	41.465	26.1	62	12	12	12	11	10	8	9	12	10	11	10	10	11	12	10	11	10	10	11	12	512220	533280	623150	464130	498580	520780	0.975	1.015	1.186	0.883	0.949	0.991	0.889	0.167864
P30536	Translocator protein OS=Homo sapiens OX=9606 GN=TSPO PE=1 SV=3	TSPO	18.828	18.3	13	3	3	2	2	2	2	2	3	2	2	2	2	3	3	2	2	2	2	3	3	624170	585290	702980	560390	800230	982630	0.88	0.825	0.991	0.79	1.128	1.385	1.225	0.35608
P30566	Adenylosuccinate lyase OS=Homo sapiens OX=9606 GN=ADSL PE=1 SV=2	ADSL	54.889	58.1	98	21	21	19	18	12	12	20	17	19	19	13	17	17	20	19	19	13	17	17	20	1429500	1416200	1407200	1238900	1282900	1415000	1.047	1.038	1.031	0.908	0.94	1.037	0.926	0.188578
P30622	CAP-Gly domain-containing linker protein 1 OS=Homo sapiens OX=9606 GN=CLIP1 PE=1 SV=2	CLIP1	162.24	33.1	182	42	38	30	28	30	33	34	27	39	38	35	40	36	39	35	34	32	36	32	35	1558200	1527800	1642800	1630000	1542800	1622800	0.982	0.962	1.035	1.027	0.972	1.022	1.014	0.63938
P30626	Sorcin OS=Homo sapiens OX=9606 GN=SRI PE=1 SV=1	SRI	21.676	43.4	37	7	7	7	6	5	6	6	7	7	7	7	7	6	7	7	7	7	7	6	7	1794600	2009900	1896400	2139100	1967100	1908000	0.919	1.029	0.971	1.096	1.007	0.977	1.055	0.32182
P30711	Glutathione S-transferase theta-1 OS=Homo sapiens OX=9606 GN=GSTT1 PE=1 SV=4	GSTT1	27.335	25.4	23	5	5	4	3	4	4	4	4	5	4	3	5	4	4	5	4	3	5	4	4	203320	204400	205440	216440	232940	234050	0.941	0.946	0.951	1.002	1.078	1.083	1.115	0.051138
P30740	Leukocyte elastase inhibitor OS=Homo sapiens OX=9606 GN=SERPINB1 PE=1 SV=1	SERPINB1	42.741	38.5	48	11	10	5	9	10	7	8	9	8	10	10	8	8	9	7	9	9	7	7	8	635110	621740	676310	632240	643260	695010	0.976	0.956	1.039	0.972	0.989	1.068	1.02	0.64352
P30825	High affinity cationic amino acid transporter 1 OS=Homo sapiens OX=9606 GN=SLC7A1 PE=1 SV=1	SLC7A1	67.638	5.1	7	2	2	2	1	1	1	1	1	2	2	1	2	2	2	2	2	1	2	2	2	82607	77928	0	75552	59353	67246	1.139	1.074		1.042	0.818	0.927	0.84	0.148996
P30837	Aldehyde dehydrogenase X, mitochondrial OS=Homo sapiens OX=9606 GN=ALDH1B1 PE=1 SV=3	ALDH1B1	57.206	31.1	75	13	13	10	11	13	12	12	17	12	12	13	13	12	13	12	12	13	13	12	13	909560	930890	888940	1065500	1067500	1049600	0.923	0.945	0.902	1.081	1.083	1.065	1.166	0.0004426
P30876	DNA-directed RNA polymerase II subunit RPB2 OS=Homo sapiens OX=9606 GN=POLR2B PE=1 SV=1	POLR2B	133.9	38.8	142	34	34	25	24	23	24	25	21	33	28	29	32	30	29	33	28	29	32	30	29	1355500	1407000	1464100	1289100	1296800	1235200	1.011	1.049	1.092	0.961	0.967	0.921	0.904	0.020275
P31040	Succinate dehydrogenase [ubiquinone] flavoprotein subunit, mitochondrial OS=Homo sapiens OX=9606 GN=SDHA PE=1 SV=2	SDHA	72.691	46.1	134	19	19	21	23	23	20	25	22	18	18	19	17	19	18	18	18	19	17	19	18	2137500	1935800	1988300	1429000	1574500	1653600	1.197	1.084	1.113	0.8	0.881	0.926	0.768	0.0071044
P31146	Coronin-1A OS=Homo sapiens OX=9606 GN=CORO1A PE=1 SV=4	CORO1A	51.026	9.3	12	3	3	2	1	3	3	1	2	2	2	3	3	2	3	2	2	3	3	2	3	43664	43352	45953	58581	60415	60679	0.838	0.832	0.882	1.124	1.159	1.165	1.351	0.000155488
P31150	Rab GDP dissociation inhibitor alpha OS=Homo sapiens OX=9606 GN=GDI1 PE=1 SV=2	GDI1	50.582	62.2	81	22	15	12	14	13	15	16	11	21	20	19	21	20	17	14	14	12	14	14	11	2266400	2254600	2586400	2499400	2524100	2746100	0.914	0.909	1.043	1.008	1.018	1.108	1.094	0.169264
P31153	S-adenosylmethionine synthase isoform type-2 OS=Homo sapiens OX=9606 GN=MAT2A PE=1 SV=1	MAT2A	43.66	44.6	71	12	12	13	11	14	12	12	9	12	12	12	12	12	11	12	12	12	12	12	11	3601300	3121600	3628200	3762800	3577000	3748000	1.008	0.874	1.015	1.053	1.001	1.049	1.071	0.24054
P31321	cAMP-dependent protein kinase type I-beta regulatory subunit OS=Homo sapiens OX=9606 GN=PRKAR1B PE=1 SV=4	PRKAR1B	43.072	6.8	5	3	1	1	1	1	1	0	1	3	2	2	3	2	3	1	1	1	1	0	1	0	0	0	0	0	21888
P31323	cAMP-dependent protein kinase type II-beta regulatory subunit OS=Homo sapiens OX=9606 GN=PRKAR2B PE=1 SV=3	PRKAR2B	46.302	44.3	76	15	12	13	10	13	14	12	14	14	15	13	15	15	14	11	12	11	12	12	12	1603000	1578500	1702700	1781200	1744200	1815200	0.941	0.926	0.999	1.045	1.024	1.065	1.094	0.025083
P31350	Ribonucleoside-diphosphate reductase subunit M2 OS=Homo sapiens OX=9606 GN=RRM2 PE=1 SV=1	RRM2	44.877	43.7	46	13	11	11	9	8	6	5	7	12	10	11	10	12	12	10	9	9	9	10	10	870180	829190	712600	485150	442290	499640	1.36	1.296	1.114	0.758	0.691	0.781	0.592	0.00176227
P31483	Nucleolysin TIA-1 isoform p40 OS=Homo sapiens OX=9606 GN=TIA1 PE=1 SV=3	TIA1	42.963	34.2	40	9	7	8	6	7	7	7	5	7	8	8	8	9	7	6	6	6	6	7	6	411940	398170	451420	401920	414910	424080	0.988	0.955	1.082	0.964	0.995	1.017	0.984	0.7262
P31689	DnaJ homolog subfamily A member 1 OS=Homo sapiens OX=9606 GN=DNAJA1 PE=1 SV=2	DNAJA1	44.868	50.6	79	18	18	10	16	13	12	15	13	15	16	15	15	17	14	15	16	15	15	17	14	2231500	2178400	2206000	2003000	1945200	2034400	1.063	1.037	1.051	0.954	0.926	0.969	0.904	0.0026202
P31749	RAC-alpha serine/threonine-protein kinase OS=Homo sapiens OX=9606 GN=AKT1 PE=1 SV=2	AKT1	55.686	44	63	15	11	12	8	9	11	13	10	15	13	13	14	13	14	11	9	9	10	10	10	687280	715170	713940	666840	675670	706930	0.99	1.03	1.028	0.96	0.973	1.018	0.968	0.21258
P31751	RAC-beta serine/threonine-protein kinase OS=Homo sapiens OX=9606 GN=AKT2 PE=1 SV=2	AKT2	55.768	12.5	2	4	1	0	1	1	0	0	0	4	4	4	4	4	4	1	1	1	1	1	1	0	0	0	0	0	12881
P31930	Cytochrome b-c1 complex subunit 1, mitochondrial OS=Homo sapiens OX=9606 GN=UQCRC1 PE=1 SV=3	UQCRC1	52.645	55.6	131	17	17	21	23	22	21	20	24	16	17	17	16	17	15	16	17	17	16	17	15	5336700	5444600	5731600	4629200	5099800	5106800	1.021	1.042	1.097	0.886	0.976	0.977	0.898	0.050125
P31937	3-hydroxyisobutyrate dehydrogenase, mitochondrial OS=Homo sapiens OX=9606 GN=HIBADH PE=1 SV=2	HIBADH	35.329	37.2	56	10	10	10	10	6	11	9	10	9	9	6	9	9	10	9	9	6	9	9	10	1346600	1209600	1429300	1570400	1601100	1106400	0.978	0.878	1.038	1.14	1.163	0.803	1.073	0.672
P31939	Bifunctional purine biosynthesis protein PURH OS=Homo sapiens OX=9606 GN=ATIC PE=1 SV=3	ATIC	64.615	63.5	191	29	29	31	28	30	36	34	32	27	25	26	28	28	27	27	25	26	28	28	27	4102900	3914400	4134400	4059500	4050500	4326400	1.001	0.955	1.009	0.991	0.988	1.056	1.024	0.44974
P31942	Heterogeneous nuclear ribonucleoprotein H3 OS=Homo sapiens OX=9606 GN=HNRNPH3 PE=1 SV=2	HNRNPH3	36.926	61.6	133	11	11	26	21	20	18	23	25	11	11	11	11	10	10	11	11	11	11	10	10	4458700	4315300	4077200	4271400	4426800	4251800	1.037	1.004	0.948	0.993	1.029	0.989	1.007	0.8005
P31943	Heterogeneous nuclear ribonucleoprotein H OS=Homo sapiens OX=9606 GN=HNRNPH1 PE=1 SV=4	HNRNPH1	49.229	49	211	18	9	35	35	35	36	36	34	18	17	17	18	18	17	9	9	9	9	9	9	14451000	13721000	13207000	13857000	12669000	13299000	1.068	1.014	0.976	1.024	0.936	0.983	0.962	0.3568
P31946	14-3-3 protein beta/alpha OS=Homo sapiens OX=9606 GN=YWHAB PE=1 SV=3	YWHAB	28.082	69.1	71	16	9	14	11	12	12	10	12	16	16	15	16	15	15	9	9	8	9	8	8	6049000	6107800	5885900	6146400	6694200	5984500	0.984	0.994	0.958	1	1.089	0.974	1.043	0.3083
P31948	Stress-induced-phosphoprotein 1 OS=Homo sapiens OX=9606 GN=STIP1 PE=1 SV=1	STIP1	62.639	55.2	220	36	36	37	41	37	35	31	39	35	35	36	34	35	35	35	35	36	34	35	35	10649000	10857000	11951000	10285000	9780600	11689000	0.98	0.999	1.1	0.946	0.9	1.075	0.949	0.44362
P31949	Protein S100-A11 OS=Homo sapiens OX=9606 GN=S100A11 PE=1 SV=2	S100A11	11.74	52.4	39	6	6	5	7	6	7	8	6	6	6	6	6	6	4	6	6	6	6	6	4	1585800	2162400	1692900	2232000	1988600	2431500	0.787	1.073	0.84	1.107	0.987	1.206	1.222	0.135879
P32119	Peroxiredoxin-2 OS=Homo sapiens OX=9606 GN=PRDX2 PE=1 SV=5	PRDX2	21.892	61.1	57	10	8	7	10	9	9	11	11	10	9	9	8	10	9	8	8	7	6	8	8	6327200	5665700	5819500	5813600	6129400	6887700	1.036	0.928	0.953	0.952	1.004	1.128	1.057	0.4176
P32121	Beta-arrestin-2 OS=Homo sapiens OX=9606 GN=ARRB2 PE=1 SV=2	ARRB2	46.105	17.8	12	5	5	2	4	1	2	2	1	4	5	3	3	4	4	4	5	3	3	4	4	56009	61696	55571	58887	53128	54651	0.989	1.089	0.981	1.039	0.938	0.965	0.962	0.44024
P32189	Glycerol kinase OS=Homo sapiens OX=9606 GN=GK PE=1 SV=3	GK	61.244	15	17	6	4	0	3	2	3	4	5	5	5	4	4	4	5	3	3	2	3	2	3	142040	153610	176540	247020	267840	255990	0.686	0.741	0.852	1.192	1.293	1.236	1.633	0.00187635
P32321	Deoxycytidylate deaminase OS=Homo sapiens OX=9606 GN=DCTD PE=1 SV=2	DCTD	20.016	52.8	48	8	8	8	10	8	6	7	9	8	8	8	7	6	6	8	8	8	7	6	6	632480	627470	735400	741170	760270	657210	0.914	0.906	1.062	1.071	1.098	0.949	1.082	0.31058
P32322	Pyrroline-5-carboxylate reductase 1, mitochondrial OS=Homo sapiens OX=9606 GN=PYCR1 PE=1 SV=2	PYCR1	33.36	53.3	87	13	12	11	17	18	15	12	14	10	11	13	12	11	13	9	10	12	11	10	12	1930300	2028800	1987200	1944900	1873700	1757300	1.005	1.056	1.035	1.013	0.976	0.915	0.938	0.121623
P32455	Guanylate-binding protein 1 OS=Homo sapiens OX=9606 GN=GBP1 PE=1 SV=2	GBP1	67.93	22.1	47	11	8	7	9	6	8	9	8	10	11	8	11	11	10	7	8	5	8	8	7	1071800	1018900	1153500	923480	915480	1101400	1.04	0.988	1.119	0.896	0.888	1.069	0.907	0.22652
P32456	Guanylate-binding protein 2 OS=Homo sapiens OX=9606 GN=GBP2 PE=1 SV=3	GBP2	67.208	19.5	18	9	6	5	4	4	0	4	1	9	9	8	8	9	8	6	6	5	5	6	5	253980	217330	204640	213300	205940	209430	1.168	1	0.941	0.981	0.947	0.963	0.93	0.40272
P32519	ETS-related transcription factor Elf-1 OS=Homo sapiens OX=9606 GN=ELF1 PE=1 SV=2	ELF1	67.497	8.6	8	3	3	1	2	3	1	1	0	2	2	3	1	2	2	2	2	3	1	2	2	28038	37427	50340	0	29456	14965	0.875	1.168	1.571		0.919	0.467	0.575	0.179976
P32780	General transcription factor IIH subunit 1 OS=Homo sapiens OX=9606 GN=GTF2H1 PE=1 SV=1	GTF2H1	62.031	12.2	20	5	5	3	4	2	4	4	3	4	4	3	5	4	5	4	4	3	5	4	5	100810	93796	86668	90166	78158	83308	1.135	1.056	0.976	1.015	0.88	0.938	0.895	0.137435
P32856	Syntaxin-2 OS=Homo sapiens OX=9606 GN=STX2 PE=1 SV=3	STX2	33.341	33.7	17	8	8	3	2	1	2	3	6	6	7	6	5	6	8	6	7	6	5	6	8	96045	117870	113880	105700	135530	139430	0.813	0.998	0.964	0.895	1.148	1.181	1.162	0.24864
P32969	60S ribosomal protein L9 OS=Homo sapiens OX=9606 GN=RPL9 PE=1 SV=1	RPL9	21.863	65.6	69	11	11	12	11	11	9	10	16	11	10	8	10	10	11	11	10	8	10	10	11	3767900	4477100	5551200	4250700	4840900	4710100	0.819	0.973	1.207	0.924	1.052	1.024	1	0.9281
P33121	Long-chain-fatty-acid--CoA ligase 1 OS=Homo sapiens OX=9606 GN=ACSL1 PE=1 SV=1	ACSL1	77.942	27.4	33	15	15	5	3	6	5	7	7	14	15	13	12	15	14	14	15	13	12	15	14	457170	490560	555080	560010	539990	488950	0.887	0.952	1.077	1.087	1.048	0.949	1.058	0.45498
P33151	Cadherin-5 OS=Homo sapiens OX=9606 GN=CDH5 PE=1 SV=5	CDH5	87.527	29	84	17	17	12	17	17	13	10	15	15	15	16	14	15	12	15	15	16	14	15	12	2619300	2215200	2364500	1504900	1405500	1607400	1.341	1.134	1.211	0.771	0.72	0.823	0.628	0.00171829
P33176	Kinesin-1 heavy chain OS=Homo sapiens OX=9606 GN=KIF5B PE=1 SV=1	KIF5B	109.68	56.8	235	48	48	42	37	39	38	36	43	45	46	44	45	45	43	45	46	44	45	45	43	6017700	5912400	6127900	5507200	5132700	5805700	1.046	1.028	1.066	0.958	0.893	1.01	0.911	0.064342
P33240	Cleavage stimulation factor subunit 2 OS=Homo sapiens OX=9606 GN=CSTF2 PE=1 SV=1	CSTF2	60.959	21.1	26	7	4	5	4	4	5	5	3	7	7	6	7	6	6	4	4	3	4	4	3	406460	330280	426270	326390	322410	315500	1.146	0.932	1.202	0.921	0.909	0.89	0.829	0.147724
P33316	Deoxyuridine 5'-triphosphate nucleotidohydrolase, mitochondrial OS=Homo sapiens OX=9606 GN=DUT PE=1 SV=4	DUT	26.563	49.6	45	9	9	8	7	7	8	8	7	8	7	8	9	8	8	8	7	8	9	8	8	1412900	1523000	1780000	1299100	1227400	1249500	0.998	1.076	1.258	0.918	0.867	0.883	0.801	0.036179
P33527	Multidrug resistance-associated protein 1 OS=Homo sapiens OX=9606 GN=ABCC1 PE=1 SV=3	ABCC1	171.59	28.6	124	32	31	18	21	21	21	23	20	27	27	26	29	30	26	26	26	25	28	29	25	1522200	1420300	1509200	1803200	1903000	1733200	0.923	0.862	0.915	1.094	1.154	1.051	1.222	0.0044238
P33552	Cyclin-dependent kinases regulatory subunit 2 OS=Homo sapiens OX=9606 GN=CKS2 PE=1 SV=1	CKS2	9.8602	24.1	5	2	2	1	1	2	0	0	1	2	2	2	1	2	2	2	2	2	1	2	2	97333	81928	98240	0	46103	73138	1.227	1.033	1.238		0.581	0.922	0.645	0.091118
P33897	ATP-binding cassette sub-family D member 1 OS=Homo sapiens OX=9606 GN=ABCD1 PE=1 SV=2	ABCD1	82.936	13.2	15	6	6	3	1	2	3	3	3	5	6	5	6	5	4	5	6	5	6	5	4	136440	141610	171350	174310	175840	221610	0.802	0.832	1.007	1.024	1.033	1.302	1.272	0.086277
P33908	Mannosyl-oligosaccharide 1,2-alpha-mannosidase IA OS=Homo sapiens OX=9606 GN=MAN1A1 PE=1 SV=3	MAN1A1	72.968	8.4	8	3	3	2	1	1	1	3	0	3	3	3	2	3	2	3	3	3	2	3	2	44432	42849	33658	33963	46625	36136	1.122	1.082	0.85	0.857	1.177	0.912	0.965	0.7837
P33991	DNA replication licensing factor MCM4 OS=Homo sapiens OX=9606 GN=MCM4 PE=1 SV=5	MCM4	96.557	43.5	144	31	31	25	24	26	23	23	23	27	30	30	29	27	29	27	30	30	29	27	29	2426600	2290100	2686700	1635200	1625900	1831300	1.165	1.1	1.29	0.785	0.781	0.879	0.688	0.0034848
P33992	DNA replication licensing factor MCM5 OS=Homo sapiens OX=9606 GN=MCM5 PE=1 SV=5	MCM5	82.285	48.1	120	33	33	23	27	18	15	18	19	32	32	31	28	27	30	32	32	31	28	27	30	2568900	2547400	2588500	1859500	1806700	1703700	1.179	1.169	1.188	0.853	0.829	0.782	0.697	0.000157242
P33993	DNA replication licensing factor MCM7 OS=Homo sapiens OX=9606 GN=MCM7 PE=1 SV=4	MCM7	81.307	45.8	174	29	29	29	32	31	27	28	27	26	28	28	27	26	26	26	28	28	27	26	26	2456600	2353700	2586800	1673500	1719600	1676600	1.182	1.133	1.245	0.805	0.828	0.807	0.685	0.00019699
P34059	N-acetylgalactosamine-6-sulfatase OS=Homo sapiens OX=9606 GN=GALNS PE=1 SV=1	GALNS	58.025	18	23	7	7	3	5	3	4	5	3	6	7	5	5	7	4	6	7	5	5	7	4	188020	161430	186170	163310	148250	154700	1.126	0.967	1.115	0.978	0.888	0.926	0.87	0.072236
P34810	Macrosialin OS=Homo sapiens OX=9606 GN=CD68 PE=1 SV=2	CD68	37.408	6.2	4	1	1	0	1	1	1	1	0	1	1	1	1	1	1	1	1	1	1	1	1	0	0	0	0	0	21740
P34896	Serine hydroxymethyltransferase, cytosolic OS=Homo sapiens OX=9606 GN=SHMT1 PE=1 SV=1	SHMT1	53.082	30	33	10	9	4	5	7	7	6	4	7	6	8	9	8	8	6	5	7	8	7	7	201350	192590	201500	164390	188160	113780	1.138	1.088	1.139	0.929	1.063	0.643	0.783	0.22022
P34897	Serine hydroxymethyltransferase, mitochondrial OS=Homo sapiens OX=9606 GN=SHMT2 PE=1 SV=3	SHMT2	55.992	52	112	18	17	19	19	17	22	17	18	17	18	17	17	18	16	16	17	16	16	17	15	5262700	5113500	5080400	5087500	5368200	4695500	1.032	1.002	0.996	0.997	1.052	0.92	0.98	0.61986
P34932	Heat shock 70 kDa protein 4 OS=Homo sapiens OX=9606 GN=HSPA4 PE=1 SV=4	HSPA4	94.33	69.2	296	53	49	50	46	48	48	57	47	48	48	49	48	52	52	45	45	46	44	48	48	13215000	12218000	14021000	13516000	13591000	13267000	0.993	0.918	1.054	1.016	1.022	0.997	1.024	0.5741
P34947	G protein-coupled receptor kinase 5 OS=Homo sapiens OX=9606 GN=GRK5 PE=1 SV=1	GRK5	67.786	19.8	22	9	8	4	1	4	4	4	5	7	8	6	9	8	8	6	8	6	8	8	8	164930	157430	251550	157680	193150	176670	0.898	0.858	1.37	0.859	1.052	0.962	0.919	0.70678
P34949	Mannose-6-phosphate isomerase OS=Homo sapiens OX=9606 GN=MPI PE=1 SV=2	MPI	46.655	43	52	11	11	9	10	9	9	9	6	11	11	11	10	11	10	11	11	11	10	11	10	504520	468310	558720	399260	467560	415950	1.076	0.998	1.191	0.851	0.997	0.887	0.838	0.064482
P35052	Glypican-1 OS=Homo sapiens OX=9606 GN=GPC1 PE=1 SV=2	GPC1	61.68	18.8	20	7	7	3	4	3	3	4	3	4	6	7	7	7	7	4	6	7	7	7	7	213920	157560	151850	176300	194710	172060	1.204	0.886	0.854	0.992	1.096	0.968	1.038	0.69796
P35080	Profilin-2 OS=Homo sapiens OX=9606 GN=PFN2 PE=1 SV=3	PFN2	15.046	27.1	13	3	3	2	2	1	5	2	1	2	3	2	3	2	2	2	3	2	3	2	2	706190	831760	946740	917730	649760	890200	0.857	1.01	1.149	1.114	0.789	1.081	0.989	0.91816
P35219	Carbonic anhydrase-related protein OS=Homo sapiens OX=9606 GN=CA8 PE=1 SV=3	CA8	32.973	6.9	4	1	1	1	0	0	1	1	1	1	1	0	1	1	1	1	1	0	1	1	1	0	0	0	0	0	14292
P35221	Catenin alpha-1 OS=Homo sapiens OX=9606 GN=CTNNA1 PE=1 SV=1	CTNNA1	100.07	60.7	275	45	34	51	49	50	42	43	40	40	42	43	41	40	40	30	33	32	31	31	31	10866000	10105000	10973000	6640900	6179000	6617300	1.269	1.18	1.281	0.775	0.722	0.773	0.609	0.000140129
P35222	Catenin beta-1 OS=Homo sapiens OX=9606 GN=CTNNB1 PE=1 SV=1	CTNNB1	85.496	46.9	158	24	21	34	31	30	22	20	21	24	23	23	22	20	22	21	21	21	20	19	20	4536600	4297200	4704000	2173000	2306500	2214600	1.345	1.274	1.395	0.644	0.684	0.657	0.495	2.2277e-05
P35226	Polycomb complex protein BMI-1 OS=Homo sapiens OX=9606 GN=BMI1 PE=1 SV=2	BMI1	36.949	8.6	2	2	2	1	0	1	0	0	0	2	1	1	2	0	1	2	1	1	2	0	1	0	0	0	18519	0	0
P35232	Prohibitin OS=Homo sapiens OX=9606 GN=PHB PE=1 SV=1	PHB	29.804	76.1	140	18	18	27	22	22	22	23	24	17	16	16	18	17	18	17	16	16	18	17	18	7110500	6635500	6994700	7243700	7939300	8067200	0.97	0.905	0.954	0.988	1.083	1.1	1.121	0.04534
P35237	Serpin B6 OS=Homo sapiens OX=9606 GN=SERPINB6 PE=1 SV=3	SERPINB6	42.621	65.7	151	20	19	26	26	21	27	27	24	20	20	20	20	20	20	19	19	19	19	19	19	6504800	6651600	6730200	6372300	6469900	6764100	0.988	1.011	1.022	0.968	0.983	1.028	0.986	0.528
P35240	Merlin OS=Homo sapiens OX=9606 GN=NF2 PE=1 SV=1	NF2	69.689	12.1	12	6	5	1	2	3	3	3	0	2	4	5	5	6	2	2	4	4	5	5	2	61836	87466	80556	73458	72711	0	0.822	1.163	1.071	0.977	0.967		0.954	0.80586
P35241	Radixin OS=Homo sapiens OX=9606 GN=RDX PE=1 SV=1	RDX	68.563	47.7	99	35	18	17	16	12	19	19	16	33	33	33	34	35	33	16	16	16	17	18	17	2907400	2759600	3064200	2726600	2470700	2716800	1.048	0.995	1.105	0.983	0.891	0.979	0.906	0.089358
P35244	Replication protein A 14 kDa subunit OS=Homo sapiens OX=9606 GN=RPA3 PE=1 SV=1	RPA3	13.569	61.2	46	5	5	8	8	6	9	7	8	5	5	5	5	5	5	5	5	5	5	5	5	1101000	964480	889110	995370	1027100	1077500	1.091	0.956	0.881	0.986	1.018	1.068	1.049	0.4827
P35249	Replication factor C subunit 4 OS=Homo sapiens OX=9606 GN=RFC4 PE=1 SV=2	RFC4	39.681	34.2	21	9	9	5	4	4	1	3	4	8	7	5	6	8	7	8	7	5	6	8	7	278300	277230	321410	203510	226040	196510	1.111	1.107	1.283	0.812	0.902	0.784	0.714	0.0063409
P35250	Replication factor C subunit 2 OS=Homo sapiens OX=9606 GN=RFC2 PE=1 SV=3	RFC2	39.157	30.8	24	7	7	3	5	2	6	4	4	5	6	5	7	7	7	5	6	5	7	7	7	293590	389280	308880	248530	324570	254050	0.968	1.284	1.019	0.82	1.071	0.838	0.834	0.21212
P35251	Replication factor C subunit 1 OS=Homo sapiens OX=9606 GN=RFC1 PE=1 SV=4	RFC1	128.25	19.5	50	15	15	9	10	8	10	5	8	12	13	11	13	13	11	12	13	11	13	13	11	334180	337210	324500	307980	319830	312070	1.036	1.045	1.006	0.955	0.991	0.967	0.944	0.021503
P35268	60S ribosomal protein L22 OS=Homo sapiens OX=9606 GN=RPL22 PE=1 SV=2	RPL22	14.787	60.2	33	5	5	4	6	4	5	9	5	4	5	5	4	4	5	4	5	5	4	4	5	3448800	3381100	2211400	3926700	2880400	3559300	1.066	1.045	0.684	1.214	0.89	1.1	1.146	0.43566
P35269	General transcription factor IIF subunit 1 OS=Homo sapiens OX=9606 GN=GTF2F1 PE=1 SV=2	GTF2F1	58.24	23	39	12	12	8	6	4	9	5	7	11	10	12	10	11	11	11	10	12	10	11	11	741140	620430	762980	877980	813660	830800	0.957	0.801	0.985	1.134	1.051	1.073	1.188	0.062424
P35270	Sepiapterin reductase OS=Homo sapiens OX=9606 GN=SPR PE=1 SV=1	SPR	28.048	32.2	21	6	6	3	3	3	4	4	4	4	4	5	5	6	4	4	4	5	5	6	4	223240	232040	267550	207550	226300	217890	0.974	1.013	1.168	0.906	0.988	0.951	0.902	0.171062
P35475	Alpha-L-iduronidase OS=Homo sapiens OX=9606 GN=IDUA PE=1 SV=2	IDUA	72.669	7.8	3	3	3	1	1	1	0	0	0	3	2	3	3	3	2	3	2	3	3	3	2	31891	25472	22782	0	0	0	1.194	0.953	0.853
P35555	Fibrillin-1 OS=Homo sapiens OX=9606 GN=FBN1 PE=1 SV=4	FBN1	312.3	0.6	2	1	1	1	0	0	0	0	1	1	1	0	1	1	1	1	1	0	1	1	1	0	0	0	0	0	14997
P35573	Glycogen debranching enzyme OS=Homo sapiens OX=9606 GN=AGL PE=1 SV=3	AGL	174.76	18.7	60	19	19	10	11	10	10	8	11	14	15	14	14	18	18	14	15	14	14	18	18	387350	408200	337830	404030	405810	428810	0.98	1.033	0.855	1.022	1.026	1.085	1.092	0.2008
P35579	Myosin-9 OS=Homo sapiens OX=9606 GN=MYH9 PE=1 SV=4	MYH9	226.53	67.3	1493	167	140	249	244	255	233	255	257	155	157	160	152	156	158	130	131	134	126	129	133	164850000	160150000	181750000	158870000	152780000	169880000	1.001	0.972	1.103	0.965	0.928	1.031	0.951	0.36408
P35580	Myosin-10 OS=Homo sapiens OX=9606 GN=MYH10 PE=1 SV=3	MYH10	229	51.8	339	97	70	54	56	57	56	58	58	86	85	87	86	88	86	65	63	63	63	63	63	5068500	5034100	5500500	5054800	5029900	5235600	0.983	0.977	1.067	0.981	0.976	1.016	0.982	0.6066
P35590	Tyrosine-protein kinase receptor Tie-1 OS=Homo sapiens OX=9606 GN=TIE1 PE=1 SV=1	TIE1	125.09	18.5	39	15	14	9	6	5	7	6	6	14	14	11	14	12	12	13	13	10	13	11	11	430270	400870	391500	326360	310850	336770	1.175	1.095	1.069	0.891	0.849	0.92	0.797	0.0034807
P35606	Coatomer subunit beta' OS=Homo sapiens OX=9606 GN=COPB2 PE=1 SV=2	COPB2	102.49	57.4	240	38	38	40	40	39	42	35	44	37	37	36	36	35	36	37	37	36	36	35	36	7278200	7832600	7860600	7279700	7400200	8537400	0.945	1.017	1.021	0.946	0.961	1.109	1.011	0.8807
P35610	Sterol O-acyltransferase 1 OS=Homo sapiens OX=9606 GN=SOAT1 PE=1 SV=3	SOAT1	64.734	14.2	35	6	6	6	8	6	5	6	4	6	6	5	6	6	6	6	6	5	6	6	6	369590	363020	391410	379290	386630	380220	0.977	0.959	1.034	1.002	1.022	1.005	1.02	0.43896
P35611	Alpha-adducin OS=Homo sapiens OX=9606 GN=ADD1 PE=1 SV=2	ADD1	80.954	36.1	68	17	16	10	7	10	14	14	13	14	13	14	16	15	17	13	12	13	15	14	16	709620	699530	683330	791080	797050	825380	0.945	0.931	0.91	1.053	1.061	1.099	1.153	0.00114167
P35613	Basigin OS=Homo sapiens OX=9606 GN=BSG PE=1 SV=2	BSG	42.2	31.2	63	8	8	11	11	9	12	12	8	8	8	7	8	8	8	8	8	7	8	8	8	3124600	2658200	2915000	2763500	2846600	3053000	1.08	0.919	1.007	0.955	0.984	1.055	0.996	0.96338
P35637	RNA-binding protein FUS OS=Homo sapiens OX=9606 GN=FUS PE=1 SV=1	FUS	53.425	19	53	9	7	8	9	10	8	9	9	8	7	8	8	8	8	6	6	6	6	6	6	2116600	2187700	2296900	2210500	2084600	2232600	0.967	1	1.05	1.01	0.953	1.02	0.989	0.74346
P35658	Nuclear pore complex protein Nup214 OS=Homo sapiens OX=9606 GN=NUP214 PE=1 SV=2	NUP214	213.62	27.7	172	34	34	29	29	27	33	27	27	33	31	32	31	28	29	33	31	32	31	28	29	1517900	1550700	1532000	1434800	1582300	1608900	0.987	1.008	0.996	0.933	1.029	1.046	1.006	0.90822
P35659	Protein DEK OS=Homo sapiens OX=9606 GN=DEK PE=1 SV=1	DEK	42.674	30.4	55	12	12	9	13	8	10	9	6	12	11	11	11	12	11	12	11	11	11	12	11	1952100	1966700	1972400	2247900	2001800	2016000	0.963	0.971	0.973	1.109	0.988	0.995	1.064	0.24934
P35749	Myosin-11 OS=Homo sapiens OX=9606 GN=MYH11 PE=1 SV=3	MYH11	227.34	11.1	1	21	1	0	1	0	0	0	0	15	18	19	17	19	17	0	1	0	0	0	0	0	493090	0	0	0	0		1
P35754	Glutaredoxin-1 OS=Homo sapiens OX=9606 GN=GLRX PE=1 SV=2	GLRX	11.776	43.4	16	4	4	2	2	1	4	3	4	4	4	4	4	3	4	4	4	4	4	3	4	430720	532700	564940	734900	629040	602980	0.739	0.914	0.97	1.262	1.08	1.035	1.287	0.066703
P35813	Protein phosphatase 1A OS=Homo sapiens OX=9606 GN=PPM1A PE=1 SV=1	PPM1A	42.447	28.3	23	7	5	4	4	3	6	3	3	5	6	6	6	7	6	4	5	5	5	5	5	207050	161950	174360	192320	190250	196690	1.107	0.866	0.932	1.028	1.017	1.051	1.066	0.4467
P35914	Hydroxymethylglutaryl-CoA lyase, mitochondrial OS=Homo sapiens OX=9606 GN=HMGCL PE=1 SV=2	HMGCL	34.36	25.5	31	8	8	5	7	3	6	5	5	7	7	8	8	8	7	7	7	8	8	8	7	542570	570470	639230	648010	683210	728430	0.854	0.898	1.006	1.02	1.075	1.147	1.175	0.051176
P35968	Vascular endothelial growth factor receptor 2 OS=Homo sapiens OX=9606 GN=KDR PE=1 SV=2	KDR	151.53	8.4	23	7	7	3	4	5	3	4	4	7	7	7	6	6	7	7	7	7	6	6	7	211150	204800	215210	245750	226430	226530	0.953	0.924	0.971	1.109	1.022	1.022	1.107	0.030445
P35998	26S proteasome regulatory subunit 7 OS=Homo sapiens OX=9606 GN=PSMC2 PE=1 SV=3	PSMC2	48.633	67.4	143	29	29	24	25	24	21	26	23	24	27	25	26	27	26	24	27	25	26	27	26	5449300	5620900	6179400	5978500	5599200	5748300	0.946	0.975	1.072	1.037	0.972	0.998	1.005	0.89804
P36269	Glutathione hydrolase 5 proenzyme OS=Homo sapiens OX=9606 GN=GGT5 PE=1 SV=2	GGT5	62.26	23	31	9	9	6	7	3	6	4	5	8	8	5	7	8	7	8	8	5	7	8	7	366690	351400	415160	377300	412230	370080	0.96	0.92	1.086	0.987	1.079	0.968	1.023	0.70878
P36404	ADP-ribosylation factor-like protein 2 OS=Homo sapiens OX=9606 GN=ARL2 PE=1 SV=4	ARL2	20.878	42.9	22	6	6	4	4	3	4	4	3	5	5	6	6	6	5	5	5	6	6	6	5	430580	406520	457980	447720	410730	415620	1.006	0.949	1.07	1.046	0.959	0.971	0.984	0.73652
P36405	ADP-ribosylation factor-like protein 3 OS=Homo sapiens OX=9606 GN=ARL3 PE=1 SV=2	ARL3	20.455	73.6	54	9	9	8	10	8	9	11	8	8	8	9	9	9	8	8	8	9	9	9	8	866470	857180	822090	859060	849840	902180	1.008	0.997	0.957	1	0.989	1.05	1.026	0.35098
P36507	Dual specificity mitogen-activated protein kinase kinase 2 OS=Homo sapiens OX=9606 GN=MAP2K2 PE=1 SV=1	MAP2K2	44.424	49.5	104	17	10	19	16	17	15	20	17	17	17	15	15	16	16	10	10	9	9	9	10	1325000	1372100	1583200	1169500	1279000	1392900	0.979	1.014	1.17	0.864	0.945	1.029	0.897	0.21978
P36542	ATP synthase subunit gamma, mitochondrial OS=Homo sapiens OX=9606 GN=ATP5F1C PE=1 SV=1	ATP5F1C	32.996	28.2	39	9	9	8	5	6	6	6	8	9	8	9	7	9	9	9	8	9	7	9	9	2651900	2591600	2587500	2592700	2765700	3268900	0.967	0.945	0.943	0.945	1.008	1.192	1.102	0.3177
P36543	V-type proton ATPase subunit E 1 OS=Homo sapiens OX=9606 GN=ATP6V1E1 PE=1 SV=1	ATP6V1E1	26.145	29.2	37	7	7	6	7	6	7	6	5	7	7	7	7	7	6	7	7	7	7	7	6	932790	896320	1093800	985320	1020000	1083100	0.931	0.895	1.092	0.983	1.018	1.081	1.056	0.43698
P36551	Oxygen-dependent coproporphyrinogen-III oxidase, mitochondrial OS=Homo sapiens OX=9606 GN=CPOX PE=1 SV=3	CPOX	50.151	55.9	120	21	21	20	18	19	21	20	22	21	18	21	21	20	20	21	18	21	21	20	20	1939200	1940200	2050900	2104800	2240800	2077200	0.942	0.942	0.996	1.022	1.088	1.009	1.083	0.055855
P36578	60S ribosomal protein L4 OS=Homo sapiens OX=9606 GN=RPL4 PE=1 SV=5	RPL4	47.697	51.3	154	26	26	29	20	31	23	27	24	26	25	25	26	23	23	26	25	25	26	23	23	18657000	14147000	17117000	14195000	13286000	8982700	1.296	0.983	1.189	0.986	0.923	0.624	0.73	0.117683
P36639	7,8-dihydro-8-oxoguanine triphosphatase OS=Homo sapiens OX=9606 GN=NUDT1 PE=1 SV=3	NUDT1	22.519	20.3	9	3	3	2	1	2	1	1	2	3	3	2	3	3	2	3	3	2	3	3	2	196000	171480	176710	156130	153750	132990	1.191	1.042	1.074	0.949	0.935	0.808	0.814	0.034097
P36776	Lon protease homolog, mitochondrial OS=Homo sapiens OX=9606 GN=LONP1 PE=1 SV=2	LONP1	106.49	40.1	159	31	31	28	25	26	29	24	27	29	28	29	28	30	27	29	28	29	28	30	27	3338000	3424100	3391900	3348000	3371200	3365500	0.99	1.015	1.006	0.993	0.999	0.998	0.993	0.40836
P36871	Phosphoglucomutase-1 OS=Homo sapiens OX=9606 GN=PGM1 PE=1 SV=3	PGM1	61.448	26	44	11	11	5	7	7	8	10	7	9	10	8	10	10	9	9	10	8	10	10	9	555750	598320	676370	662500	637640	672450	0.877	0.944	1.067	1.045	1.006	1.061	1.078	0.26032
P36873	Serine/threonine-protein phosphatase PP1-gamma catalytic subunit OS=Homo sapiens OX=9606 GN=PPP1CC PE=1 SV=1	PPP1CC	36.983	45.8	11	17	3	3	0	3	1	2	2	17	16	16	16	15	15	3	3	3	3	3	3	335060	302080	255700	356280	316210	333180	1.059	0.955	0.808	1.126	0.999	1.053	1.126	0.22396
P36915	Guanine nucleotide-binding protein-like 1 OS=Homo sapiens OX=9606 GN=GNL1 PE=1 SV=2	GNL1	68.66	30	55	13	13	9	9	8	10	7	12	12	11	11	13	12	13	12	11	11	13	12	13	873240	807300	804560	783590	788000	854310	1.067	0.986	0.983	0.957	0.963	1.044	0.976	0.56868
P36941	Tumor necrosis factor receptor superfamily member 3 OS=Homo sapiens OX=9606 GN=LTBR PE=1 SV=1	LTBR	46.709	3.9	4	1	1	1	1	0	1	0	1	1	1	1	1	1	1	1	1	1	1	1	1	0	0	0	0	0	12207
P36954	DNA-directed RNA polymerase II subunit RPB9 OS=Homo sapiens OX=9606 GN=POLR2I PE=1 SV=1	POLR2I	14.523	72.8	23	6	6	2	5	3	4	5	4	5	4	4	5	5	6	5	4	4	5	5	6	129690	153010	202180	133590	164670	159960	0.825	0.973	1.286	0.85	1.048	1.018	0.946	0.78084
P36957	Dihydrolipoyllysine-residue succinyltransferase component of 2-oxoglutarate dehydrogenase complex, mitochondrial OS=Homo sapiens OX=9606 GN=DLST PE=1 SV=4	DLST	48.755	35.5	65	13	13	14	10	12	10	11	8	13	13	13	13	13	12	13	13	13	13	13	12	4035700	3958800	3734300	4360700	4240900	4138300	0.99	0.971	0.916	1.069	1.04	1.015	1.086	0.040696
P36959	GMP reductase 1 OS=Homo sapiens OX=9606 GN=GMPR PE=1 SV=1	GMPR	37.418	31.6	23	7	6	3	6	3	4	5	2	6	7	7	7	7	5	5	6	6	6	6	5	232240	201800	190320	186130	191820	188920	1.17	1.016	0.959	0.938	0.966	0.952	0.908	0.2597
P36969	Phospholipid hydroperoxide glutathione peroxidase OS=Homo sapiens OX=9606 GN=GPX4 PE=1 SV=3	GPX4	22.174	49.2	38	9	9	7	7	6	7	4	7	8	8	8	7	8	8	8	8	8	7	8	8	647080	656850	762110	705060	611970	707210	0.949	0.964	1.118	1.034	0.898	1.037	0.98	0.7898
P37023	Serine/threonine-protein kinase receptor R3 OS=Homo sapiens OX=9606 GN=ACVRL1 PE=1 SV=2	ACVRL1	56.124	23.1	43	9	9	5	6	9	7	6	10	7	7	9	7	7	9	7	7	9	7	7	9	511340	483900	437230	552360	544440	531240	1.002	0.949	0.857	1.083	1.067	1.041	1.136	0.051503
P37108	Signal recognition particle 14 kDa protein OS=Homo sapiens OX=9606 GN=SRP14 PE=1 SV=2	SRP14	14.57	36.8	33	6	6	5	6	3	9	5	5	5	6	5	6	6	6	5	6	5	6	6	6	2907900	3164400	2421300	2903800	2554900	2694100	1.048	1.141	0.873	1.047	0.921	0.971	0.96	0.69926
P37173	TGF-beta receptor type-2 OS=Homo sapiens OX=9606 GN=TGFBR2 PE=1 SV=2	TGFBR2	64.567	19.4	29	8	8	3	5	8	4	5	4	4	6	8	5	6	7	4	6	8	5	6	7	254260	241350	262240	218260	221180	164840	1.12	1.063	1.155	0.961	0.974	0.726	0.797	0.076164
P37198	Nuclear pore glycoprotein p62 OS=Homo sapiens OX=9606 GN=NUP62 PE=1 SV=3	NUP62	53.254	25.3	64	11	11	10	10	12	12	10	10	8	8	8	11	9	10	8	8	8	11	9	10	1087400	1159600	1196100	1098400	1167700	1105500	0.957	1.021	1.053	0.967	1.028	0.973	0.979	0.57978
P37235	Hippocalcin-like protein 1 OS=Homo sapiens OX=9606 GN=HPCAL1 PE=1 SV=3	HPCAL1	22.313	65.3	90	16	15	13	15	16	18	14	14	15	15	15	15	13	14	14	15	14	15	13	14	3408700	3224800	3671300	4003300	3887800	3781200	0.931	0.88	1.002	1.093	1.061	1.032	1.133	0.037705
P37268	Squalene synthase OS=Homo sapiens OX=9606 GN=FDFT1 PE=1 SV=1	FDFT1	48.115	60.7	95	19	18	16	16	18	16	14	15	17	18	17	17	18	17	17	17	16	16	17	16	2222600	2133600	2201800	1772300	1807000	1728900	1.124	1.079	1.113	0.896	0.914	0.874	0.809	0.00029581
P37275	Zinc finger E-box-binding homeobox 1 OS=Homo sapiens OX=9606 GN=ZEB1 PE=1 SV=2	ZEB1	124.07	14.5	36	11	8	7	5	5	7	5	7	9	10	10	11	9	10	6	8	7	8	7	7	156040	210580	204670	202710	207590	234110	0.77	1.039	1.01	1	1.025	1.155	1.128	0.29346
P37802	Transgelin-2 OS=Homo sapiens OX=9606 GN=TAGLN2 PE=1 SV=3	TAGLN2	22.391	75.9	115	15	14	22	21	18	24	17	13	15	15	13	15	14	14	14	14	12	14	13	13	14415000	13851000	12850000	12440000	11732000	13548000	1.097	1.054	0.978	0.947	0.893	1.031	0.918	0.181141
P37837	Transaldolase OS=Homo sapiens OX=9606 GN=TALDO1 PE=1 SV=2	TALDO1	37.54	48.7	128	20	20	20	22	23	22	21	20	19	18	18	17	18	19	19	18	18	17	18	19	12358000	10778000	12549000	14998000	14173000	17044000	0.905	0.79	0.919	1.099	1.038	1.249	1.295	0.023943
P37840	Alpha-synuclein OS=Homo sapiens OX=9606 GN=SNCA PE=1 SV=1	SNCA	14.46	72.9	61	7	7	10	10	9	11	10	11	6	7	6	6	7	6	6	7	6	6	7	6	2021100	2168800	2149600	2822400	2544000	2503700	0.853	0.916	0.908	1.192	1.074	1.057	1.241	0.0080011
P38117	Electron transfer flavoprotein subunit beta OS=Homo sapiens OX=9606 GN=ETFB PE=1 SV=3	ETFB	27.843	48.2	53	12	12	8	7	8	8	10	12	10	11	10	10	10	11	10	11	10	10	10	11	1843600	1398400	1758400	1562300	1754500	1140700	1.17	0.887	1.116	0.991	1.113	0.724	0.891	0.46692
P38159	RNA-binding motif protein, X chromosome OS=Homo sapiens OX=9606 GN=RBMX PE=1 SV=3	RBMX	42.331	38.9	102	16	4	18	19	15	15	17	18	14	15	16	14	15	16	3	3	4	3	3	4	6885700	6701200	6627900	6370200	6241800	6320300	1.055	1.027	1.016	0.976	0.957	0.969	0.937	0.0065821
P38432	Coilin OS=Homo sapiens OX=9606 GN=COIL PE=1 SV=1	COIL	62.608	19.4	41	8	8	7	8	5	8	5	8	8	8	7	8	7	8	8	8	7	8	7	8	329850	305420	331960	336770	330130	343770	1.001	0.926	1.007	1.022	1.001	1.043	1.045	0.20522
P38435	Vitamin K-dependent gamma-carboxylase OS=Homo sapiens OX=9606 GN=GGCX PE=1 SV=2	GGCX	87.56	5.7	10	3	3	1	2	2	3	1	1	1	3	2	3	1	3	1	3	2	3	1	3	0	137280	117210	132350	0	150950		1.021	0.872	0.984		1.123	1.113	0.4039
P38606	V-type proton ATPase catalytic subunit A OS=Homo sapiens OX=9606 GN=ATP6V1A PE=1 SV=2	ATP6V1A	68.303	56.7	137	26	26	22	22	26	23	24	20	22	24	22	24	23	23	22	24	22	24	23	23	3235400	3339900	3737000	3175400	3555600	3417500	0.949	0.979	1.096	0.931	1.043	1.002	0.984	0.79626
P38646	Stress-70 protein, mitochondrial OS=Homo sapiens OX=9606 GN=HSPA9 PE=1 SV=2	HSPA9	73.68	54.1	301	32	32	49	52	47	50	55	48	32	31	30	32	32	32	32	31	30	32	32	32	21155000	19835000	19853000	20921000	20802000	20145000	1.034	0.97	0.971	1.023	1.017	0.985	1.017	0.5213
P38919	Eukaryotic initiation factor 4A-III OS=Homo sapiens OX=9606 GN=EIF4A3 PE=1 SV=4	EIF4A3	46.871	57.7	108	21	18	18	18	15	20	20	17	20	20	20	19	21	17	17	17	17	16	18	14	3382400	3262500	3269800	3100700	3077500	3348700	1.044	1.007	1.009	0.957	0.95	1.033	0.961	0.23724
P38935	DNA-binding protein SMUBP-2 OS=Homo sapiens OX=9606 GN=IGHMBP2 PE=1 SV=3	IGHMBP2	109.15	5.4	5	3	3	0	1	1	1	1	1	0	3	1	2	3	2	0	3	1	2	3	2	0	15883	0	30316	37615	32205		0.548		1.045	1.297	1.11	2.1
P38936	Cyclin-dependent kinase inhibitor 1 OS=Homo sapiens OX=9606 GN=CDKN1A PE=1 SV=3	CDKN1A	18.119	26.8	10	3	3	1	1	1	2	2	3	2	3	2	2	3	3	2	3	2	2	3	3	88640	81311	68349	120050	103630	110980	0.928	0.851	0.716	1.257	1.085	1.162	1.404	0.0170199
P39019	40S ribosomal protein S19 OS=Homo sapiens OX=9606 GN=RPS19 PE=1 SV=2	RPS19	16.06	56.6	61	12	12	9	10	11	11	10	10	10	11	12	11	11	12	10	11	12	11	11	12	6568200	6541100	6413200	6693100	5974700	6203700	1.026	1.022	1.002	1.046	0.934	0.969	0.967	0.36654
P39023	60S ribosomal protein L3 OS=Homo sapiens OX=9606 GN=RPL3 PE=1 SV=2	RPL3	46.108	43.4	163	20	18	31	30	29	27	23	23	20	19	20	20	18	16	18	17	18	18	16	14	16009000	14192000	13788000	13622000	13482000	11798000	1.159	1.027	0.998	0.986	0.976	0.854	0.884	0.13252
P39060	Collagen alpha-1(XVIII) chain OS=Homo sapiens OX=9606 GN=COL18A1 PE=1 SV=5	COL18A1	178.19	10.3	58	10	10	10	8	11	9	12	8	10	9	10	10	10	10	10	9	10	10	10	10	912650	894360	985030	692210	796930	811380	1.075	1.054	1.161	0.816	0.939	0.956	0.824	0.028338
P39656	Dolichyl-diphosphooligosaccharide--protein glycosyltransferase 48 kDa subunit OS=Homo sapiens OX=9606 GN=DDOST PE=1 SV=4	DDOST	50.8	47.6	130	16	16	21	20	23	22	19	25	16	16	16	16	15	16	16	16	16	16	15	16	6148500	5376900	5649000	6074600	6330400	6008800	1.037	0.907	0.952	1.024	1.067	1.013	1.072	0.169663
P39687	Acidic leucine-rich nuclear phosphoprotein 32 family member A OS=Homo sapiens OX=9606 GN=ANP32A PE=1 SV=1	ANP32A	28.585	36.5	57	9	7	10	8	11	10	10	8	9	9	9	9	9	9	7	7	7	7	7	7	2317700	2117500	2139300	2526200	2397500	2087800	1.024	0.935	0.945	1.116	1.059	0.922	1.066	0.38624
P39748	Flap endonuclease 1 OS=Homo sapiens OX=9606 GN=FEN1 PE=1 SV=1	FEN1	42.592	42.6	62	11	11	9	9	13	11	10	10	9	10	10	9	10	10	9	10	10	9	10	10	1028500	1097500	1102400	1013100	993780	1028500	0.985	1.051	1.056	0.97	0.952	0.985	0.94	0.066777
P39880	Homeobox protein cut-like 1 OS=Homo sapiens OX=9606 GN=CUX1 PE=1 SV=3	CUX1	164.19	14.4	4	14	3	1	1	1	1	0	0	11	13	13	12	9	9	3	2	2	2	0	0	17339	0	0	0	0	0
P40121	Macrophage-capping protein OS=Homo sapiens OX=9606 GN=CAPG PE=1 SV=2	CAPG	38.498	50	74	11	11	12	13	10	12	13	14	11	11	9	10	11	11	11	11	9	10	11	11	2406000	2681700	2679700	3092900	3166900	3322200	0.832	0.927	0.927	1.07	1.095	1.149	1.234	0.0071848
P40123	Adenylyl cyclase-associated protein 2 OS=Homo sapiens OX=9606 GN=CAP2 PE=1 SV=1	CAP2	52.823	12.4	11	4	4	2	1	2	3	1	2	4	4	4	4	4	3	4	4	4	4	4	3	91096	90005	93632	63787	76363	67252	1.134	1.12	1.165	0.794	0.95	0.837	0.755	0.0064638
P40189	Interleukin-6 receptor subunit beta OS=Homo sapiens OX=9606 GN=IL6ST PE=1 SV=2	IL6ST	103.54	26.9	62	14	14	12	11	12	8	8	11	14	14	13	14	13	14	14	14	13	14	13	14	545140	572910	577360	507280	595160	605860	0.961	1.01	1.018	0.894	1.049	1.068	1.007	0.9429
P40222	Alpha-taxilin OS=Homo sapiens OX=9606 GN=TXLNA PE=1 SV=3	TXLNA	61.89	41.4	85	19	19	17	14	17	11	11	15	18	18	18	15	18	17	18	18	18	15	18	17	1326800	1243500	1491900	1125500	1010800	1207600	1.075	1.007	1.209	0.912	0.819	0.978	0.823	0.059083
P40227	T-complex protein 1 subunit zeta OS=Homo sapiens OX=9606 GN=CCT6A PE=1 SV=3	CCT6A	58.024	50.3	125	21	15	26	22	16	20	20	21	20	21	19	20	20	19	15	15	14	15	15	14	7493300	7045200	8039400	7290800	7083400	7346000	1.015	0.954	1.089	0.988	0.959	0.995	0.962	0.40202
P40261	Nicotinamide N-methyltransferase OS=Homo sapiens OX=9606 GN=NNMT PE=1 SV=1	NNMT	29.574	39.8	39	9	9	7	7	6	6	6	7	8	9	8	8	8	8	8	9	8	8	8	8	1432800	1397500	1375200	1145800	1147300	1168400	1.121	1.094	1.076	0.897	0.898	0.914	0.823	0.000124766
P40306	Proteasome subunit beta type-10 OS=Homo sapiens OX=9606 GN=PSMB10 PE=1 SV=1	PSMB10	28.936	34.1	12	5	5	2	1	4	1	2	2	3	3	4	3	4	2	3	3	4	3	4	2	148140	127860	150620	133900	167900	133290	1.031	0.89	1.049	0.932	1.169	0.928	1.02	0.8678
P40337	von Hippel-Lindau disease tumor suppressor OS=Homo sapiens OX=9606 GN=VHL PE=1 SV=2	VHL	24.152	11.3	7	2	2	1	1	1	1	2	1	2	2	2	2	2	1	2	2	2	2	2	1	36532	42833	44010	50708	68105	0	0.754	0.884	0.909	1.047	1.406		1.445	0.073359
P40425	Pre-B-cell leukemia transcription factor 2 OS=Homo sapiens OX=9606 GN=PBX2 PE=1 SV=2	PBX2	45.881	13	12	3	3	1	2	2	2	2	3	3	2	3	2	3	3	3	2	3	2	3	3	28756	45766	31703	37692	42778	34791	0.779	1.24	0.859	1.021	1.159	0.942	1.085	0.55718
P40429	60S ribosomal protein L13a OS=Homo sapiens OX=9606 GN=RPL13A PE=1 SV=2	RPL13A	23.577	37.9	48	10	10	8	8	7	9	10	6	9	9	9	9	9	9	9	9	9	9	9	9	3597500	3038600	3818600	3509900	2970800	2976000	1.084	0.916	1.151	1.058	0.895	0.897	0.904	0.32376
P40616	ADP-ribosylation factor-like protein 1 OS=Homo sapiens OX=9606 GN=ARL1 PE=1 SV=1	ARL1	20.417	59.1	45	8	8	8	6	10	8	7	6	6	7	8	7	7	7	6	7	8	7	7	7	901380	812420	879070	911580	947750	840700	1.022	0.921	0.997	1.033	1.074	0.953	1.041	0.4467
P40692	DNA mismatch repair protein Mlh1 OS=Homo sapiens OX=9606 GN=MLH1 PE=1 SV=1	MLH1	84.6	20.8	28	9	9	3	5	4	6	5	5	7	8	8	8	5	8	7	8	8	8	5	8	132920	141360	150710	138020	159680	160690	0.903	0.96	1.024	0.937	1.085	1.091	1.078	0.29486
P40763	Signal transducer and activator of transcription 3 OS=Homo sapiens OX=9606 GN=STAT3 PE=1 SV=2	STAT3	88.067	48.6	133	27	27	21	22	22	26	19	23	23	23	25	26	24	25	23	23	25	26	24	25	2552300	2676200	2687300	2578400	2547600	2849800	0.964	1.01	1.015	0.973	0.962	1.076	1.007	0.8797
P40818	Ubiquitin carboxyl-terminal hydrolase 8 OS=Homo sapiens OX=9606 GN=USP8 PE=1 SV=1	USP8	127.52	12.2	20	10	10	6	4	3	3	3	1	8	8	8	6	8	7	8	8	8	6	8	7	183010	183520	193240	176540	160160	165590	1.034	1.037	1.092	0.997	0.905	0.935	0.897	0.031063
P40855	Peroxisomal biogenesis factor 19 OS=Homo sapiens OX=9606 GN=PEX19 PE=1 SV=1	PEX19	32.806	35.5	42	7	7	9	7	8	5	7	6	7	6	7	6	7	6	7	6	7	6	7	6	279490	246860	289320	254730	252860	260610	1.059	0.935	1.096	0.965	0.958	0.987	0.942	0.3043
P40925	Malate dehydrogenase, cytoplasmic OS=Homo sapiens OX=9606 GN=MDH1 PE=1 SV=4	MDH1	36.426	42.5	67	11	11	9	10	12	12	13	11	11	11	11	11	10	11	11	11	11	11	10	11	3605900	3382500	3928100	3924300	3884500	3954500	0.954	0.895	1.039	1.038	1.028	1.046	1.078	0.22056
P40926	Malate dehydrogenase, mitochondrial OS=Homo sapiens OX=9606 GN=MDH2 PE=1 SV=3	MDH2	35.503	58.3	129	18	18	24	24	21	21	17	22	18	18	17	17	16	17	18	18	17	17	16	17	19338000	20073000	19815000	22294000	22641000	23585000	0.908	0.943	0.931	1.047	1.063	1.108	1.157	0.00198436
P40937	Replication factor C subunit 5 OS=Homo sapiens OX=9606 GN=RFC5 PE=1 SV=1	RFC5	38.496	44.7	40	11	11	7	4	7	7	9	6	10	8	10	9	10	9	10	8	10	9	10	9	504350	475500	496310	429030	449570	455970	1.077	1.015	1.059	0.916	0.96	0.973	0.904	0.0166029
P40938	Replication factor C subunit 3 OS=Homo sapiens OX=9606 GN=RFC3 PE=1 SV=2	RFC3	40.556	35.7	41	9	9	7	7	8	5	7	7	7	7	9	9	9	8	7	7	9	9	9	8	387860	420940	405880	360370	328020	347940	1.034	1.122	1.082	0.961	0.874	0.927	0.853	0.0119024
P40939	Trifunctional enzyme subunit alpha, mitochondrial OS=Homo sapiens OX=9606 GN=HADHA PE=1 SV=2	HADHA	82.999	57.4	258	34	34	41	42	40	46	42	47	34	33	34	34	32	34	34	33	34	34	32	34	10204000	10513000	10741000	12489000	12618000	13893000	0.869	0.895	0.915	1.064	1.075	1.183	1.24	0.004384
P41091	Eukaryotic translation initiation factor 2 subunit 3 OS=Homo sapiens OX=9606 GN=EIF2S3 PE=1 SV=3	EIF2S3	51.109	50.8	121	20	4	18	20	18	22	20	23	19	20	20	19	20	19	4	4	4	4	4	4	4733300	4567900	5025100	5019900	4735900	4785300	0.984	0.949	1.044	1.043	0.984	0.995	1.015	0.66424
P41134	DNA-binding protein inhibitor ID-1 OS=Homo sapiens OX=9606 GN=ID1 PE=1 SV=3	ID1	16.132	11.6	6	1	1	1	1	1	1	1	1	1	1	1	1	1	1	1	1	1	1	1	1	0	0	0	0	0	19871
P41208	Centrin-2 OS=Homo sapiens OX=9606 GN=CETN2 PE=1 SV=1	CETN2	19.738	36.6	14	5	5	2	3	1	3	3	2	4	5	5	5	4	4	4	5	5	5	4	4	232800	179600	190790	190740	181240	223710	1.165	0.899	0.955	0.955	0.907	1.12	0.988	0.92444
P41212	Transcription factor ETV6 OS=Homo sapiens OX=9606 GN=ETV6 PE=1 SV=1	ETV6	52.999	12.4	11	4	4	2	1	2	2	3	1	3	3	3	3	3	2	3	3	3	3	3	2	67147	50160	68639	45402	55944	23255	1.297	0.969	1.326	0.877	1.081	0.449	0.67	0.183956
P41214	Eukaryotic translation initiation factor 2D OS=Homo sapiens OX=9606 GN=EIF2D PE=1 SV=3	EIF2D	64.706	38.5	55	13	13	9	11	10	9	7	9	13	12	11	12	11	12	13	12	11	12	11	12	466610	489390	530430	447190	453070	467560	0.981	1.029	1.115	0.94	0.952	0.983	0.92	0.107019
P41223	Protein BUD31 homolog OS=Homo sapiens OX=9606 GN=BUD31 PE=1 SV=2	BUD31	17	47.9	26	6	6	5	3	4	4	4	6	6	5	6	6	6	6	6	5	6	6	6	6	397330	403760	364700	344250	357960	393400	1.054	1.071	0.968	0.913	0.95	1.044	0.94	0.28388
P41226	Ubiquitin-like modifier-activating enzyme 7 OS=Homo sapiens OX=9606 GN=UBA7 PE=1 SV=2	UBA7	111.69	18.2	32	11	11	6	3	8	5	5	5	10	7	10	10	9	9	10	7	10	10	9	9	223700	266160	293430	230700	236510	224100	0.91	1.083	1.194	0.939	0.962	0.912	0.883	0.21586
P41227	N-alpha-acetyltransferase 10 OS=Homo sapiens OX=9606 GN=NAA10 PE=1 SV=1	NAA10	26.458	61.7	87	12	12	15	14	14	14	15	15	12	12	11	12	12	11	12	12	11	12	12	11	1009100	1002300	941910	951800	913190	1051300	1.032	1.025	0.963	0.973	0.933	1.075	0.987	0.77812
P41240	Tyrosine-protein kinase CSK OS=Homo sapiens OX=9606 GN=CSK PE=1 SV=1	CSK	50.704	44.7	55	14	13	11	9	8	9	9	9	12	13	13	10	13	11	11	12	13	10	13	11	692230	663720	688300	727950	727230	713770	0.986	0.945	0.98	1.037	1.036	1.016	1.061	0.0160174
P41250	Glycine--tRNA ligase OS=Homo sapiens OX=9606 GN=GARS PE=1 SV=3	GARS	83.165	39.8	155	21	21	27	30	25	27	25	21	21	21	18	19	18	20	21	21	18	19	18	20	5451300	4853700	5590000	4854800	5092500	5153300	1.055	0.94	1.082	0.94	0.986	0.998	0.95	0.35182
P41252	Isoleucine--tRNA ligase, cytoplasmic OS=Homo sapiens OX=9606 GN=IARS PE=1 SV=2	IARS	144.5	46.5	251	45	45	40	45	38	42	42	44	42	43	42	41	42	45	42	43	42	41	42	45	7343900	7253600	7070900	7246900	7278200	7465800	1.009	0.997	0.972	0.996	1	1.026	1.015	0.3654
P41567	Eukaryotic translation initiation factor 1 OS=Homo sapiens OX=9606 GN=EIF1 PE=1 SV=1	EIF1	12.732	56.6	67	10	4	12	12	10	12	10	11	10	9	10	10	10	10	4	3	4	4	4	4	1795200	1691800	1685000	1681400	1610700	1806000	1.049	0.988	0.984	0.982	0.941	1.055	0.986	0.72138
P41743	Protein kinase C iota type OS=Homo sapiens OX=9606 GN=PRKCI PE=1 SV=2	PRKCI	68.262	20.6	20	7	7	4	5	2	3	3	3	7	7	5	6	4	6	7	7	5	6	4	6	113250	121270	104860	107900	113560	102850	1.024	1.096	0.948	0.975	1.027	0.93	0.956	0.43104
P42025	Beta-centractin OS=Homo sapiens OX=9606 GN=ACTR1B PE=1 SV=1	ACTR1B	42.293	47.3	34	12	5	7	5	5	6	6	5	12	12	11	10	11	9	5	5	5	5	4	4	537410	633500	736970	585190	641600	661040	0.85	1.001	1.165	0.925	1.014	1.045	0.989	0.97136
P42126	Enoyl-CoA delta isomerase 1, mitochondrial OS=Homo sapiens OX=9606 GN=ECI1 PE=1 SV=1	ECI1	32.816	19.5	20	4	4	3	4	3	3	4	3	4	4	4	4	4	4	4	4	4	4	4	4	459870	642970	584290	477710	610240	592380	0.819	1.146	1.041	0.851	1.087	1.055	0.996	0.99768
P42166	Lamina-associated polypeptide 2, isoform alpha OS=Homo sapiens OX=9606 GN=TMPO PE=1 SV=2	TMPO	75.491	49.1	122	24	14	21	20	22	21	19	19	22	23	21	22	21	22	12	14	12	13	12	13	3677900	3591900	3736100	3386000	3369900	3652400	1.031	1.006	1.047	0.949	0.944	1.023	0.946	0.117639
P42167	Lamina-associated polypeptide 2, isoforms beta/gamma OS=Homo sapiens OX=9606 GN=TMPO PE=1 SV=2	TMPO	50.67	53.3	58	18	8	10	11	8	8	11	10	17	17	17	16	16	16	7	8	8	7	7	7	1471400	1380100	1350100	1293200	1409900	1399400	1.063	0.997	0.975	0.934	1.019	1.011	0.977	0.5657
P42224	Signal transducer and activator of transcription 1-alpha/beta OS=Homo sapiens OX=9606 GN=STAT1 PE=1 SV=2	STAT1	87.334	39.3	127	26	26	18	22	21	22	22	22	22	23	23	24	24	23	22	23	23	24	24	23	2270700	2328400	2360100	2297000	2185300	2327000	0.99	1.015	1.028	1.001	0.952	1.014	0.978	0.37294
P42226	Signal transducer and activator of transcription 6 OS=Homo sapiens OX=9606 GN=STAT6 PE=1 SV=1	STAT6	94.134	9	29	6	6	5	4	4	5	6	5	6	6	6	6	5	6	6	6	6	6	5	6	198830	200810	200790	228520	219160	244940	0.923	0.932	0.932	1.06	1.017	1.137	1.153	0.049515
P42229	Signal transducer and activator of transcription 5A OS=Homo sapiens OX=9606 GN=STAT5A PE=1 SV=1	STAT5A	90.646	22.9	7	15	3	2	1	2	0	2	0	13	14	14	13	14	14	2	2	2	2	3	2	16020	21790	30420	24201	30317	0	0.653	0.888	1.239	0.986	1.235		1.198	0.47002
P42285	Exosome RNA helicase MTR4 OS=Homo sapiens OX=9606 GN=MTREX PE=1 SV=3	MTREX	117.8	36.6	137	29	29	25	24	25	20	24	19	26	28	28	29	28	27	26	28	28	29	28	27	4343800	4246900	4496500	4049600	4387600	4047700	1.019	0.996	1.055	0.95	1.029	0.95	0.954	0.20582
P42330	Aldo-keto reductase family 1 member C3 OS=Homo sapiens OX=9606 GN=AKR1C3 PE=1 SV=4	AKR1C3	36.853	56.3	96	16	10	13	18	21	18	13	13	14	16	16	16	16	16	8	10	10	10	10	10	2109300	2191900	2563200	3133400	2896900	3661600	0.764	0.794	0.929	1.136	1.05	1.327	1.413	0.0194951
P42336	Phosphatidylinositol 4,5-bisphosphate 3-kinase catalytic subunit alpha isoform OS=Homo sapiens OX=9606 GN=PIK3CA PE=1 SV=2	PIK3CA	124.28	7.4	9	5	5	0	1	0	2	4	2	4	2	2	3	4	4	4	2	2	3	4	4	39806	58103	37278	49659	54136	57315	0.806	1.177	0.755	1.006	1.096	1.161	1.192	0.25152
P42345	Serine/threonine-protein kinase mTOR OS=Homo sapiens OX=9606 GN=MTOR PE=1 SV=1	MTOR	288.89	17.9	63	31	31	9	9	13	12	8	12	23	23	22	26	26	22	23	23	22	26	26	22	504370	554960	596980	557720	543330	608760	0.899	0.989	1.064	0.994	0.968	1.085	1.032	0.6117
P42356	Phosphatidylinositol 4-kinase alpha OS=Homo sapiens OX=9606 GN=PI4KA PE=1 SV=4	PI4KA	236.83	18	72	25	25	9	14	13	10	15	11	22	23	20	21	20	20	22	23	20	21	20	20	408610	414760	419920	379850	415630	402800	1.004	1.019	1.032	0.933	1.021	0.99	0.964	0.24454
P42566	Epidermal growth factor receptor substrate 15 OS=Homo sapiens OX=9606 GN=EPS15 PE=1 SV=2	EPS15	98.655	37.9	82	24	24	10	16	15	15	11	15	22	23	23	23	21	21	22	23	23	23	21	21	1206700	1220500	1292400	1217300	1174700	1178300	0.993	1.005	1.064	1.002	0.967	0.97	0.96	0.167398
P42574	Caspase-3 OS=Homo sapiens OX=9606 GN=CASP3 PE=1 SV=2	CASP3	31.608	46.2	50	11	11	9	9	8	7	8	9	11	10	11	10	9	11	11	10	11	10	9	11	555520	546890	565930	483660	530930	594810	1.017	1.001	1.036	0.885	0.972	1.089	0.965	0.55116
P42575	Caspase-2 OS=Homo sapiens OX=9606 GN=CASP2 PE=1 SV=2	CASP2	50.685	9.1	7	3	3	1	2	1	1	2	0	2	3	1	2	3	1	2	3	1	2	3	1	37637	39485	0	32604	30551	0	1.073	1.126		0.93	0.871		0.819	0.039004
P42677	40S ribosomal protein S27 OS=Homo sapiens OX=9606 GN=RPS27 PE=1 SV=3	RPS27	9.461	73.8	34	6	2	5	6	7	5	6	5	6	6	5	5	6	3	2	2	2	2	2	1	2484700	2427200	2576100	2485600	2244800	2569800	1.008	0.985	1.045	1.008	0.911	1.043	0.975	0.57812
P42684	Tyrosine-protein kinase ABL2 OS=Homo sapiens OX=9606 GN=ABL2 PE=1 SV=1	ABL2	128.34	8.3	10	6	4	1	0	2	2	2	3	4	2	4	5	5	4	3	1	3	3	3	3	20240	0	26449	18796	24381	49589	0.726		0.948	0.674	0.874	1.778	1.325	0.63762
P42694	Probable helicase with zinc finger domain OS=Homo sapiens OX=9606 GN=HELZ PE=1 SV=2	HELZ	218.97	4.4	22	6	6	2	4	6	2	4	4	4	6	6	5	6	5	4	6	6	5	6	5	456820	436040	436740	419710	366620	440160	1.072	1.024	1.025	0.985	0.861	1.033	0.922	0.2145
P42696	RNA-binding protein 34 OS=Homo sapiens OX=9606 GN=RBM34 PE=1 SV=2	RBM34	48.564	19.5	25	6	6	3	4	5	5	6	2	4	5	4	6	6	3	4	5	4	6	6	3	245520	270470	268110	231770	265810	235790	0.971	1.069	1.06	0.916	1.051	0.932	0.935	0.26916
P42704	Leucine-rich PPR motif-containing protein, mitochondrial OS=Homo sapiens OX=9606 GN=LRPPRC PE=1 SV=3	LRPPRC	157.9	55.4	357	70	70	62	59	55	58	59	64	64	65	67	66	65	67	64	65	67	66	65	67	10055000	9860800	9421600	9447400	10059000	9857000	1.028	1.008	0.963	0.966	1.028	1.008	1.001	0.97086
P42765	3-ketoacyl-CoA thiolase, mitochondrial OS=Homo sapiens OX=9606 GN=ACAA2 PE=1 SV=2	ACAA2	41.924	50.1	70	15	15	12	12	7	12	15	12	13	11	12	11	13	14	13	11	12	11	13	14	791320	800310	848960	858970	878050	828140	0.948	0.959	1.018	1.03	1.052	0.993	1.051	0.144918
P42766	60S ribosomal protein L35 OS=Homo sapiens OX=9606 GN=RPL35 PE=1 SV=2	RPL35	14.551	37.4	24	6	6	5	6	3	4	4	2	6	6	6	6	6	6	6	6	6	6	6	6	1659600	2024700	1637900	1281900	1276000	724790	1.157	1.412	1.142	0.894	0.89	0.505	0.617	0.064144
P42771	Cyclin-dependent kinase inhibitor 2A OS=Homo sapiens OX=9606 GN=CDKN2A PE=1 SV=2	CDKN2A	16.532	25	2	2	2	0	0	0	2	0	0	0	1	2	2	1	1	0	1	2	2	1	1	0	0	13146	32444	0	0			0.577	1.423			2.466
P42785	Lysosomal Pro-X carboxypeptidase OS=Homo sapiens OX=9606 GN=PRCP PE=1 SV=1	PRCP	55.799	29.2	52	10	10	10	10	6	7	10	9	10	9	9	9	9	9	10	9	9	9	9	9	2267000	2308400	2163000	1856800	1939800	1952500	1.089	1.109	1.039	0.892	0.932	0.938	0.853	0.0031815
P42858	Huntingtin OS=Homo sapiens OX=9606 GN=HTT PE=1 SV=2	HTT	347.6	10.7	64	22	22	10	9	9	11	11	14	14	16	15	16	16	19	14	16	15	16	16	19	385560	373860	360260	349550	354670	366390	1.056	1.024	0.987	0.958	0.972	1.004	0.957	0.139103
P42892	Endothelin-converting enzyme 1 OS=Homo sapiens OX=9606 GN=ECE1 PE=1 SV=2	ECE1	87.163	40	126	24	23	23	21	22	19	20	21	21	21	20	22	20	19	21	21	20	22	20	19	3918700	3488500	3558200	3231500	3281700	3567500	1.117	0.995	1.014	0.921	0.936	1.017	0.919	0.150738
P43005	Excitatory amino acid transporter 3 OS=Homo sapiens OX=9606 GN=SLC1A1 PE=1 SV=2	SLC1A1	57.1	11.6	13	4	4	3	2	2	2	1	3	4	3	3	3	3	4	4	3	3	3	3	4	91703	99112	84770	137170	113960	143190	0.821	0.888	0.759	1.229	1.021	1.282	1.431	0.0129566
P43034	Platelet-activating factor acetylhydrolase IB subunit alpha OS=Homo sapiens OX=9606 GN=PAFAH1B1 PE=1 SV=2	PAFAH1B1	46.637	64.9	128	20	20	19	19	26	20	21	23	16	19	20	17	17	19	16	19	20	17	17	19	3123700	3198500	3239300	2979400	2961300	3147600	1.005	1.029	1.042	0.959	0.953	1.013	0.951	0.083865
P43121	Cell surface glycoprotein MUC18 OS=Homo sapiens OX=9606 GN=MCAM PE=1 SV=2	MCAM	71.607	39.2	178	25	25	30	33	28	31	31	25	22	24	23	23	24	22	22	24	23	23	24	22	11960000	11049000	12094000	10005000	10376000	10607000	1.086	1.003	1.098	0.908	0.942	0.963	0.883	0.020183
P43155	Carnitine O-acetyltransferase OS=Homo sapiens OX=9606 GN=CRAT PE=1 SV=5	CRAT	70.857	28	62	14	14	10	9	9	12	12	10	12	11	11	11	12	11	12	11	11	11	12	11	549420	596090	589380	690760	631110	657510	0.888	0.963	0.952	1.116	1.019	1.062	1.141	0.022724
P43243	Matrin-3 OS=Homo sapiens OX=9606 GN=MATR3 PE=1 SV=2	MATR3	94.622	38.7	211	29	29	37	38	33	28	37	38	29	29	28	28	27	27	29	29	28	28	27	27	11139000	10612000	11506000	10855000	11171000	10202000	1.021	0.972	1.054	0.995	1.024	0.935	0.969	0.43212
P43246	DNA mismatch repair protein Msh2 OS=Homo sapiens OX=9606 GN=MSH2 PE=1 SV=1	MSH2	104.74	24.7	62	15	15	11	11	8	12	10	10	12	14	11	14	13	11	12	14	11	14	13	11	787480	727300	793790	706730	715190	731000	1.059	0.978	1.068	0.95	0.962	0.983	0.932	0.080237
P43304	Glycerol-3-phosphate dehydrogenase, mitochondrial OS=Homo sapiens OX=9606 GN=GPD2 PE=1 SV=3	GPD2	80.852	27	60	17	17	10	9	11	11	10	9	15	14	15	16	14	14	15	14	15	16	14	14	830720	776100	870870	692550	664980	718780	1.094	1.023	1.147	0.912	0.876	0.947	0.838	0.0117395
P43307	Translocon-associated protein subunit alpha OS=Homo sapiens OX=9606 GN=SSR1 PE=1 SV=3	SSR1	32.235	17.8	25	4	4	4	3	5	4	4	5	4	4	4	3	4	4	4	4	4	3	4	4	759050	652000	642050	902420	594990	894590	1.025	0.88	0.867	1.218	0.803	1.208	1.165	0.40402
P43378	Tyrosine-protein phosphatase non-receptor type 9 OS=Homo sapiens OX=9606 GN=PTPN9 PE=1 SV=1	PTPN9	68.019	13	22	6	6	3	4	2	6	4	3	6	5	6	6	6	6	6	5	6	6	6	6	131150	127770	131940	145200	129350	144650	0.971	0.946	0.977	1.075	0.958	1.071	1.073	0.15336
P43487	Ran-specific GTPase-activating protein OS=Homo sapiens OX=9606 GN=RANBP1 PE=1 SV=1	RANBP1	23.31	71.6	79	13	13	12	14	13	13	14	13	12	11	11	11	13	12	12	11	11	11	13	12	3524800	3465200	3906000	3535200	3431300	3819400	0.975	0.959	1.081	0.978	0.95	1.057	0.99	0.8547
P43490	Nicotinamide phosphoribosyltransferase OS=Homo sapiens OX=9606 GN=NAMPT PE=1 SV=1	NAMPT	55.52	55	153	24	24	25	21	22	28	25	32	23	21	21	21	21	24	23	21	21	21	21	24	6643400	6373000	6970500	7434100	7559800	7997000	0.927	0.89	0.973	1.038	1.055	1.116	1.15	0.0143971
P43686	26S proteasome regulatory subunit 6B OS=Homo sapiens OX=9606 GN=PSMC4 PE=1 SV=2	PSMC4	47.366	65.8	170	27	27	25	31	28	27	29	30	25	26	24	24	26	26	25	26	24	24	26	26	3854100	3741700	3903500	3795200	3735700	4056200	1.002	0.972	1.014	0.986	0.971	1.054	1.008	0.81106
P43897	Elongation factor Ts, mitochondrial OS=Homo sapiens OX=9606 GN=TSFM PE=1 SV=2	TSFM	35.39	47.1	53	10	10	8	9	8	10	9	9	10	9	10	10	10	10	10	9	10	10	10	10	1507300	1537900	1073000	1434500	1510600	1305600	1.081	1.103	0.769	1.028	1.083	0.936	1.032	0.74928
P45877	Peptidyl-prolyl cis-trans isomerase C OS=Homo sapiens OX=9606 GN=PPIC PE=1 SV=1	PPIC	22.763	6.1	5	1	1	1	1	1	1	0	1	1	1	1	1	1	1	1	1	1	1	1	1	0	0	0	0	0	255160
P45880	Voltage-dependent anion-selective channel protein 2 OS=Homo sapiens OX=9606 GN=VDAC2 PE=1 SV=2	VDAC2	31.566	66.3	135	16	16	22	22	19	24	22	26	15	15	14	15	15	15	15	15	14	15	15	15	5014000	5146500	5245200	5965800	5940600	4855900	0.935	0.96	0.978	1.113	1.108	0.906	1.088	0.3093
P45954	Short/branched chain specific acyl-CoA dehydrogenase, mitochondrial OS=Homo sapiens OX=9606 GN=ACADSB PE=1 SV=1	ACADSB	47.485	25.5	20	7	7	3	3	2	4	3	5	7	6	4	5	5	6	7	6	4	5	5	6	146830	125980	112160	164020	197470	131050	1.004	0.861	0.767	1.121	1.35	0.896	1.279	0.168042
P45973	Chromobox protein homolog 5 OS=Homo sapiens OX=9606 GN=CBX5 PE=1 SV=1	CBX5	22.225	49.2	62	10	9	10	11	11	10	9	11	10	10	10	10	9	10	9	9	9	9	9	9	1668000	1624600	1908700	1797000	1949900	2016700	0.913	0.889	1.044	0.983	1.067	1.104	1.108	0.160445
[truncated: 4,547 more rows]

## Sheet: Filtered
Protein accession	Protein description	Gene name	Mol. weight [kDa]	Sequence coverage [%]	MS/MS Counts	Peptides	Unique peptides	MS/MS Count P120_CTRL1	MS/MS Count P120_CTRL2	MS/MS Count P120_CTRL3	MS/MS Count P120_KD1	MS/MS Count P120_KD2	MS/MS Count P120_KD3	Peptides P120_CTRL1	Peptides P120_CTRL2	Peptides P120_CTRL3	Peptides P120_KD1	Peptides P120_KD2	Peptides P120_KD3	Unique peptides P120_CTRL1	Unique peptides P120_CTRL2	Unique peptides P120_CTRL3	Unique peptides P120_KD1	Unique peptides P120_KD2	Unique peptides P120_KD3	LFQ intensity P120_CTRL1	LFQ intensity P120_CTRL2	LFQ intensity P120_CTRL3	LFQ intensity P120_KD1	LFQ intensity P120_KD2	LFQ intensity P120_KD3	P120_CTRL1	P120_CTRL2	P120_CTRL3	P120_KD1	P120_KD2	P120_KD3	P120_KD/P120_CTRL Ratio	P120_KD/P120_CTRL P value
[truncated: 68 more rows]
